# Supplementary material for: Single-cell transcriptome reveals highly complement activated microglia cells in association with pediatric tuberculous meningitis
Source: Front Immunol. 2024 Apr 30;15:1387808. doi: 10.3389/fimmu.2024.1387808 (PMC11091396; doi:10.3389/fimmu.2024.1387808)
Supplement: Supplementary file 1 [file DataSheet_1.zip]

Archive with 10 entries (10 files):
- Supplemental Table 1.xlsx
- Supplemental Table 2 .xlsx
- Supplemental Table 3 .xlsx
- Supplemental Table 4.xlsx
- Supplemental Table 5 .xlsx
- Supplemental Table 6 .xlsx
- Supplemental Table 7 .xlsx
- Supplemental Table 8 .xlsx
- Supplemental Table 9 .xlsx
- Table 1 .docx
