# Supplementary material for: Single-cell transcriptome reveals highly complement activated microglia cells in association with pediatric tuberculous meningitis
Source: Front Immunol. 2024 Apr 30;15:1387808. doi: 10.3389/fimmu.2024.1387808 (PMC11091396; doi:10.3389/fimmu.2024.1387808)
Supplement: Supplementary file 1 [file DataSheet_1.zip › Supplemental Table 1.xlsx]

## Sheet: single-cell sequencing 
Sample Name	Patient	Drug Treatment and Time
VM-CSF-1	VM1	Cefazoxime(2021.9.30-2021.10.03);Acyclovir(2021.10.3-2021.10.05)
CM-CSF-1	CM1	Ibuprofen + buclizine hydrochloride(2022.1.21-2022.1.28);Cefazoxime(2022.1.28-2022.1.30);Amphotericin B + Ibuprofen(2022.1.30-2022.2.09)
CM-PBMC-1
TBM-CSF-1	TBM1	Isoniazid, rifampicin, pyrazinamide, ethambutol(2021.12.06-2021.12.20)
TBM-PBMC-1
TBM-CSF-2	TBM2	Isoniazid, rifampicin, pyrazinamide, ethambutol(2022.2.14-2022.2.25)
TBM-PBMC-2
TBM-CSF-3	TBM3	Isoniazid, rifampicin, pyrazinamide, ethambutol(2022.3.10-2022.3.24)
TBM-PBMC-3
TBM-CSF-4	TBM4	Isoniazid, rifampicin, pyrazinamide, ethambutol(2022.4.18-2022.4.24)
TBM-PBMC-4
TBM-CSF-5	TBM5	Isoniazid, rifampicin, pyrazinamide, ethambutol(2022.7.08-2022.7.20)
TBM-PBMC-5
TBM-CSF-6	TBM6	Isoniazid, rifampicin, pyrazinamide, ethambutol(2021.10.6-2021.10.11)

## Sheet: ELISA
Subject	Case No.	Sex (M/F)	Age (range)
TBM	8	4/4	11.6 (7-16)
The levels of C1Q, C-Reactive Protein (CRP), TNF-α, and IL-6 in the paired plasma and CSF were detected by ELISA TBM patients
