# Supplementary material for: Single-cell transcriptome reveals highly complement activated microglia cells in association with pediatric tuberculous meningitis
Source: Front Immunol. 2024 Apr 30;15:1387808. doi: 10.3389/fimmu.2024.1387808 (PMC11091396; doi:10.3389/fimmu.2024.1387808)
Supplement: Supplementary file 1 [file DataSheet_1.zip › Supplemental Table 2 .xlsx]

## Sheet: Sheet 1
Sample	Median UMI counts	Median gene counts
VM-CSF-1	5376	1847
CM-CSF-1	3411.5	1366
CM-PBMC-1	6534	2065.5
TBM-CSF-1	2911	1323
TBM-CSF-2	4997	1809
TBM-CSF-3	4065.5	1746
TBM-CSF-4	3530	1353
TBM-CSF-5	4717	1516
TBM-CSF-6	6512	2146
TBM-PBMC-1	5367	1655
TBM-PBMC-2	6004	1754
TBM-PBMC-3	8018	2160
TBM-PBMC-4	3714	1229
TBM-PBMC-5	2694	799
