# Supplementary material for: Single-cell transcriptome reveals highly complement activated microglia cells in association with pediatric tuberculous meningitis
Source: Front Immunol. 2024 Apr 30;15:1387808. doi: 10.3389/fimmu.2024.1387808 (PMC11091396; doi:10.3389/fimmu.2024.1387808)
Supplement: Supplementary file 1 [file DataSheet_1.zip › Supplemental Table 3 .xlsx]

## Sheet: TBM
	all donors
Celltype	PBMC		CSF
	Cell number	Frequency	Cell number	Frequency
T cell	30784	0.677375	43803	0.883856
B-cell	8775	0.193086	3039	0.0613208
Myeloid	5887	0.129538	2717	0.0548235
Celltype		total
		Cell number	Frequency
immune cell	CD4+ T	36556	0.2992
	CD8+ T	35407	0.2898
	Proliferating T	2624	0.0215
	NK cell	11381	0.0931
	Myeloid	8604	0.0704
	B&Plasma	11814	0.0967
Non-immune cells and removal	Doublets	8611	0.0705
	Mix/HSC-like	445	0.0036
	Basal	73	0.0006
	Erythroblast	2380	0.0195
	Platelets	723	0.0059
	Undefined	3578	0.0293
Celltype	PBMC		CSF
	Cell number	Frequency	Cell number	Frequency
CD4+ T	15838	0.3214	20718	0.3628
CD8+ T	14581	0.2959	20826	0.3647
Proliferating T	365	0.0074	2259	0.0396
NK cell	3833	0.0778	7548	0.1322
Myeloid	5887	0.1195	2717	0.0476
B&Plasma	8775	0.1781	3039	0.0532
	PBMC		CSF
Subsets	Cell number	Frequency	Cell number	Frequency
CD4_C01	9102	0.5747	4774	0.2304
CD4_C02	3394	0.2143	5773	0.2786
CD4_C03	1673	0.1056	3164	0.1527
CD4_C04	855	0.054	3614	0.1744
CD4_C05	780	0.0492	3043	0.1469
CD4_C06	34	0.0021	350	0.0169
CD8_C01	4067	0.2166	8798	0.2872
CD8_C02	7060	0.376	4994	0.163
CD8_C03	960	0.0511	2256	0.0736
CD8_C04	1477	0.0787	1721	0.0562
CD8_C05	784	0.0417	2018	0.0659
CD8_C06	233	0.0124	1039	0.0339
Proliferating T	365	0.0194	2259	0.0737
NK_C01	3040	0.1619	4602	0.1502
NK_C02	793	0.0422	2946	0.0962
Mono_C01	1647	0.2798	592	0.2179
Mono_C02	1628	0.2765	144	0.053
Mono_C03	785	0.1333	206	0.0758
Mono_C04	234	0.0397	50	0.0184
Mono_C05	360	0.0612	6	0.0022
Macro_C01	6	0.001	479	0.1763
Macro_C02	175	0.0297	60	0.0221
Macro_C03	95	0.0161	92	0.0339
Macro_C04	81	0.0138	25	0.0092
DC_C01	462	0.0785	440	0.1619
DC_C02	132	0.0224	252	0.0927
DC_C03	30	0.0051	208	0.0766
DC_C04	99	0.0168	124	0.0456
Neu_C01	116	0.0197	21	0.0077
Neu_C02	37	0.0063	18	0.0066
B_C01	6631	0.7557	1670	0.5495
B_C02	1851	0.2109	1000	0.3291
B_C03	168	0.0191	244	0.0803
B_C04	125	0.0142	125	0.0411
Doublets	4325	0.50775	4286	0.58777
Mix/HSC-like	133	0.01561	312	0.04279
Basal	73	0.00857	0	0
Erythroblast	418	0.04907	1962	0.26906
Platelets	654	0.07678	69	0.00946
Undefined	2915	0.34222	663	0.09092

## Sheet: non-TBM 
	all donors
	CM-CSF-1		CM-PBMC-1		VM-CSF-1
Subsets	Cell number	Frequency	Cell number	Frequency	Cell number	Frequency
CD4_C01	627	0.0416	160	0.0549	301	0.0223
CD4_C02	868	0.0576	214	0.0734	4265	0.3595
CD4_C03	1258	0.0835	102	0.035	1239	0.1044
CD4_C04	956	0.0634	13	0.0044	76	0.0064
CD4_C05	1350	0.0896	47	0.0161	344	0.029
CD4_C06	71	0.0047	0	0	19	0.0016
CD8_C01	1760	0.1168	161	0.0552	1041	0.0877
CD8_C02	181	0.012	143	0.0491	447	0.0376
CD8_C03	184	0.0122	23	0.0079	573	0.0483
CD8_C04	75	0.0049	178	0.0611	633	0.0533
CD8_C05	864	0.0573	35	0.012	50	0.0042
CD8_C06	465	0.0308	5	0.0017	118	0.0099
Proliferating T	541	0.0359	27	0.0092	243	0.0204
NK_C01	53	0.00352	86	0.02953	329	0.02773
NK_C02	268	0.01779	16	0.00549	297	0.02504
Mono_C01	117	0.00777	42	0.01442	407	0.03431
Mono_C02	23	0.0015	50	0.01717	1	8e-05
Mono_C03	21	0.00139	335	0.11504	1	8e-05
Mono_C04	0	0	0	0	0	0
Mono_C05	40	0.00265	0	0	3	0.00025
Macro_C01	9	0.0006	0	0	83	0.007
Macro_C02	1	7e-05	0	0	0	0
Macro_C03	0	0	4	0.00137	2	0.00017
Macro_C04	0	0	0	0	0	0
DC_C01	421	0.02794	24	0.00824	274	0.0231
DC_C02	157	0.01049	5	0.00172	253	0.02133
DC_C03	251	0.01666	1	0.00034	50	0.00421
DC_C04	36	0.00239	0	0	9	0.00076
Neu_C01	13	0.00086	0	0	0	0
Neu_C02	0	0	154	0.05288	0	0
B_C01	1051	0.06976	126	0.04327	175	0.01475
B_C02	96	0.00637	56	0.01923	383	0.03229
B_C03	333	0.0221	64	0.02198	18	0.00152
B_C04	191	0.01268	14	0.00481	5	0.00042
Doublets	1252	0.0831	57	0.01957	157	0.01323
Mix/HSC-like	21	0.00139	6	0.00206	17	0.00143
Basal	0	0	0	0	0	0
Erythroblast	856	0.05682	113	0.0388	11	0.00093
Platelets	0	0	22	0.00755	0	0
Undefined	655	0.04348	629	0.216	39	0.00329
