# Supplementary material for: Single-cell transcriptome reveals highly complement activated microglia cells in association with pediatric tuberculous meningitis
Source: Front Immunol. 2024 Apr 30;15:1387808. doi: 10.3389/fimmu.2024.1387808 (PMC11091396; doi:10.3389/fimmu.2024.1387808)
Supplement: Supplementary file 1 [file DataSheet_1.zip › Supplemental Table 4.xlsx]

## Sheet:  T  subsets  genes 
p_val	avg_log2FC	pct.1	pct.2	p_val_adj	cluster	gene
0	2.10643	0.723	0.113	0	CD4_C04	CXCR6
0	1.85413	0.87	0.365	0	CD4_C04	ALOX5AP
0	1.71753	0.891	0.486	0	CD4_C04	GZMA
0	1.57552	0.762	0.251	0	CD4_C04	RBPJ
0	1.55591	0.985	0.793	0	CD4_C04	S100A4
0	1.44598	0.793	0.262	0	CD4_C04	CYTOR
0	1.34134	0.725	0.24	0	CD4_C04	LINC01871
0	1.33369	0.924	0.555	0	CD4_C04	COTL1
0	1.30803	0.994	0.902	0	CD4_C04	IL32
0	1.2851	0.826	0.411	0	CD4_C04	ID2
0	1.27702	0.981	0.834	0	CD4_C04	GAPDH
0	1.2257	0.851	0.457	0	CD4_C04	CKLF
0	1.22187	0.951	0.712	0	CD4_C04	CD2
0	1.21922	0.594	0.143	0	CD4_C04	LGALS3
0	1.14517	0.646	0.204	0	CD4_C04	CEBPD
0	1.12671	0.549	0.075	0	CD4_C04	ADAM19
0	1.09773	0.556	0.11	0	CD4_C04	ZNRF1
0	1.08804	0.721	0.302	0	CD4_C04	HLA-DRA
0	1.0757	0.819	0.391	0	CD4_C04	HLA-DRB1
0	0.99707	0.9	0.603	0	CD4_C04	CD74
0	0.99049	0.421	0.072	0	CD4_C04	IFNG
0	0.981404	0.991	0.911	0	CD4_C04	SH3BGRL3
0	0.980746	0.758	0.293	0	CD4_C04	ANXA5
0	0.969121	0.56	0.122	0	CD4_C04	CD40LG
0	0.963393	0.726	0.289	0	CD4_C04	GLIPR1
0	0.942318	0.705	0.31	0	CD4_C04	TNFSF10
0	0.939568	0.702	0.274	0	CD4_C04	HOPX
0	0.91974	0.789	0.448	0	CD4_C04	XBP1
0	0.910829	0.456	0.087	0	CD4_C04	P2RX5
0	0.908678	0.931	0.603	0	CD4_C04	S100A11
0	0.907357	0.992	0.946	0	CD4_C04	ACTG1
0	0.904454	0.639	0.348	0	CD4_C04	FKBP5
0	0.881764	0.475	0.097	0	CD4_C04	DPP4
0	0.878132	0.397	0.045	0	CD4_C04	LINC00892
0	0.868356	0.985	0.897	0	CD4_C04	MYL6
0	0.867787	0.945	0.675	0	CD4_C04	CLIC1
0	0.858357	0.839	0.495	0	CD4_C04	DYNLL1
0	0.841369	0.976	0.864	0	CD4_C04	CD52
0	0.839314	1	0.988	0	CD4_C04	ACTB
0	0.836254	0.446	0.058	0	CD4_C04	CTSH
0	0.827892	0.422	0.096	0	CD4_C04	GLUL
0	0.826235	0.522	0.127	0	CD4_C04	GYG1
0	0.82253	0.741	0.308	0	CD4_C04	ACTN4
0	0.817455	0.576	0.16	0	CD4_C04	CXCR3
0	0.816376	0.78	0.367	0	CD4_C04	JPT1
0	0.815772	0.817	0.475	0	CD4_C04	GBP5
0	0.808721	0.658	0.314	0	CD4_C04	TPM4
4.66712e-306	0.803652	0.517	0.259	1.70821e-301	CD4_C04	LGALS1
0	0.796895	0.415	0.05	0	CD4_C04	SMCO4
0	0.795437	0.839	0.492	0	CD4_C04	ANXA1
0	0.79443	0.675	0.261	0	CD4_C04	SIT1
0	0.787147	0.61	0.244	0	CD4_C04	CORO1B
0	0.78458	0.709	0.316	0	CD4_C04	IDH2
0	0.783727	0.933	0.75	0	CD4_C04	PLAAT4
0	0.773543	0.535	0.146	0	CD4_C04	CD4
0	0.767848	0.494	0.115	0	CD4_C04	SLAMF1
0	0.766048	0.955	0.735	0	CD4_C04	TRAC
0	0.7645	0.788	0.517	0	CD4_C04	TPI1
0	0.760359	0.812	0.493	0	CD4_C04	SPOCK2
0	0.759851	0.523	0.149	0	CD4_C04	ADA
0	0.759125	0.69	0.294	0	CD4_C04	LIMS1
0	0.749808	0.899	0.662	0	CD4_C04	LCP1
0	0.747316	0.526	0.153	0	CD4_C04	GALM
0	0.743031	0.897	0.66	0	CD4_C04	PSME2
0	0.742044	0.955	0.756	0	CD4_C04	LTB
0	0.740916	0.787	0.386	0	CD4_C04	HLA-DPA1
0	0.736823	0.971	0.864	0	CD4_C04	S100A6
0	0.733355	0.734	0.428	0	CD4_C04	PKM
0	0.724675	0.616	0.26	0	CD4_C04	TMEM167A
0	0.716798	0.339	0.031	0	CD4_C04	CPNE7
0	0.716744	0.896	0.675	0	CD4_C04	IL2RG
0	0.713983	0.835	0.477	0	CD4_C04	TXN
0	0.709896	0.68	0.305	0	CD4_C04	PYCARD
0	0.705937	0.516	0.167	0	CD4_C04	FABP5
0	0.705172	0.46	0.107	0	CD4_C04	MIR4435-2HG
0	0.704274	0.345	0.062	0	CD4_C04	APOBEC3H
0	0.703023	0.586	0.195	0	CD4_C04	CCDC167
3.30198e-282	0.692752	0.884	0.705	1.20856e-277	CD4_C04	NEAT1
0	0.689295	0.935	0.735	0	CD4_C04	ARPC1B
0	0.684012	0.632	0.258	0	CD4_C04	MXD4
0	0.679209	0.371	0.064	0	CD4_C04	CCR5
0	0.676685	0.445	0.152	0	CD4_C04	HLA-DRB5
0	0.669658	0.868	0.65	0	CD4_C04	ENO1
0	0.666404	0.836	0.592	0	CD4_C04	LDHA
0	0.659042	0.3	0.021	0	CD4_C04	CLU
0	0.655678	0.811	0.51	0	CD4_C04	ABRACL
0	0.654881	0.525	0.197	0	CD4_C04	CD38
0	0.65484	0.87	0.66	0	CD4_C04	RNF213
0	0.654237	0.992	0.947	0	CD4_C04	PFN1
0	0.65117	0.407	0.086	0	CD4_C04	TESC
0	0.647573	0.96	0.845	0	CD4_C04	GMFG
0	0.64732	0.643	0.315	0	CD4_C04	PAG1
0	0.647037	0.97	0.862	0	CD4_C04	CORO1A
0	0.646342	0.679	0.407	0	CD4_C04	PPA1
0	0.644773	0.881	0.636	0	CD4_C04	SEC61B
0	0.643926	0.639	0.295	0	CD4_C04	TYMP
0	0.641975	0.724	0.354	0	CD4_C04	REEP5
0	0.637488	0.293	0.023	0	CD4_C04	ADAM12
0	0.637039	0.318	0.063	0	CD4_C04	LINC01943
0	0.635431	0.674	0.312	0	CD4_C04	ANXA2
0	0.63245	0.507	0.178	0	CD4_C04	ITGAE
0	0.62982	0.964	0.838	0	CD4_C04	ARPC3
0	0.628711	0.829	0.545	0	CD4_C04	LSP1
0	0.623032	0.602	0.267	0	CD4_C04	TANK
0	0.612634	0.629	0.29	0	CD4_C04	CD6
0	0.611324	0.686	0.362	0	CD4_C04	CD96
0	0.606208	0.976	0.912	0	CD4_C04	HMGB1
0	0.605847	0.307	0.034	0	CD4_C04	DAPK2
0	0.604915	0.338	0.061	0	CD4_C04	NCF4
1.12939e-76	0.601276	0.659	0.565	4.13369e-72	CD4_C04	TRBC1
0	0.60007	0.365	0.103	0	CD4_C04	TRPS1
0	0.597344	0.365	0.133	0	CD4_C04	HLA-DQA1
0	0.595204	0.87	0.619	0	CD4_C04	SEC61G
0	0.594947	0.415	0.143	0	CD4_C04	MIAT
0	0.594118	0.782	0.474	0	CD4_C04	SEM1
7.14831e-301	0.592318	0.879	0.715	2.61635e-296	CD4_C04	FYB1
0	0.590466	0.499	0.189	0	CD4_C04	BATF
0	0.589371	0.487	0.214	0	CD4_C04	HLA-DQB1
0	0.587766	0.809	0.539	0	CD4_C04	MZT2A
0	0.587498	0.816	0.56	0	CD4_C04	MSN
0	0.58019	0.85	0.614	0	CD4_C04	CAPZB
0	0.57488	0.341	0.07	0	CD4_C04	FRMD4B
0	0.574141	0.649	0.283	0	CD4_C04	MYO1F
0	0.572835	0.684	0.347	0	CD4_C04	PSMB2
0	0.572203	0.999	0.993	0	CD4_C04	TMSB10
2.26389e-132	0.571501	0.362	0.212	8.28606e-128	CD4_C04	XIST
0	0.571005	0.582	0.288	0	CD4_C04	PDE7A
0	0.56832	0.879	0.7	0	CD4_C04	GIMAP4
0	0.568155	0.7	0.398	0	CD4_C04	YWHAQ
0	0.567139	0.725	0.412	0	CD4_C04	PSMA4
0	0.566072	0.227	0.018	0	CD4_C04	GADD45G
0	0.566013	0.877	0.658	0	CD4_C04	PSMB8
0	0.565658	0.858	0.628	0	CD4_C04	LAPTM5
0	0.563128	0.622	0.289	0	CD4_C04	IFI27L2
0	0.562653	0.445	0.143	0	CD4_C04	CTSB
0	0.562651	0.409	0.14	0	CD4_C04	JAML
0	0.562044	0.617	0.307	0	CD4_C04	GPR171
0	0.558272	0.507	0.189	0	CD4_C04	ATXN1
0	0.55629	0.902	0.715	0	CD4_C04	PPIB
0	0.555921	0.541	0.215	0	CD4_C04	C4orf48
0	0.554555	0.968	0.81	0	CD4_C04	CD3D
1.09647e-276	0.554436	0.766	0.508	4.01319e-272	CD4_C04	UCP2
0	0.552493	1	0.999	0	CD4_C04	TMSB4X
0	0.551974	0.591	0.302	0	CD4_C04	SLA
0	0.549955	0.937	0.751	0	CD4_C04	PSMB9
0	0.544935	0.342	0.09	0	CD4_C04	MT1E
0	0.542833	0.714	0.427	0	CD4_C04	EMB
0	0.542669	0.483	0.168	0	CD4_C04	SQOR
0	0.540759	0.691	0.387	0	CD4_C04	PDIA6
0	0.539631	0.596	0.296	0	CD4_C04	PGAM1
0	0.535668	0.826	0.572	0	CD4_C04	CAP1
0	0.534609	0.269	0.029	0	CD4_C04	TOX2
0	0.53264	0.375	0.157	0	CD4_C04	TMIGD2
1.78414e-230	0.529747	0.784	0.545	6.53014e-226	CD4_C04	STAT1
8.97136e-295	0.529617	0.836	0.615	3.28361e-290	CD4_C04	ACTR3
0	0.528788	0.449	0.162	0	CD4_C04	LMO4
0	0.52855	0.527	0.245	0	CD4_C04	GPRIN3
0	0.527803	0.515	0.217	0	CD4_C04	THEMIS
0	0.526013	0.973	0.907	0	CD4_C04	ATP5MG
0	0.525331	0.897	0.657	0	CD4_C04	ITGB2
5.93327e-225	0.52497	0.595	0.333	2.17164e-220	CD4_C04	GZMK
6.54925e-288	0.52335	0.766	0.507	2.39709e-283	CD4_C04	CALM3
0	0.520763	0.634	0.335	0	CD4_C04	C17orf49
0	0.520563	0.928	0.779	0	CD4_C04	PSME1
0	0.519102	0.715	0.409	0	CD4_C04	PPP1R18
4.6809e-163	0.517618	0.905	0.773	1.71325e-158	CD4_C04	TRBC2
1.32511e-176	0.516102	0.762	0.547	4.85002e-172	CD4_C04	ITM2A
0	0.513772	0.985	0.937	0	CD4_C04	CFL1
0	0.51373	0.323	0.113	0	CD4_C04	KIAA0319L
0	0.512297	0.567	0.261	0	CD4_C04	MAF
0	0.51171	0.351	0.115	0	CD4_C04	DLEU2
0	0.511212	0.698	0.385	0	CD4_C04	FKBP11
0	0.510735	0.681	0.395	0	CD4_C04	VAMP5
0	0.509961	0.965	0.863	0	CD4_C04	ARPC2
4.9267e-307	0.50905	0.803	0.538	1.80322e-302	CD4_C04	IFI16
0	0.507966	0.788	0.461	0	CD4_C04	HLA-DPB1
0	0.507457	0.96	0.838	0	CD4_C04	SUB1
0	0.505367	0.933	0.799	0	CD4_C04	RAC2
0	0.504483	0.373	0.104	0	CD4_C04	NPDC1
0	0.500349	0.605	0.283	0	CD4_C04	CCDC107
0	0.499993	0.733	0.417	0	CD4_C04	AHNAK
0	0.49803	0.657	0.349	0	CD4_C04	CHMP2A
0	0.496933	0.643	0.338	0	CD4_C04	TC2N
4.13849e-282	0.496505	0.734	0.469	1.51473e-277	CD4_C04	GBP2
1.57906e-261	0.496237	0.813	0.586	5.77953e-257	CD4_C04	STK17A
0	0.494909	0.466	0.18	0	CD4_C04	ERN1
0	0.492624	0.784	0.504	0	CD4_C04	PPP1CA
0	0.490385	0.509	0.209	0	CD4_C04	SP140
0	0.48879	0.877	0.656	0	CD4_C04	CD53
0	0.481673	0.346	0.091	0	CD4_C04	FURIN
0	0.480442	0.486	0.209	0	CD4_C04	ETHE1
1.49346e-283	0.479951	0.816	0.551	5.46622e-279	CD4_C04	MICOS10
0	0.479606	0.236	0.019	0	CD4_C04	UBXN10-AS1
5.68371e-293	0.479572	0.717	0.432	2.08029e-288	CD4_C04	UBE2L3
2.88261e-286	0.479439	0.784	0.508	1.05507e-281	CD4_C04	POMP
6.58064e-299	0.479079	0.78	0.502	2.40858e-294	CD4_C04	COPE
2.43002e-301	0.478562	0.751	0.464	8.89412e-297	CD4_C04	PRDX1
1.53494e-220	0.477716	0.74	0.506	5.61803e-216	CD4_C04	LBH
0	0.47614	0.355	0.118	0	CD4_C04	TIFA
0	0.475302	0.359	0.12	0	CD4_C04	LGALS3BP
9.60907e-308	0.47507	0.684	0.382	3.51702e-303	CD4_C04	RORA
0	0.475032	0.756	0.456	0	CD4_C04	HMGB2
0	0.473882	0.966	0.869	0	CD4_C04	MYL12B
0	0.472942	0.248	0.027	0	CD4_C04	LINC02694
0	0.470912	0.335	0.08	0	CD4_C04	CD82
3.05731e-199	0.469595	0.648	0.395	1.119e-194	CD4_C04	ITGB1
0	0.469025	0.503	0.213	0	CD4_C04	ATP2B4
1.33486e-244	0.468543	0.736	0.475	4.8857e-240	CD4_C04	CNN2
0	0.468101	0.758	0.439	0	CD4_C04	CTSC
0	0.467349	0.729	0.38	0	CD4_C04	EFHD2
3.74463e-181	0.466887	0.78	0.575	1.37057e-176	CD4_C04	PGK1
8.15964e-262	0.466774	0.84	0.608	2.98651e-257	CD4_C04	COX8A
7.31935e-232	0.466231	0.726	0.483	2.67896e-227	CD4_C04	TSPO
0	0.465542	0.488	0.191	0	CD4_C04	SKA2
1.09441e-300	0.46542	0.603	0.322	4.00564e-296	CD4_C04	VDAC1
0	0.46454	0.989	0.959	0	CD4_C04	ATP5F1E
0	0.46305	0.66	0.366	0	CD4_C04	TALDO1
0	0.462064	0.452	0.182	0	CD4_C04	NIBAN1
0	0.46205	0.447	0.193	0	CD4_C04	KDM5B
1.80385e-277	0.461189	0.581	0.309	6.60229e-273	CD4_C04	FAM89B
0	0.459482	0.449	0.181	0	CD4_C04	MPRIP
3.11629e-263	0.456255	0.733	0.468	1.14059e-258	CD4_C04	PSMA1
0	0.455934	0.988	0.948	0	CD4_C04	SERF2
0	0.455452	0.51	0.23	0	CD4_C04	MIS18BP1
7.1684e-199	0.455331	0.908	0.703	2.6237e-194	CD4_C04	CRIP1
3.18746e-206	0.454007	0.673	0.434	1.16664e-201	CD4_C04	PIM1
0	0.453098	0.566	0.275	0	CD4_C04	PRDM1
3.77254e-252	0.452843	0.722	0.456	1.38079e-247	CD4_C04	ARPC4
0	0.451165	0.441	0.168	0	CD4_C04	ACAA2
1.66158e-233	0.449209	0.71	0.452	6.08156e-229	CD4_C04	NDUFV2
0	0.448558	0.322	0.086	0	CD4_C04	ARHGAP18
0	0.446908	0.998	0.992	0	CD4_C04	HLA-A
3.63598e-251	0.446702	0.768	0.501	1.33081e-246	CD4_C04	NOP10
1.6485e-277	0.446484	0.691	0.405	6.03367e-273	CD4_C04	CLTA
5.06595e-270	0.446198	0.674	0.392	1.85419e-265	CD4_C04	NDUFB3
1.2961e-269	0.446163	0.762	0.493	4.74384e-265	CD4_C04	CAPZA1
7.69305e-178	0.446125	0.758	0.561	2.81573e-173	CD4_C04	SLFN5
2.39877e-261	0.44534	0.78	0.512	8.77973e-257	CD4_C04	TMEM50A
0	0.445126	0.522	0.231	0	CD4_C04	YWHAH
1.9505e-293	0.444711	0.6	0.315	7.13902e-289	CD4_C04	RASAL3
7.3338e-224	0.444587	0.766	0.524	2.68425e-219	CD4_C04	MYH9
4.78229e-149	0.444442	0.743	0.552	1.75037e-144	CD4_C04	RESF1
0	0.444073	0.326	0.086	0	CD4_C04	HNRNPLL
9.70407e-230	0.44231	0.397	0.193	3.55179e-225	CD4_C04	KDSR
5.47634e-254	0.44193	0.649	0.38	2.0044e-249	CD4_C04	EML4
9.19559e-266	0.441767	0.714	0.432	3.36568e-261	CD4_C04	SRI
1.79014e-276	0.441607	0.896	0.71	6.55207e-272	CD4_C04	NDUFA13
2.00336e-260	0.440721	0.758	0.473	7.33251e-256	CD4_C04	BLOC1S1
0	0.440621	0.529	0.237	0	CD4_C04	TXNDC17
1.53288e-263	0.438128	0.765	0.493	5.61048e-259	CD4_C04	PSMB3
1.9563e-252	0.43761	0.784	0.534	7.16026e-248	CD4_C04	PSMA2
6.82139e-252	0.436576	0.903	0.719	2.4967e-247	CD4_C04	PSMA7
3.80867e-304	0.43645	0.605	0.313	1.39401e-299	CD4_C04	PTPN22
4.33784e-235	0.435359	0.736	0.473	1.58769e-230	CD4_C04	SKAP1
1.2577e-200	0.434194	0.811	0.613	4.60331e-196	CD4_C04	ARPC5
6.25314e-269	0.432648	0.883	0.627	2.28871e-264	CD4_C04	CD99
4.46868e-211	0.43224	0.734	0.488	1.63558e-206	CD4_C04	CFLAR
2.21713e-254	0.431603	0.258	0.097	8.11493e-250	CD4_C04	BCL2L11
0	0.431388	0.231	0.055	0	CD4_C04	CCR1
1.99686e-237	0.430862	0.828	0.609	7.30869e-233	CD4_C04	ATP5MC3
7.89988e-240	0.429541	0.864	0.667	2.89144e-235	CD4_C04	TMEM258
1.36774e-234	0.428346	0.683	0.422	5.00606e-230	CD4_C04	TNFRSF14
1.54588e-296	0.426668	0.536	0.264	5.65808e-292	CD4_C04	HM13
5.57567e-228	0.426432	0.665	0.407	2.04075e-223	CD4_C04	FKBP1A
4.003e-151	0.426273	0.681	0.474	1.46514e-146	CD4_C04	DDIT4
1.41184e-239	0.42553	0.635	0.372	5.16746e-235	CD4_C04	VMP1
2.44213e-303	0.425032	0.542	0.268	8.93844e-299	CD4_C04	COPZ1
0	0.423962	0.384	0.126	0	CD4_C04	OASL
1.6159e-235	0.42209	0.799	0.564	5.91437e-231	CD4_C04	PSMB10
0	0.421015	0.341	0.107	0	CD4_C04	LINC00426
0	0.419951	0.31	0.084	0	CD4_C04	MOSPD3
0	0.418737	0.42	0.168	0	CD4_C04	CD226
8.70656e-238	0.418426	0.858	0.654	3.18669e-233	CD4_C04	RHOA
0	0.417403	0.56	0.253	0	CD4_C04	STOM
1.1969e-269	0.417181	0.623	0.346	4.38079e-265	CD4_C04	SSR3
1.55775e-228	0.417094	0.582	0.332	5.70151e-224	CD4_C04	LCP2
3.64308e-228	0.41626	0.61	0.352	1.3334e-223	CD4_C04	M6PR
1.34711e-305	0.415843	0.535	0.256	4.93055e-301	CD4_C04	SAMSN1
0	0.415696	0.428	0.175	0	CD4_C04	AGTRAP
9.73511e-249	0.413818	0.571	0.313	3.56315e-244	CD4_C04	JAK3
2.62478e-261	0.411904	0.757	0.471	9.60696e-257	CD4_C04	TAP1
2.39809e-260	0.411289	0.949	0.856	8.77726e-256	CD4_C04	OST4
0	0.410567	0.355	0.14	0	CD4_C04	SIRPG
0	0.410398	0.469	0.207	0	CD4_C04	TNFRSF25
2.28102e-225	0.40941	0.767	0.52	8.34875e-221	CD4_C04	TRAPPC1
8.47389e-235	0.405952	0.751	0.492	3.10153e-230	CD4_C04	PSMA6
1.56008e-254	0.405902	0.625	0.349	5.71007e-250	CD4_C04	GSTO1
1.14985e-231	0.405409	0.878	0.701	4.20858e-227	CD4_C04	ELOB
0	0.40523	0.278	0.08	0	CD4_C04	TP53INP1
3.85575e-199	0.404377	0.899	0.76	1.41124e-194	CD4_C04	EIF4A1
7.92804e-235	0.403505	0.456	0.228	2.90174e-230	CD4_C04	RFLNB
3.88405e-261	0.403167	0.611	0.331	1.4216e-256	CD4_C04	FERMT3
2.64492e-219	0.402499	0.678	0.413	9.68067e-215	CD4_C04	ATP5F1C
4.20603e-287	0.400623	0.3	0.113	1.53945e-282	CD4_C04	SLF1
0	0.399942	0.321	0.095	0	CD4_C04	SLC9A9
5.23915e-209	0.3979	0.769	0.533	1.91758e-204	CD4_C04	BRK1
2.92899e-288	0.397593	0.458	0.211	1.07204e-283	CD4_C04	SUSD3
1.06855e-203	0.397053	0.76	0.508	3.91099e-199	CD4_C04	RNASET2
0	0.396491	0.308	0.091	0	CD4_C04	CCDC50
4.44389e-211	0.395161	0.755	0.502	1.62651e-206	CD4_C04	PSMA5
3.04922e-246	0.393206	0.652	0.372	1.11605e-241	CD4_C04	TBCB
2.17832e-195	0.39254	0.898	0.75	7.97287e-191	CD4_C04	EVL
1.33441e-204	0.391819	0.723	0.475	4.88406e-200	CD4_C04	MCL1
8.02234e-221	0.391696	0.755	0.488	2.93626e-216	CD4_C04	PSMD8
1.63106e-207	0.391629	0.735	0.48	5.96984e-203	CD4_C04	LAT
0	0.390175	1	1	0	CD4_C04	B2M
8.56333e-282	0.389348	0.509	0.246	3.13426e-277	CD4_C04	TMEM173
5.3371e-202	0.388715	0.874	0.684	1.95343e-197	CD4_C04	LCK
5.14626e-235	0.388638	0.591	0.329	1.88358e-230	CD4_C04	SEC11C
1.08672e-245	0.38839	0.553	0.291	3.97749e-241	CD4_C04	PTPN7
2.42092e-302	0.38502	0.493	0.227	8.86081e-298	CD4_C04	PSTPIP1
7.44233e-188	0.384974	0.825	0.62	2.72397e-183	CD4_C04	ATP5IF1
0	0.384288	0.993	0.968	0	CD4_C04	FTH1
2.95316e-252	0.384151	0.539	0.28	1.08088e-247	CD4_C04	PREX1
4.08531e-223	0.383704	0.564	0.312	1.49527e-218	CD4_C04	WDR1
7.11626e-218	0.383441	0.516	0.278	2.60462e-213	CD4_C04	CDK2AP2
3.85816e-218	0.38277	0.611	0.352	1.41212e-213	CD4_C04	HNRNPUL1
8.3975e-137	0.382726	0.909	0.788	3.07357e-132	CD4_C04	S100A10
2.97331e-201	0.382705	0.888	0.744	1.08826e-196	CD4_C04	SSR2
9.92987e-183	0.382683	0.848	0.666	3.63443e-178	CD4_C04	SLC25A3
6.95985e-198	0.382467	0.739	0.5	2.54738e-193	CD4_C04	WIPF1
0	0.382251	0.195	0.037	0	CD4_C04	ITGA1
2.76357e-299	0.382175	0.373	0.153	1.0115e-294	CD4_C04	PTGER4
1.75334e-265	0.381882	0.411	0.186	6.4174e-261	CD4_C04	RGL4
1.59723e-217	0.380762	0.919	0.721	5.84602e-213	CD4_C04	CD3G
0	0.380604	0.225	0.055	0	CD4_C04	AC004585.1
1.30375e-243	0.379702	0.566	0.301	4.77187e-239	CD4_C04	ZNRD1
5.30122e-206	0.378838	0.912	0.767	1.9403e-201	CD4_C04	UBL5
1.13723e-177	0.378127	0.778	0.55	4.16236e-173	CD4_C04	ATP5MF
6.10006e-286	0.378076	0.383	0.163	2.23268e-281	CD4_C04	RUNX1
1.31664e-214	0.377426	0.866	0.651	4.81905e-210	CD4_C04	GUK1
0	0.377148	0.384	0.151	0	CD4_C04	GLCCI1
1.54472e-218	0.376825	0.656	0.386	5.65384e-214	CD4_C04	SLC9A3R1
4.32058e-254	0.376409	0.572	0.3	1.58137e-249	CD4_C04	GTF3C6
1.0879e-228	0.376296	0.444	0.222	3.98182e-224	CD4_C04	GOLGB1
0	0.375275	0.21	0.043	0	CD4_C04	DUSP6
9.60234e-228	0.374483	0.674	0.403	3.51455e-223	CD4_C04	MAP1LC3B
0	0.374453	0.402	0.158	0	CD4_C04	PLEKHF1
2.75371e-213	0.373927	0.665	0.409	1.00789e-208	CD4_C04	CASP4
6.84871e-193	0.373625	0.819	0.593	2.50669e-188	CD4_C04	ICAM3
8.53982e-213	0.373623	0.719	0.455	3.12566e-208	CD4_C04	OSTF1
0	0.373299	0.185	0.014	0	CD4_C04	IL23R
8.02201e-109	0.371774	0.934	0.851	2.93614e-104	CD4_C04	MIF
0	0.371566	0.153	0.023	0	CD4_C04	CCR2
0	0.371391	0.218	0.057	0	CD4_C04	PDCD1
3.01905e-203	0.371041	0.816	0.585	1.105e-198	CD4_C04	DBI
8.26436e-200	0.370518	0.693	0.434	3.02484e-195	CD4_C04	SEPTIN1
1.4122e-306	0.370309	0.356	0.14	5.16878e-302	CD4_C04	PNP
1.11909e-192	0.369977	0.897	0.741	4.096e-188	CD4_C04	RNASEK
4.78375e-265	0.369618	0.544	0.273	1.7509e-260	CD4_C04	TRAT1
2.05641e-254	0.369476	0.533	0.273	7.52665e-250	CD4_C04	CYBC1
0	0.369125	0.298	0.097	0	CD4_C04	SAP30
2.3235e-62	0.368591	0.43	0.308	8.50423e-58	CD4_C04	KLRB1
6.03895e-203	0.366007	0.937	0.845	2.21031e-198	CD4_C04	ATP5MC2
8.03047e-211	0.365153	0.681	0.417	2.93923e-206	CD4_C04	COX5A
1.85815e-174	0.364591	0.874	0.707	6.80103e-170	CD4_C04	TPM3
1.44701e-189	0.364536	0.876	0.704	5.29621e-185	CD4_C04	ARL6IP5
7.20741e-186	0.364501	0.728	0.491	2.63798e-181	CD4_C04	LRRFIP1
0	0.363947	0.356	0.129	0	CD4_C04	IL12RB1
0	0.363096	0.297	0.099	0	CD4_C04	MAPKAPK3
3.3697e-179	0.362931	0.781	0.537	1.23335e-174	CD4_C04	RGS10
0	0.362902	0.348	0.125	0	CD4_C04	TSPAN5
0	0.361257	0.209	0.036	0	CD4_C04	SLC27A2
9.9602e-187	0.360221	0.749	0.51	3.64553e-182	CD4_C04	HCLS1
1.11748e-269	0.360067	0.517	0.256	4.0901e-265	CD4_C04	LAMTOR2
5.14457e-200	0.359878	0.641	0.387	1.88296e-195	CD4_C04	PSMB6
3.51818e-186	0.35986	0.804	0.577	1.28769e-181	CD4_C04	COX7B
2.86939e-175	0.35982	0.648	0.419	1.05023e-170	CD4_C04	SERPINB1
1.79154e-260	0.359613	0.448	0.211	6.55721e-256	CD4_C04	ARHGEF6
0	0.359395	0.357	0.131	0	CD4_C04	CERK
7.53648e-229	0.358343	0.495	0.255	2.75843e-224	CD4_C04	CITED2
7.17472e-235	0.357874	0.949	0.855	2.62602e-230	CD4_C04	SUMO2
2.44178e-242	0.357667	0.551	0.289	8.93717e-238	CD4_C04	DNAJC15
0	0.357264	0.318	0.106	0	CD4_C04	SEL1L3
1.20642e-217	0.357122	0.591	0.334	4.41562e-213	CD4_C04	P4HB
1.48984e-200	0.356917	0.688	0.428	5.45295e-196	CD4_C04	TUBA4A
9.50428e-255	0.356634	0.497	0.245	3.47866e-250	CD4_C04	PSMC4
0	0.356604	0.334	0.113	0	CD4_C04	GAB3
7.85949e-186	0.356494	0.841	0.64	2.87665e-181	CD4_C04	TMEM59
7.16828e-194	0.355947	0.532	0.3	2.62366e-189	CD4_C04	RPS6KA3
4.82452e-162	0.355834	0.792	0.571	1.76582e-157	CD4_C04	C9orf16
2.70857e-168	0.355541	0.743	0.516	9.91365e-164	CD4_C04	HIGD2A
3.56336e-306	0.355492	0.269	0.092	1.30423e-301	CD4_C04	LST1
0	0.354491	0.318	0.109	0	CD4_C04	ELK3
1.25728e-179	0.354358	0.684	0.439	4.60176e-175	CD4_C04	CHMP4A
3.00427e-212	0.354324	0.933	0.789	1.09959e-207	CD4_C04	YWHAB
3.32007e-191	0.35426	0.964	0.89	1.21518e-186	CD4_C04	ARHGDIB
5.97064e-173	0.353739	0.736	0.507	2.18532e-168	CD4_C04	RTRAF
2.12532e-185	0.352662	0.76	0.512	7.77889e-181	CD4_C04	SPCS2
4.88581e-161	0.352176	0.7	0.468	1.78826e-156	CD4_C04	EVI2B
4.38673e-280	0.351014	0.339	0.136	1.60559e-275	CD4_C04	S100PBP
0	0.350999	0.35	0.127	0	CD4_C04	MAP4K1
8.68597e-203	0.35021	0.538	0.297	3.17915e-198	CD4_C04	RTF2
6.78604e-160	0.350186	0.608	0.385	2.48376e-155	CD4_C04	RASGRP1
5.88471e-221	0.349505	0.615	0.348	2.15386e-216	CD4_C04	RER1
9.33308e-189	0.349348	0.618	0.365	3.416e-184	CD4_C04	UBE2N
6.59051e-185	0.348669	0.898	0.738	2.41219e-180	CD4_C04	TMBIM6
2.34362e-184	0.348101	0.895	0.736	8.5779e-180	CD4_C04	COX6B1
3.00529e-140	0.347486	0.812	0.633	1.09997e-135	CD4_C04	C4orf3
2.23434e-265	0.347304	0.477	0.226	8.17792e-261	CD4_C04	SH2D2A
8.07885e-210	0.347117	0.61	0.348	2.95694e-205	CD4_C04	CTSD
2.65524e-161	0.346943	0.805	0.6	9.71845e-157	CD4_C04	NDUFB8
1.8109e-248	0.346715	0.434	0.204	6.62806e-244	CD4_C04	LASP1
0	0.346295	0.301	0.081	0	CD4_C04	IL18RAP
3.69193e-161	0.345573	0.872	0.702	1.35128e-156	CD4_C04	HMGN1
2.65964e-228	0.345284	0.502	0.261	9.73456e-224	CD4_C04	NCKAP1L
1.6995e-184	0.344776	0.642	0.394	6.22032e-180	CD4_C04	POLD4
0	0.344493	0.311	0.11	0	CD4_C04	FUT8
1.02123e-184	0.344435	0.661	0.413	3.73781e-180	CD4_C04	CSK
3.94169e-246	0.343568	0.4	0.183	1.4427e-241	CD4_C04	TUT7
3.14583e-175	0.343518	0.682	0.441	1.15141e-170	CD4_C04	UBXN4
5.76945e-207	0.34312	0.94	0.84	2.11168e-202	CD4_C04	CHCHD2
2.09224e-171	0.342743	0.623	0.391	7.65779e-167	CD4_C04	SYNRG
3.55349e-217	0.342571	0.932	0.717	1.30061e-212	CD4_C04	SRGN
2.54178e-243	0.342451	0.444	0.211	9.30319e-239	CD4_C04	PHACTR2
7.85822e-168	0.341368	0.924	0.77	2.87619e-163	CD4_C04	SSR4
1.68033e-193	0.340681	0.638	0.386	6.15018e-189	CD4_C04	WAS
1.24463e-212	0.340309	0.656	0.388	4.55546e-208	CD4_C04	OPTN
2.67316e-279	0.338583	0.472	0.216	9.78404e-275	CD4_C04	GLIPR2
7.4136e-198	0.338235	0.632	0.375	2.71345e-193	CD4_C04	ZNHIT1
2.10138e-191	0.337922	0.645	0.394	7.69126e-187	CD4_C04	UBE2L6
1.80069e-245	0.337395	0.45	0.216	6.59071e-241	CD4_C04	LPXN
0	0.337119	0.248	0.062	0	CD4_C04	EVA1B
8.33876e-96	0.337108	0.625	0.459	3.05207e-91	CD4_C04	MT2A
9.32511e-160	0.336401	0.812	0.602	3.41308e-155	CD4_C04	ACTR2
7.24037e-210	0.335246	0.525	0.285	2.65005e-205	CD4_C04	HELZ
3.89112e-224	0.334916	0.478	0.243	1.42419e-219	CD4_C04	GIMAP6
1.22416e-245	0.334713	0.392	0.178	4.48056e-241	CD4_C04	CD28
2.68414e-302	0.334575	0.372	0.149	9.82422e-298	CD4_C04	HLA-DMA
0	0.33455	0.352	0.136	0	CD4_C04	GPR108
6.56906e-144	0.333747	0.785	0.59	2.40434e-139	CD4_C04	ACAP1
1.87007e-169	0.332624	0.78	0.55	6.84466e-165	CD4_C04	GNG5
1.9791e-171	0.33239	0.907	0.755	7.24371e-167	CD4_C04	UQCR11
6.20082e-189	0.332321	0.631	0.379	2.26956e-184	CD4_C04	TMCO1
3.34081e-161	0.332	0.602	0.379	1.22277e-156	CD4_C04	TLN1
1.04062e-216	0.331614	0.509	0.27	3.80878e-212	CD4_C04	CALCOCO2
4.26101e-165	0.330966	0.62	0.388	1.55957e-160	CD4_C04	SH3KBP1
2.05485e-142	0.33041	0.785	0.584	7.52094e-138	CD4_C04	SLC25A5
1.21722e-137	0.329484	0.792	0.596	4.45516e-133	CD4_C04	CELF2
3.79549e-242	0.329179	0.43	0.203	1.38919e-237	CD4_C04	CAB39
1.26668e-145	0.328927	0.831	0.635	4.63616e-141	CD4_C04	NDUFA1
0	0.32881	0.209	0.042	0	CD4_C04	IL12RB2
2.30229e-146	0.328806	0.701	0.484	8.42662e-142	CD4_C04	UBE2V1
7.54305e-156	0.326587	0.687	0.46	2.76083e-151	CD4_C04	ATP5F1B
3.0942e-178	0.326433	0.635	0.387	1.13251e-173	CD4_C04	PSMA3
2.01758e-163	0.326228	0.743	0.504	7.38455e-159	CD4_C04	NDUFC2
4.30067e-239	0.326153	0.427	0.201	1.57409e-234	CD4_C04	AKIRIN2
6.37645e-307	0.325836	0.328	0.123	2.33384e-302	CD4_C04	PALM2-AKAP2
3.88291e-196	0.324918	0.973	0.902	1.42118e-191	CD4_C04	HINT1
2.1873e-155	0.324845	0.711	0.477	8.00574e-151	CD4_C04	PRDX2
8.4178e-185	0.324794	0.539	0.307	3.081e-180	CD4_C04	PARP1
0	0.324662	0.444	0.171	0	CD4_C04	HSPA1A
0	0.324088	0.157	0.01	0	CD4_C04	IL26
6.01165e-164	0.323535	0.65	0.418	2.20032e-159	CD4_C04	OSTC
3.28553e-157	0.323191	0.665	0.436	1.20254e-152	CD4_C04	ANP32A
1.22593e-140	0.323187	0.861	0.688	4.48702e-136	CD4_C04	GPSM3
4.60023e-206	0.322998	0.546	0.299	1.68373e-201	CD4_C04	NMI
1.23789e-158	0.322597	0.779	0.553	4.53079e-154	CD4_C04	SNRPG
0	0.322397	0.24	0.062	0	CD4_C04	ZBTB7B
2.18531e-126	0.322141	0.654	0.448	7.99845e-122	CD4_C04	ZFP36L1
0	0.321929	0.296	0.098	0	CD4_C04	CTLA4
3.18127e-283	0.321916	0.337	0.134	1.16438e-278	CD4_C04	MTHFD2
8.32315e-160	0.321813	0.699	0.459	3.04636e-155	CD4_C04	SNRPB2
1.70069e-215	0.321769	0.372	0.174	6.22468e-211	CD4_C04	MYADM
7.82846e-291	0.321568	0.249	0.083	2.8653e-286	CD4_C04	DUSP5
2.5161e-150	0.320746	0.809	0.606	9.20916e-146	CD4_C04	ATP5PF
6.15835e-160	0.32017	0.803	0.579	2.25402e-155	CD4_C04	DRAP1
2.10105e-147	0.319905	0.816	0.624	7.69006e-143	CD4_C04	PARK7
3.71507e-224	0.319582	0.442	0.217	1.35975e-219	CD4_C04	CHCHD5
7.21696e-179	0.319423	0.57	0.333	2.64148e-174	CD4_C04	YWHAE
3.12371e-238	0.31905	0.259	0.099	1.14331e-233	CD4_C04	CHD7
5.56215e-204	0.318283	0.972	0.897	2.0358e-199	CD4_C04	OAZ1
0	0.318045	0.205	0.036	0	CD4_C04	GRAMD1B
4.89155e-185	0.318003	0.567	0.329	1.79036e-180	CD4_C04	PSMB4
2.06631e-145	0.317777	0.845	0.661	7.56292e-141	CD4_C04	PTP4A2
3.19053e-276	0.317163	0.321	0.124	1.16777e-271	CD4_C04	SYTL2
1.00417e-142	0.316043	0.7	0.479	3.67536e-138	CD4_C04	GIMAP5
0	0.315904	0.282	0.092	0	CD4_C04	RUNX2
2.31765e-130	0.315855	0.87	0.725	8.48285e-126	CD4_C04	GNAS
1.03983e-273	0.315679	0.301	0.114	3.80586e-269	CD4_C04	BHLHE40
2.39676e-159	0.315607	0.729	0.5	8.77239e-155	CD4_C04	SEC11A
1.68249e-136	0.31474	0.714	0.497	6.15809e-132	CD4_C04	NDUFB4
3.53448e-178	0.313837	0.56	0.323	1.29366e-173	CD4_C04	THOC7
1.06332e-134	0.313249	0.745	0.545	3.89185e-130	CD4_C04	EIF3M
0	0.313136	0.268	0.084	0	CD4_C04	ARL3
8.48687e-253	0.312911	0.458	0.216	3.10628e-248	CD4_C04	HSBP1
5.14545e-205	0.312873	0.863	0.541	1.88328e-200	CD4_C04	CCL5
1.29748e-179	0.312521	0.441	0.235	4.74891e-175	CD4_C04	INPP4B
3.84951e-154	0.31227	0.41	0.224	1.40896e-149	CD4_C04	IGFLR1
2.60701e-174	0.311653	0.659	0.413	9.54193e-170	CD4_C04	LAMTOR5
1.78579e-297	0.310988	0.295	0.107	6.53618e-293	CD4_C04	SNAP47
2.09247e-228	0.310584	0.476	0.237	7.65864e-224	CD4_C04	APOBEC3C
1.13958e-239	0.309809	0.649	0.356	4.17099e-235	CD4_C04	APOBEC3G
2.55589e-178	0.309714	0.61	0.368	9.35481e-174	CD4_C04	GBP4
8.37725e-149	0.309368	0.89	0.732	3.06616e-144	CD4_C04	COX7A2
8.64778e-238	0.309117	0.439	0.207	3.16517e-233	CD4_C04	SASH3
1.09128e-211	0.308955	0.491	0.255	3.99421e-207	CD4_C04	MPG
8.0037e-142	0.308948	0.85	0.676	2.92943e-137	CD4_C04	GNAI2
2.63509e-126	0.308491	0.827	0.634	9.64471e-122	CD4_C04	GSTK1
6.78932e-224	0.308155	0.422	0.202	2.48496e-219	CD4_C04	ZYX
0	0.30791	0.197	0.029	0	CD4_C04	TBXAS1
1.07309e-179	0.307445	0.458	0.244	3.92761e-175	CD4_C04	TMX4
1.72735e-159	0.307234	0.594	0.362	6.32227e-155	CD4_C04	ANP32E
1.49644e-144	0.306628	0.816	0.602	5.47712e-140	CD4_C04	SRSF9
6.07643e-190	0.306399	0.508	0.277	2.22403e-185	CD4_C04	VCP
1.17917e-239	0.305802	0.296	0.119	4.3159e-235	CD4_C04	LUZP1
1.45891e-246	0.305573	0.301	0.121	5.33975e-242	CD4_C04	IL17RA
0	0.304969	0.321	0.119	0	CD4_C04	SNX20
1.3272e-141	0.304789	0.644	0.415	4.85767e-137	CD4_C04	NDUFA2
2.81073e-213	0.303786	0.53	0.279	1.02875e-208	CD4_C04	RAB27A
3.07624e-203	0.30375	0.311	0.138	1.12593e-198	CD4_C04	AL365361.1
3.75228e-216	0.303186	0.427	0.209	1.37337e-211	CD4_C04	STK24
1.7172e-273	0.302698	0.336	0.135	6.28511e-269	CD4_C04	ARF3
2.05987e-196	0.302518	0.464	0.241	7.53934e-192	CD4_C04	NUDT5
3.75774e-172	0.302498	0.524	0.296	1.37537e-167	CD4_C04	BCL7C
4.37024e-156	0.302207	0.978	0.916	1.59955e-151	CD4_C04	UBC
0	0.301851	0.16	0.039	0	CD4_C04	TNF
0	0.301422	0.168	0.036	0	CD4_C04	WDR86-AS1
6.35004e-158	0.301222	0.588	0.357	2.32418e-153	CD4_C04	LINC00623
9.36218e-168	0.300771	0.683	0.435	3.42665e-163	CD4_C04	IQGAP1
3.46336e-212	0.300654	0.988	0.956	1.26762e-207	CD4_C04	MYL12A
1.04293e-172	0.299879	0.592	0.348	3.81722e-168	CD4_C04	AP2S1
2.60127e-223	0.299637	0.376	0.172	9.52092e-219	CD4_C04	NFATC2
1.68911e-160	0.299396	0.59	0.363	6.1823e-156	CD4_C04	ARHGAP30
6.1835e-186	0.298181	0.422	0.215	2.26322e-181	CD4_C04	TNFSF12
3.14598e-246	0.297384	0.342	0.144	1.15146e-241	CD4_C04	CMIP
3.83944e-193	0.297098	0.606	0.345	1.40527e-188	CD4_C04	DOK2
9.91407e-146	0.29708	0.754	0.537	3.62865e-141	CD4_C04	CLEC2B
0	0.296862	0.276	0.085	0	CD4_C04	ETV7
0	0.29676	0.238	0.069	0	CD4_C04	ANTXR2
9.43098e-213	0.296317	0.475	0.241	3.45183e-208	CD4_C04	CHCHD1
2.77781e-162	0.295919	0.571	0.343	1.01671e-157	CD4_C04	TXNL1
1.55187e-199	0.2955	0.521	0.28	5.68002e-195	CD4_C04	CLTB
1.01193e-262	0.295305	0.358	0.15	3.70376e-258	CD4_C04	FAM104A
8.05939e-183	0.295088	0.486	0.263	2.94982e-178	CD4_C04	MBD2
1.05412e-139	0.295048	0.514	0.311	3.8582e-135	CD4_C04	SOCS1
1.32711e-269	0.294595	0.257	0.091	4.85734e-265	CD4_C04	PPIF
3.70172e-221	0.294523	0.346	0.153	1.35487e-216	CD4_C04	SPTY2D1
5.01459e-133	0.294156	0.827	0.643	1.83539e-128	CD4_C04	PSMB1
5.03472e-157	0.293611	0.596	0.361	1.84276e-152	CD4_C04	ANXA6
1.97634e-146	0.293598	0.45	0.255	7.2336e-142	CD4_C04	AQP3
2.56185e-148	0.293144	0.728	0.485	9.37664e-144	CD4_C04	NDUFB10
0	0.293081	0.224	0.063	0	CD4_C04	GFI1
1.54858e-143	0.292843	0.668	0.438	5.66797e-139	CD4_C04	FKBP8
0	0.292096	0.168	0.022	0	CD4_C04	GNA15
4.77138e-135	0.291366	0.796	0.588	1.74637e-130	CD4_C04	ATP5MD
5.13192e-207	0.291319	0.405	0.197	1.87834e-202	CD4_C04	MVP
5.86561e-218	0.29093	0.354	0.159	2.14687e-213	CD4_C04	ST8SIA4
6.48968e-169	0.290658	0.553	0.32	2.37529e-164	CD4_C04	TWF2
5.71678e-117	0.290408	0.911	0.812	2.0924e-112	CD4_C04	GIMAP7
8.99212e-287	0.290341	0.321	0.122	3.29121e-282	CD4_C04	IL18R1
2.25395e-129	0.290189	0.798	0.597	8.2497e-125	CD4_C04	NEDD8
1.16356e-207	0.289813	0.366	0.171	4.25874e-203	CD4_C04	PLIN2
2.01046e-174	0.289397	0.57	0.332	7.35849e-170	CD4_C04	GSDMD
1.21488e-145	0.289271	0.651	0.421	4.44658e-141	CD4_C04	SPCS3
1.49863e-176	0.289256	0.497	0.272	5.48513e-172	CD4_C04	TEX264
1.19953e-161	0.289186	0.535	0.31	4.39038e-157	CD4_C04	ETFB
5.18456e-180	0.288947	0.518	0.288	1.8976e-175	CD4_C04	PHPT1
6.56076e-124	0.288299	0.684	0.471	2.4013e-119	CD4_C04	FNBP1
5.51751e-210	0.287823	0.401	0.191	2.01946e-205	CD4_C04	PRDX3
2.13826e-144	0.2878	0.633	0.404	7.82623e-140	CD4_C04	TRAPPC5
3.05503e-241	0.287141	0.331	0.139	1.11817e-236	CD4_C04	JOSD2
1.49746e-210	0.287093	0.317	0.139	5.48085e-206	CD4_C04	ASXL2
4.56671e-168	0.286975	0.594	0.347	1.67146e-163	CD4_C04	ATP6V0B
9.26345e-128	0.285824	0.924	0.786	3.39051e-123	CD4_C04	CD3E
2.92857e-139	0.285331	0.692	0.455	1.07189e-134	CD4_C04	JUN
2.1691e-128	0.284893	0.751	0.537	7.93912e-124	CD4_C04	COPS9
1.38638e-165	0.284819	0.613	0.366	5.07427e-161	CD4_C04	SSBP4
7.57964e-125	0.283384	0.687	0.479	2.77423e-120	CD4_C04	H2AFV
5.57722e-150	0.2833	0.588	0.359	2.04132e-145	CD4_C04	MRPL54
1.30971e-118	0.282788	0.725	0.512	4.79367e-114	CD4_C04	CSTB
0	0.282735	0.208	0.051	0	CD4_C04	PLXNC1
1.38543e-168	0.282615	0.615	0.369	5.0708e-164	CD4_C04	SELENOT
0	0.282509	0.19	0.052	0	CD4_C04	TLE1
9.03564e-181	0.282289	0.369	0.182	3.30713e-176	CD4_C04	GPI
1.12317e-207	0.282253	0.982	0.948	4.11092e-203	CD4_C04	H3F3A
1.8741e-179	0.281405	0.471	0.252	6.8594e-175	CD4_C04	RNF167
3.29905e-215	0.281318	0.391	0.184	1.20749e-210	CD4_C04	ELOVL5
2.84774e-288	0.280889	0.294	0.107	1.0423e-283	CD4_C04	ARNTL
2.96203e-228	0.280625	0.365	0.163	1.08413e-223	CD4_C04	RAB11FIP1
3.128e-153	0.279833	0.621	0.384	1.14488e-148	CD4_C04	ARF5
3.12433e-146	0.27961	0.754	0.531	1.14354e-141	CD4_C04	BST2
3.2476e-158	0.279414	0.567	0.337	1.18866e-153	CD4_C04	RHOF
1.61462e-266	0.279173	0.268	0.097	5.90966e-262	CD4_C04	TNFRSF4
5.07695e-190	0.27871	0.384	0.188	1.85821e-185	CD4_C04	PDE4B
1.56941e-167	0.277959	0.549	0.313	5.74421e-163	CD4_C04	NDUFA6
3.8591e-138	0.277454	0.672	0.445	1.41247e-133	CD4_C04	MAP2K2
1.8997e-199	0.277371	0.429	0.213	6.9531e-195	CD4_C04	NABP1
5.2829e-281	0.277324	0.262	0.091	1.93359e-276	CD4_C04	TRERF1
1.54689e-124	0.276727	0.761	0.547	5.66176e-120	CD4_C04	RBX1
3.4101e-205	0.276191	0.42	0.206	1.24813e-200	CD4_C04	COA6
1.34856e-222	0.276163	0.31	0.13	4.93588e-218	CD4_C04	PPM1M
2.58543e-124	0.275906	0.655	0.441	9.46295e-120	CD4_C04	MACF1
0	0.275864	0.177	0.036	0	CD4_C04	ELOVL6
1.8222e-118	0.275765	0.689	0.48	6.66944e-114	CD4_C04	TERF2IP
9.94491e-120	0.275589	0.76	0.553	3.63994e-115	CD4_C04	PRELID1
2.24917e-172	0.27548	0.512	0.285	8.23219e-168	CD4_C04	SH2D1A
2.17644e-158	0.275472	0.959	0.889	7.96599e-154	CD4_C04	SRP14
2.29432e-161	0.275195	0.551	0.319	8.39746e-157	CD4_C04	TRADD
5.05821e-235	0.275192	0.352	0.153	1.85136e-230	CD4_C04	ATP6V1D
8.43364e-188	0.274351	0.424	0.217	3.0868e-183	CD4_C04	ERO1A
4.82056e-144	0.27422	0.518	0.306	1.76437e-139	CD4_C04	SPTAN1
2.29717e-227	0.273697	0.379	0.171	8.40788e-223	CD4_C04	PSMD14
6.48538e-135	0.273673	0.599	0.376	2.37371e-130	CD4_C04	ENSA
1.54712e-191	0.272874	0.39	0.191	5.6626e-187	CD4_C04	VOPP1
4.8561e-176	0.272735	0.617	0.355	1.77738e-171	CD4_C04	C12orf75
0	0.272623	0.189	0.047	0	CD4_C04	GOLIM4
5.15819e-223	0.272535	0.243	0.091	1.88795e-218	CD4_C04	LAX1
3.67772e-216	0.271956	0.405	0.192	1.34608e-211	CD4_C04	TRIM59
9.04968e-184	0.27161	0.338	0.16	3.31227e-179	CD4_C04	TRIM13
0	0.271319	0.174	0.035	0	CD4_C04	CD200R1
7.98509e-120	0.270943	0.849	0.663	2.92262e-115	CD4_C04	KRTCAP2
5.29388e-186	0.2709	0.433	0.221	1.93761e-181	CD4_C04	DEGS1
2.86158e-164	0.270791	0.527	0.299	1.04737e-159	CD4_C04	PPP1R7
1.68015e-136	0.270498	0.641	0.412	6.1495e-132	CD4_C04	MRPL51
5.43367e-126	0.270243	0.632	0.414	1.98878e-121	CD4_C04	MDH2
0	0.270164	0.188	0.037	0	CD4_C04	AL135818.1
1.85328e-124	0.269042	0.915	0.793	6.78317e-120	CD4_C04	EDF1
1.00116e-219	0.269008	0.245	0.093	3.66433e-215	CD4_C04	SFMBT2
1.67656e-154	0.268773	0.595	0.361	6.13636e-150	CD4_C04	RBCK1
8.18324e-228	0.268609	0.273	0.108	2.99515e-223	CD4_C04	BCL3
5.33307e-141	0.267574	0.475	0.275	1.95196e-136	CD4_C04	PBXIP1
3.79474e-117	0.267171	0.725	0.526	1.38891e-112	CD4_C04	PDIA3
8.12404e-132	0.267007	0.592	0.378	2.97348e-127	CD4_C04	CEBPB
0	0.266826	0.233	0.072	0	CD4_C04	FAM50B
5.08211e-179	0.265663	0.333	0.158	1.8601e-174	CD4_C04	CD5
8.96585e-255	0.264845	0.257	0.092	3.28159e-250	CD4_C04	TNFRSF18
9.1411e-134	0.264502	0.495	0.296	3.34573e-129	CD4_C04	MT1X
1.64134e-153	0.264179	0.415	0.223	6.00748e-149	CD4_C04	TMEM14C
4.87689e-206	0.263964	0.318	0.14	1.78499e-201	CD4_C04	TXNDC15
0	0.263719	0.194	0.044	0	CD4_C04	MICAL2
3.27263e-188	0.263036	0.402	0.201	1.19781e-183	CD4_C04	DCAF7
5.65202e-113	0.262603	0.849	0.678	2.06869e-108	CD4_C04	UQCR10
7.52194e-158	0.262134	0.567	0.332	2.75311e-153	CD4_C04	ELOC
1.4249e-125	0.261733	0.548	0.343	5.21529e-121	CD4_C04	CANX
0	0.26123	0.147	0.023	0	CD4_C04	RHOU
5.648e-135	0.260794	0.67	0.441	2.06722e-130	CD4_C04	RNF7
1.72942e-186	0.260496	0.323	0.148	6.32983e-182	CD4_C04	DESI1
5.23684e-166	0.260465	0.461	0.249	1.91674e-161	CD4_C04	TIMM8B
8.67842e-97	0.260223	0.751	0.565	3.17639e-92	CD4_C04	FAM107B
1.98194e-117	0.260126	0.633	0.423	7.25409e-113	CD4_C04	EIF3I
1.24582e-198	0.260017	0.349	0.162	4.55981e-194	CD4_C04	CRELD2
1.08437e-212	0.259344	0.264	0.106	3.9689e-208	CD4_C04	PHTF2
2.1898e-100	0.2588	0.732	0.539	8.01488e-96	CD4_C04	POLR1D
5.15894e-200	0.258796	0.514	0.272	1.88822e-195	CD4_C04	TNFRSF1B
2.20967e-132	0.258298	0.637	0.411	8.08762e-128	CD4_C04	SRP19
1.92023e-107	0.258074	0.755	0.55	7.02823e-103	CD4_C04	NDUFA11
4.06777e-145	0.257602	0.524	0.31	1.48885e-140	CD4_C04	MYDGF
5.92417e-101	0.256419	0.767	0.584	2.16831e-96	CD4_C04	CLEC2D
1.70186e-191	0.256234	0.398	0.196	6.22896e-187	CD4_C04	SNX5
1.79923e-148	0.255472	0.502	0.288	6.58536e-144	CD4_C04	RNF181
2.73117e-151	0.25546	0.452	0.251	9.99634e-147	CD4_C04	ATF7IP2
1.30989e-155	0.255191	0.468	0.26	4.79434e-151	CD4_C04	POLR2G
7.07961e-104	0.255057	0.873	0.733	2.59121e-99	CD4_C04	UQCRH
2.17e-112	0.255028	0.872	0.719	7.94243e-108	CD4_C04	COX5B
6.95408e-151	0.254715	0.446	0.248	2.54526e-146	CD4_C04	UBE2K
7.35556e-136	0.254425	0.634	0.407	2.69221e-131	CD4_C04	LMAN2
4.76863e-175	0.254145	0.437	0.229	1.74537e-170	CD4_C04	KCNAB2
7.34529e-159	0.254137	0.531	0.305	2.68845e-154	CD4_C04	CMTM6
4.33697e-109	0.254064	0.691	0.479	1.58737e-104	CD4_C04	SEPTIN9
0	0.253843	0.126	0.014	0	CD4_C04	PTPN13
9.25144e-139	0.253813	0.565	0.345	3.38612e-134	CD4_C04	DIAPH1
1.20816e-112	0.253345	0.669	0.46	4.42198e-108	CD4_C04	UFC1
2.59218e-152	0.252978	0.427	0.233	9.48764e-148	CD4_C04	PCID2
1.34278e-120	0.252847	0.555	0.352	4.91472e-116	CD4_C04	RPN2
3.28803e-154	0.252755	0.441	0.241	1.20345e-149	CD4_C04	RAB8B
3.57618e-100	0.252198	0.774	0.581	1.30892e-95	CD4_C04	TMBIM4
7.30648e-125	0.252121	0.566	0.356	2.67424e-120	CD4_C04	HDAC1
2.25809e-116	0.25205	0.733	0.517	8.26483e-112	CD4_C04	SUMO1
4.22877e-104	0.251554	0.789	0.597	1.54777e-99	CD4_C04	NDUFB2
4.20413e-185	0.250824	0.344	0.162	1.53875e-180	CD4_C04	LAMP2
3.57412e-115	0.250652	0.721	0.504	1.30816e-110	CD4_C04	VPS28
5.98826e-138	0.250396	0.579	0.356	2.19176e-133	CD4_C04	CNPY2
5.63544e-250	0.250059	0.254	0.092	2.06263e-245	CD4_C04	CREB3L2
1.23285e-09	-0.251295	0.254	0.27	4.51235e-05	CD4_C04	RAB29
0.00462859	-0.252214	0.44	0.407	1	CD4_C04	SAMD3
2.9208e-20	-0.252352	0.121	0.164	1.06904e-15	CD4_C04	TULP4
3.39896e-08	-0.254085	0.286	0.293	0.00124405	CD4_C04	PPM1K
3.74629e-22	-0.254378	0.207	0.255	1.37118e-17	CD4_C04	SVIP
2.32843e-27	-0.255167	0.075	0.127	8.52227e-23	CD4_C04	PASK
1.97699e-141	-0.256809	0.994	0.983	7.23596e-137	CD4_C04	RPL6
5.30116e-46	-0.257546	0.056	0.126	1.94028e-41	CD4_C04	TBC1D4
0.000364545	-0.260996	0.24	0.239	1	CD4_C04	AC092821.3
1.04533e-29	-0.262391	0.093	0.148	3.82602e-25	CD4_C04	DGKD
4.35435e-26	-0.263483	0.133	0.188	1.59373e-21	CD4_C04	SLC16A7
3.20311e-15	-0.26501	0.226	0.259	1.17237e-10	CD4_C04	UPP1
2.71321e-17	-0.266916	0.53	0.513	9.93062e-13	CD4_C04	DDX18
2.1882e-101	-0.267941	0.966	0.944	8.00904e-97	CD4_C04	PFDN5
8.59991e-24	-0.269411	0.817	0.781	3.14765e-19	CD4_C04	HNRNPH1
0.00083321	-0.270105	0.225	0.23	1	CD4_C04	MX1
2.84912e-14	-0.271973	0.572	0.532	1.04281e-09	CD4_C04	TMEM123
8.64951e-29	-0.272514	0.144	0.201	3.16581e-24	CD4_C04	SH3YL1
2.98914e-124	-0.27265	0.994	0.988	1.09405e-119	CD4_C04	RPS4X
3.42232e-69	-0.272931	0.037	0.123	1.2526e-64	CD4_C04	CITED4
2.64685e-23	-0.273199	0.194	0.243	9.68775e-19	CD4_C04	ILF3-DT
1.66473e-18	-0.273805	0.212	0.249	6.09309e-14	CD4_C04	MAML2
9.69016e-241	-0.275978	1	0.998	3.54669e-236	CD4_C04	RPL41
8.41024e-64	-0.277517	0.936	0.924	3.07823e-59	CD4_C04	MT-ND2
1.4647e-15	-0.277791	0.155	0.191	5.36095e-11	CD4_C04	MX2
2.08081e-16	-0.279725	0.749	0.699	7.61598e-12	CD4_C04	ARL4C
2.92008e-10	-0.280295	0.333	0.341	1.06878e-05	CD4_C04	TLE4
0.00120081	-0.281458	0.437	0.409	1	CD4_C04	LYAR
2.64723e-201	-0.282822	0.998	0.991	9.68912e-197	CD4_C04	RPL26
1.7973e-16	-0.284789	0.206	0.242	6.57828e-12	CD4_C04	RASSF1
4.21976e-10	-0.285122	0.344	0.346	1.54447e-05	CD4_C04	PTPN4
1.48475e-12	-0.287511	0.503	0.476	5.43432e-08	CD4_C04	PIK3IP1
4.49557e-69	-0.287967	0.041	0.128	1.64543e-64	CD4_C04	SPINT2
1.88616e-33	-0.291689	0.181	0.245	6.90354e-29	CD4_C04	ABLIM1
1.13387e-48	-0.296672	0.035	0.1	4.15009e-44	CD4_C04	TTN
4.80368e-17	-0.296963	0.364	0.38	1.7582e-12	CD4_C04	HMGN3
5.3893e-267	-0.297748	1	0.996	1.97254e-262	CD4_C04	RPS15A
1.97765e-28	-0.297868	0.058	0.106	7.2384e-24	CD4_C04	TTC38
6.89673e-38	-0.298748	0.156	0.227	2.52427e-33	CD4_C04	S1PR1
2.54497e-16	-0.29951	0.261	0.294	9.31484e-12	CD4_C04	BCL2
1.14309e-15	-0.300317	0.21	0.244	4.18383e-11	CD4_C04	MYC
1.19898e-171	-0.302314	0.996	0.985	4.38839e-167	CD4_C04	RPL29
2.03722e-61	-0.302778	0.886	0.842	7.45643e-57	CD4_C04	PABPC1
2.18224e-82	-0.303478	0.977	0.972	7.98723e-78	CD4_C04	MT-ND3
4.02955e-44	-0.30976	0.691	0.688	1.47485e-39	CD4_C04	SNHG5
1.53093e-26	-0.312643	0.877	0.81	5.60336e-22	CD4_C04	RPS17
5.54897e-34	-0.312799	0.133	0.194	2.03098e-29	CD4_C04	TRABD2A
1.64573e-14	-0.316195	0.364	0.371	6.02355e-10	CD4_C04	BTG2
2.32493e-20	-0.316231	0.178	0.23	8.50947e-16	CD4_C04	STMN1
1.91568e-197	-0.316731	0.997	0.988	7.01159e-193	CD4_C04	RPL12
3.02193e-192	-0.319075	0.997	0.988	1.10606e-187	CD4_C04	RPL18
1.83602e-21	-0.320295	0.675	0.647	6.72003e-17	CD4_C04	CDC42SE1
5.664e-32	-0.32167	0.1	0.159	2.07308e-27	CD4_C04	CEP78
3.47862e-30	-0.32438	0.254	0.31	1.27321e-25	CD4_C04	CAMK4
1.49007e-26	-0.326693	0.372	0.398	5.45381e-22	CD4_C04	SNHG7
1.62572e-84	-0.326907	0.878	0.851	5.95029e-80	CD4_C04	SRSF5
1.99696e-16	-0.326932	0.368	0.275	7.30909e-12	CD4_C04	CCL4
1.19833e-88	-0.327187	0.033	0.134	4.386e-84	CD4_C04	BEX3
2.2126e-45	-0.327437	0.16	0.239	8.09833e-41	CD4_C04	RASA3
3.5721e-09	-0.329922	0.237	0.253	0.000130742	CD4_C04	PLCG2
9.57949e-60	-0.332764	0.064	0.148	3.50619e-55	CD4_C04	YBX3
3.93243e-27	-0.333957	0.471	0.481	1.43931e-22	CD4_C04	EPB41
2.28316e-211	-0.33476	0.993	0.983	8.35661e-207	CD4_C04	RPL23A
1.89406e-66	-0.33482	0.745	0.739	6.93245e-62	CD4_C04	EIF4A2
1.79286e-29	-0.337852	0.284	0.329	6.56204e-25	CD4_C04	ANXA2R
2.85143e-130	-0.343435	0.994	0.986	1.04365e-125	CD4_C04	RPL37
2.16133e-183	-0.343686	0.984	0.977	7.91067e-179	CD4_C04	FTL
2.21704e-78	-0.347054	0.771	0.766	8.11458e-74	CD4_C04	CIRBP
9.43267e-32	-0.349202	0.488	0.509	3.45245e-27	CD4_C04	LINC00861
2.32895e-37	-0.350069	0.279	0.335	8.5242e-33	CD4_C04	EPB41L4A-AS1
3.96817e-171	-0.350614	0.987	0.974	1.45239e-166	CD4_C04	RPL10A
9.10684e-179	-0.351019	0.995	0.984	3.33319e-174	CD4_C04	RPL36
4.48736e-111	-0.353239	0.857	0.848	1.64242e-106	CD4_C04	TLE5
4.46258e-29	-0.35427	0.22	0.275	1.63335e-24	CD4_C04	SNHG14
1.12185e-281	-0.359662	1	0.998	4.10607e-277	CD4_C04	EEF1A1
2.57059e-82	-0.36043	0.069	0.176	9.40861e-78	CD4_C04	BEX2
9.49846e-56	-0.363344	0.194	0.286	3.47653e-51	CD4_C04	RASGRP2
1.4819e-30	-0.36356	0.966	0.948	5.42389e-26	CD4_C04	RPS10
3.39411e-74	-0.363578	0.801	0.787	1.24228e-69	CD4_C04	ZFAS1
1.03073e-32	-0.36516	0.057	0.112	3.77258e-28	CD4_C04	TRGC1
7.99526e-233	-0.365802	0.999	0.994	2.92635e-228	CD4_C04	RPL11
1.48277e-16	-0.366894	0.595	0.568	5.42709e-12	CD4_C04	CD69
3.3718e-43	-0.367729	0.052	0.118	1.23411e-38	CD4_C04	LAIR2
1.77886e-33	-0.369221	0.334	0.37	6.51079e-29	CD4_C04	SNHG32
8.87028e-185	-0.369675	0.981	0.962	3.24661e-180	CD4_C04	RPL27
2.03158e-14	-0.370256	0.139	0.178	7.43577e-10	CD4_C04	FOS
4.41188e-13	-0.372661	0.233	0.255	1.61479e-08	CD4_C04	MATK
6.93574e-38	-0.372809	0.141	0.208	2.53855e-33	CD4_C04	GNPTAB
1.13692e-26	-0.372906	0.566	0.571	4.16124e-22	CD4_C04	C1orf56
1.77314e-109	-0.373882	0.029	0.145	6.48987e-105	CD4_C04	ACTN1
3.47144e-77	-0.375962	0.944	0.91	1.27058e-72	CD4_C04	RPL7
5.10644e-64	-0.377193	0.051	0.136	1.86901e-59	CD4_C04	MYBL1
1.32813e-83	-0.377244	0.021	0.112	4.86107e-79	CD4_C04	IKZF2
9.35569e-84	-0.37744	0.87	0.834	3.42428e-79	CD4_C04	SNHG29
0	-0.378731	0.999	0.998	0	CD4_C04	RPL10
1.96436e-49	-0.382601	0.176	0.258	7.18975e-45	CD4_C04	SERPINB9
4.84478e-39	-0.383918	0.662	0.658	1.77324e-34	CD4_C04	IER2
4.87256e-101	-0.386054	0.906	0.868	1.78341e-96	CD4_C04	SARAF
4.86631e-77	-0.386548	0.117	0.225	1.78112e-72	CD4_C04	BEX4
4.93984e-17	-0.386915	0.082	0.12	1.80803e-12	CD4_C04	S100A8
1.07726e-91	-0.388367	0.806	0.79	3.94288e-87	CD4_C04	HSP90AB1
5.48488e-77	-0.390837	0.021	0.107	2.00752e-72	CD4_C04	S1PR5
6.01067e-49	-0.391016	0.156	0.246	2.19997e-44	CD4_C04	GPR183
2.82403e-89	-0.392577	0.729	0.743	1.03362e-84	CD4_C04	HNRNPDL
1.43753e-17	-0.393861	0.326	0.344	5.26151e-13	CD4_C04	CLDND1
2.24037e-59	-0.394016	0.162	0.255	8.19997e-55	CD4_C04	ZBTB20
8.8516e-44	-0.39447	0.041	0.102	3.23977e-39	CD4_C04	ADGRG1
7.17856e-54	-0.394741	0.45	0.519	2.62742e-49	CD4_C04	IFITM1
2.19879e-121	-0.394895	0.86	0.843	8.04779e-117	CD4_C04	NOP53
9.40075e-44	-0.396619	0.362	0.414	3.44077e-39	CD4_C04	TTC3
4.17153e-12	-0.398277	0.534	0.518	1.52682e-07	CD4_C04	TUBA1B
5.89131e-272	-0.399783	1	0.997	2.15628e-267	CD4_C04	RPS18
5.52829e-67	-0.400447	0.79	0.753	2.02341e-62	CD4_C04	PCED1B-AS1
0	-0.401443	0.994	0.986	0	CD4_C04	RPL14
0	-0.405275	0.998	0.993	0	CD4_C04	RPL19
2.46155e-95	-0.40586	0.674	0.697	9.00953e-91	CD4_C04	SF1
2.39271e-254	-0.406221	0.996	0.993	8.75757e-250	CD4_C04	RPS28
4.01277e-176	-0.406798	0.956	0.944	1.46871e-171	CD4_C04	DDX5
4.22583e-161	-0.408055	0.961	0.934	1.5467e-156	CD4_C04	EEF1G
1.08162e-37	-0.409618	0.444	0.478	3.95882e-33	CD4_C04	ZFP36
2.13997e-293	-0.410903	0.998	0.995	7.8325e-289	CD4_C04	RPL39
1.52357e-57	-0.417246	0.3	0.381	5.57643e-53	CD4_C04	CDKN2D
0	-0.419476	0.994	0.986	0	CD4_C04	RPL8
2.69489e-166	-0.419947	0.982	0.967	9.86355e-162	CD4_C04	RPL27A
2.71685e-23	-0.425243	0.514	0.506	9.94395e-19	CD4_C04	PIK3R1
0	-0.425993	1	0.997	0	CD4_C04	RPL13
4.25511e-50	-0.430086	0.835	0.779	1.55741e-45	CD4_C04	RPL31
3.72435e-47	-0.433754	0.477	0.515	1.36315e-42	CD4_C04	MT-ND4L
5.23536e-88	-0.434382	0.948	0.9	1.9162e-83	CD4_C04	RPL23
1.14004e-73	-0.439948	0.98	0.957	4.17265e-69	CD4_C04	RPL13A
3.06198e-202	-0.440619	0.979	0.963	1.12071e-197	CD4_C04	RPL22
8.17154e-21	-0.443605	0.164	0.21	2.99087e-16	CD4_C04	S100A9
2.68606e-295	-0.445507	0.993	0.983	9.83126e-291	CD4_C04	RPL35A
0	-0.446403	0.999	0.996	0	CD4_C04	RPS27A
2.58358e-92	-0.447748	0.026	0.128	9.45617e-88	CD4_C04	C1orf21
3.32423e-78	-0.450166	0.558	0.643	1.2167e-73	CD4_C04	RPS4Y1
1.40567e-80	-0.450968	0.162	0.276	5.1449e-76	CD4_C04	IPCEF1
5.06918e-17	-0.452602	0.145	0.181	1.85537e-12	CD4_C04	METRNL
5.31491e-10	-0.453333	0.113	0.144	1.94531e-05	CD4_C04	IGHM
7.93424e-19	-0.460127	0.204	0.24	2.90401e-14	CD4_C04	PLEK
2.04215e-254	-0.462274	0.989	0.974	7.47448e-250	CD4_C04	RPS16
1.93984e-59	-0.463368	0.284	0.364	7.10002e-55	CD4_C04	RCAN3
8.52468e-94	-0.466112	0.196	0.327	3.12012e-89	CD4_C04	SORL1
8.02292e-77	-0.46667	0.491	0.558	2.93647e-72	CD4_C04	LITAF
0	-0.46687	0.996	0.988	0	CD4_C04	RPS25
0	-0.467147	0.999	0.994	0	CD4_C04	RPS3
7.77624e-55	-0.46728	0.133	0.219	2.84618e-50	CD4_C04	SYTL3
4.72583e-96	-0.470152	0.648	0.703	1.7297e-91	CD4_C04	TSC22D3
6.3509e-65	-0.470334	0.071	0.163	2.32449e-60	CD4_C04	TIGIT
3.14469e-14	-0.472199	0.111	0.152	1.15099e-09	CD4_C04	HBB
3.68062e-283	-0.474951	0.998	0.99	1.34714e-278	CD4_C04	RPS8
4.06013e-114	-0.475902	0.08	0.216	1.48605e-109	CD4_C04	PLEKHA1
3.09485e-280	-0.478341	0.991	0.975	1.13274e-275	CD4_C04	RPLP2
4.71372e-79	-0.48076	0.108	0.216	1.72527e-74	CD4_C04	AIF1
4.86044e-212	-0.483924	0.97	0.948	1.77897e-207	CD4_C04	RPL36A
1.928e-117	-0.484571	0.126	0.271	7.05666e-113	CD4_C04	ICAM2
3.52083e-149	-0.49184	0.949	0.943	1.28866e-144	CD4_C04	TXNIP
1.66926e-194	-0.495576	0.96	0.954	6.10966e-190	CD4_C04	BTG1
9.70211e-118	-0.497082	0.66	0.691	3.55107e-113	CD4_C04	C12orf57
2.72234e-35	-0.500071	0.057	0.114	9.96404e-31	CD4_C04	IFIT3
2.79433e-123	-0.500244	0.157	0.314	1.02275e-118	CD4_C04	KLF3
0	-0.501974	0.99	0.981	0	CD4_C04	RPL5
2.17833e-125	-0.503701	0.109	0.256	7.97291e-121	CD4_C04	LDLRAP1
2.08106e-186	-0.50498	0.974	0.954	7.61687e-182	CD4_C04	RPL37A
0	-0.509548	1	0.997	0	CD4_C04	RPS27
0	-0.509884	0.998	0.993	0	CD4_C04	RPS23
2.1164e-05	-0.510576	0.15	0.169	0.774625	CD4_C04	IGLC2
4.65976e-144	-0.511795	0.058	0.212	1.70552e-139	CD4_C04	SERPINB6
0	-0.51321	0.987	0.972	0	CD4_C04	RPS5
1.55302e-298	-0.514284	0.996	0.988	5.6842e-294	CD4_C04	RPS29
2.29299e-126	-0.524996	0.069	0.214	8.39258e-122	CD4_C04	C1orf162
9.64925e-149	-0.527641	0.733	0.756	3.53172e-144	CD4_C04	SNHG6
2.70937e-13	-0.533891	0.429	0.311	9.91658e-09	CD4_C04	CMC1
2.93218e-112	-0.536075	0.72	0.721	1.07321e-107	CD4_C04	GAS5
0	-0.540529	0.996	0.99	0	CD4_C04	RPL3
5.56362e-10	-0.542455	0.384	0.286	2.03634e-05	CD4_C04	GZMH
2.51761e-21	-0.547622	0.147	0.187	9.2147e-17	CD4_C04	ZEB2
1.27008e-63	-0.549108	0.37	0.435	4.64864e-59	CD4_C04	RUNX3
0	-0.551292	0.994	0.986	0	CD4_C04	RPS13
0	-0.552697	1	0.996	0	CD4_C04	RPL30
0	-0.563169	0.998	0.991	0	CD4_C04	RPS14
8.35983e-26	-0.580898	0.192	0.243	3.05978e-21	CD4_C04	TRGC2
1.60765e-139	-0.583553	0.577	0.643	5.88417e-135	CD4_C04	ATM
0	-0.587817	0.995	0.985	0	CD4_C04	RPL9
3.6419e-141	-0.588249	0.246	0.405	1.33297e-136	CD4_C04	FCMR
0	-0.595219	0.985	0.975	0	CD4_C04	RPS21
8.88263e-64	-0.596337	0.872	0.818	3.25113e-59	CD4_C04	RPS20
0	-0.601777	0.999	0.999	0	CD4_C04	MALAT1
7.09532e-59	-0.604373	0.036	0.112	2.59696e-54	CD4_C04	XCL2
4.2833e-116	-0.604964	0.016	0.132	1.56773e-111	CD4_C04	KLRC3
0	-0.604975	0.996	0.991	0	CD4_C04	RPL34
1.48466e-58	-0.605425	0.104	0.193	5.43401e-54	CD4_C04	IFITM3
3.2031e-41	-0.621298	0.49	0.513	1.17237e-36	CD4_C04	HIST1H4C
1.99911e-142	-0.623144	0.16	0.323	7.31693e-138	CD4_C04	CD55
0	-0.626714	0.999	0.994	0	CD4_C04	RPL32
0	-0.626886	0.995	0.989	0	CD4_C04	RPS3A
1.76153e-194	-0.633802	0.52	0.65	6.44737e-190	CD4_C04	RIPOR2
1.01734e-262	-0.634417	0.957	0.936	3.72356e-258	CD4_C04	RPL38
0	-0.639375	0.996	0.987	0	CD4_C04	RPS6
0	-0.6405	0.999	0.997	0	CD4_C04	RPS12
3.42181e-180	-0.650927	0.224	0.428	1.25242e-175	CD4_C04	CD27
0	-0.651617	0.988	0.978	0	CD4_C04	RPL21
2.73161e-09	-0.6535	0.205	0.235	9.99795e-05	CD4_C04	IGKC
1.91365e-131	-0.665427	0.475	0.563	7.00416e-127	CD4_C04	SNHG8
2.21616e-105	-0.665548	0.38	0.464	8.11135e-101	CD4_C04	PRKCQ-AS1
0	-0.672747	0.964	0.95	0	CD4_C04	EEF1B2
6.60936e-54	-0.687408	0.123	0.21	2.41909e-49	CD4_C04	IFI44L
1.19859e-59	-0.699618	0.04	0.117	4.38697e-55	CD4_C04	KLRC1
5.48656e-196	-0.724207	0.082	0.281	2.00813e-191	CD4_C04	MAL
3.4712e-94	-0.75219	0.019	0.118	1.27049e-89	CD4_C04	KLRC2
4.90379e-175	-0.756601	0.178	0.355	1.79484e-170	CD4_C04	LEF1
5.2968e-214	-0.790165	0.482	0.617	1.93868e-209	CD4_C04	FOXP1
1.35805e-37	-0.803546	0.124	0.186	4.97058e-33	CD4_C04	SPON2
0.000983172	-0.811674	0.475	0.398	1	CD4_C04	PRF1
1.95356e-152	-0.834435	0.095	0.265	7.15023e-148	CD4_C04	CD8A
9.12175e-145	-0.839483	0.031	0.177	3.33865e-140	CD4_C04	LINC02446
3.57344e-293	-0.841965	0.058	0.31	1.30791e-288	CD4_C04	TXK
8.47523e-118	-0.843735	0.021	0.14	3.10202e-113	CD4_C04	KLRF1
8.61708e-233	-0.853792	0.48	0.652	3.15394e-228	CD4_C04	CD7
2.94851e-72	-0.8552	0.153	0.254	1.07918e-67	CD4_C04	CLIC3
1.39716e-289	-0.897065	0.58	0.756	5.11375e-285	CD4_C04	CXCR4
4.02424e-128	-0.905642	0.027	0.156	1.47291e-123	CD4_C04	FCGR3A
1.96159e-122	-0.967887	0.064	0.206	7.17962e-118	CD4_C04	TRDC
0	-0.970286	0.454	0.829	0	CD4_C04	KLF2
5.14398e-116	-1.02593	0.055	0.185	1.88275e-111	CD4_C04	FCER1G
0	-1.04933	0.223	0.505	0	CD4_C04	TCF7
0	-1.05488	0.057	0.328	0	CD4_C04	CCR7
7.28891e-209	-1.07981	0.076	0.28	2.66781e-204	CD4_C04	CD8B
8.86255e-119	-1.13811	0.192	0.326	3.24378e-114	CD4_C04	CTSW
0	-1.20223	0.075	0.374	0	CD4_C04	KLRK1
0	-1.23455	0.163	0.493	0	CD4_C04	SELL
2.08283e-138	-1.37386	0.069	0.217	7.62338e-134	CD4_C04	TYROBP
0	-1.39398	0.136	0.533	0	CD4_C04	PLAC8
2.23681e-136	-1.40753	0.044	0.187	8.18696e-132	CD4_C04	FGFBP2
1.10839e-170	-1.42794	0.157	0.333	4.05681e-166	CD4_C04	KLRD1
9.12932e-57	-1.65935	0.516	0.507	3.34142e-52	CD4_C04	NKG7
9.3567e-41	-1.70702	0.229	0.295	3.42465e-36	CD4_C04	GNLY
9.89901e-45	2.33055	0.404	0.149	3.62314e-40	CD4_C06	HBB
1.63725e-42	2.28969	0.294	0.09	5.99251e-38	CD4_C06	HBA2
5.43125e-31	1.89353	0.198	0.058	1.98789e-26	CD4_C06	HBA1
5.21335e-77	1.8712	0.227	0.041	1.90814e-72	CD4_C06	IFI27
3.29258e-163	1.82913	0.906	0.345	1.20512e-158	CD4_C06	GZMK
4.3293e-142	1.47021	0.977	0.572	1.58457e-137	CD4_C06	COTL1
1.48379e-99	1.43564	0.911	0.505	5.43083e-95	CD4_C06	GZMA
1.08115e-195	1.38342	0.815	0.212	3.95713e-191	CD4_C06	CD38
1.97801e-107	1.34715	0.901	0.44	7.2397e-103	CD4_C06	GBP1
2.70665e-111	1.33125	0.995	0.948	9.9066e-107	CD4_C06	ACTG1
7.64461e-198	1.32556	0.688	0.143	2.798e-193	CD4_C06	CXCR6
2.73717e-99	1.2924	0.786	0.311	1.00183e-94	CD4_C06	TYMP
9.86964e-97	1.24519	0.924	0.491	3.61239e-92	CD4_C06	GBP5
3.9969e-154	1.21852	0.88	0.287	1.46291e-149	CD4_C06	CYTOR
1.60148e-80	1.21764	0.917	0.528	5.86158e-76	CD4_C06	ISG15
2.38855e-132	1.18773	0.849	0.312	8.74233e-128	CD4_C06	LIMS1
1.18361e-36	1.1841	0.372	0.141	4.33214e-32	CD4_C06	IGHM
8.42433e-97	1.18256	0.706	0.247	3.08339e-92	CD4_C06	RGS1
1.64025e-105	1.15809	0.987	0.743	6.0035e-101	CD4_C06	ISG20
2.35195e-89	1.15505	0.943	0.556	8.60836e-85	CD4_C06	STAT1
4.36048e-123	1.13183	0.904	0.369	1.59598e-118	CD4_C06	EPSTI1
4.47585e-94	1.10543	0.958	0.708	1.63821e-89	CD4_C06	GIMAP4
7.23813e-95	1.0807	0.987	0.841	2.64923e-90	CD4_C06	GAPDH
2.87171e-243	1.0708	0.482	0.064	1.05107e-238	CD4_C06	PDCD1
2.88324e-93	1.06695	0.958	0.745	1.0553e-88	CD4_C06	ARPC1B
1.50337e-30	1.06591	0.469	0.233	5.50249e-26	CD4_C06	IGKC
3.51117e-96	1.06166	0.982	0.67	1.28512e-91	CD4_C06	RNF213
4.24886e-89	1.03967	0.927	0.57	1.55513e-84	CD4_C06	SLFN5
1.79968e-93	1.03923	0.961	0.617	6.58701e-89	CD4_C06	CD74
1.7092e-64	1.03806	0.956	0.713	6.25586e-60	CD4_C06	NEAT1
8.56968e-95	1.03137	0.844	0.378	3.13659e-90	CD4_C06	GBP4
1.35542e-177	0.999925	0.542	0.101	4.96097e-173	CD4_C06	MT1E
3.41356e-89	0.995744	0.896	0.481	1.2494e-84	CD4_C06	GBP2
9.99996e-98	0.989491	0.75	0.275	3.66009e-93	CD4_C06	MAF
9.29997e-91	0.97928	0.997	0.906	3.40388e-86	CD4_C06	IL32
9.16541e-172	0.971478	0.552	0.107	3.35463e-167	CD4_C06	HAVCR2
6.80296e-62	0.970807	0.857	0.482	2.48995e-57	CD4_C06	ITGA4
8.9719e-78	0.96513	0.964	0.759	3.28381e-73	CD4_C06	PLAAT4
2.25104e-60	0.963486	0.919	0.615	8.23904e-56	CD4_C06	SMCHD1
3.07061e-70	0.96052	0.849	0.466	1.12387e-65	CD4_C06	MT2A
6.98832e-85	0.956045	0.771	0.33	2.55779e-80	CD4_C06	TPM4
3.35888e-99	0.950528	0.984	0.844	1.22939e-94	CD4_C06	SUB1
7.4742e-119	0.938145	0.792	0.275	2.73563e-114	CD4_C06	MXD4
5.93808e-97	0.934929	0.539	0.151	2.1734e-92	CD4_C06	LAG3
2.30303e-89	0.925339	0.961	0.668	8.4293e-85	CD4_C06	PSMB8
1.8031e-110	0.922786	0.786	0.28	6.59953e-106	CD4_C06	SIT1
2.13861e-70	0.920928	0.961	0.724	7.82752e-66	CD4_C06	CD2
1.34514e-72	0.918143	0.841	0.487	4.92336e-68	CD4_C06	CNN2
8.71441e-86	0.911342	0.786	0.329	3.18956e-81	CD4_C06	ANXA2
6.87056e-90	0.909988	0.997	0.949	2.5147e-85	CD4_C06	PFN1
4.42573e-75	0.903057	0.896	0.511	1.61986e-70	CD4_C06	DYNLL1
2.72761e-76	0.901321	0.971	0.688	9.98334e-72	CD4_C06	CLIC1
6.39297e-185	0.891029	0.576	0.107	2.33989e-180	CD4_C06	CTLA4
7.4877e-64	0.884387	0.865	0.52	2.74057e-59	CD4_C06	UCP2
1.40729e-64	0.884318	0.917	0.673	5.15083e-60	CD4_C06	LIME1
2.13463e-87	0.878998	1	0.988	7.81295e-83	CD4_C06	ACTB
1.71921e-83	0.867851	0.919	0.484	6.29249e-79	CD4_C06	TAP1
1.73285e-78	0.856286	0.857	0.4	6.34242e-74	CD4_C06	IKZF3
1.77743e-81	0.854003	0.992	0.867	6.50557e-77	CD4_C06	CORO1A
8.83981e-91	0.845006	0.997	0.902	3.23546e-86	CD4_C06	MYL6
3.09236e-63	0.844789	0.586	0.228	1.13184e-58	CD4_C06	MX1
2.82468e-86	0.842722	0.745	0.283	1.03386e-81	CD4_C06	TNFRSF1B
3.60912e-87	0.841845	0.812	0.328	1.32097e-82	CD4_C06	SAMD9L
1.27771e-38	0.84059	0.654	0.342	4.67654e-34	CD4_C06	CLDND1
8.56643e-68	0.820464	0.953	0.673	3.1354e-63	CD4_C06	LCP1
1.34749e-67	0.819094	0.805	0.408	4.93196e-63	CD4_C06	VAMP5
3.6044e-59	0.797503	0.828	0.467	1.31925e-54	CD4_C06	S1PR4
1.56323e-127	0.797138	0.557	0.133	5.72156e-123	CD4_C06	SLAMF1
3.18045e-44	0.796918	0.716	0.416	1.16407e-39	CD4_C06	CD27
4.12414e-85	0.789816	0.802	0.334	1.50948e-80	CD4_C06	IDH2
5.72174e-72	0.789425	0.979	0.759	2.09421e-67	CD4_C06	PSMB9
3.98847e-71	0.787295	0.966	0.805	1.45982e-66	CD4_C06	RAC2
7.36258e-67	0.783805	0.922	0.622	2.69478e-62	CD4_C06	ARPC5
3.99155e-62	0.780836	0.909	0.565	1.46095e-57	CD4_C06	SP100
2.61071e-77	0.780066	0.891	0.489	9.55547e-73	CD4_C06	SEM1
4.82836e-110	0.775003	0.635	0.18	1.76723e-105	CD4_C06	CXCR3
2.22259e-67	0.77294	0.753	0.322	8.13489e-63	CD4_C06	HLA-DRA
5.88236e-71	0.772755	0.846	0.427	2.153e-66	CD4_C06	PSMA4
2.32643e-51	0.771844	0.87	0.515	8.51497e-47	CD4_C06	SAT1
1.74625e-262	0.76725	0.31	0.025	6.39144e-258	CD4_C06	TIMD4
1.64677e-59	0.766262	0.945	0.619	6.02736e-55	CD4_C06	S100A11
4.13555e-53	0.762018	0.872	0.535	1.51365e-48	CD4_C06	MYH9
1.16809e-83	0.757149	0.701	0.258	4.27532e-79	CD4_C06	GPRIN3
7.1019e-81	0.752615	1	0.993	2.59937e-76	CD4_C06	TMSB10
4.52056e-30	0.74924	0.539	0.271	1.65457e-25	CD4_C06	LGALS1
1.15153e-56	0.749061	0.904	0.625	4.21471e-52	CD4_C06	CAPZB
1.304e-48	0.748022	0.951	0.794	4.77279e-44	CD4_C06	LIMD2
8.18893e-80	0.747059	0.979	0.843	2.99723e-75	CD4_C06	ARPC3
3.21787e-73	0.744669	0.995	0.867	1.17777e-68	CD4_C06	ARPC2
1.0905e-28	0.744514	0.13	0.032	3.99133e-24	CD4_C06	FXYD2
1.26046e-66	0.744279	0.818	0.4	4.61342e-62	CD4_C06	OPTN
1.74819e-116	0.743115	1	0.999	6.39856e-112	CD4_C06	TMSB4X
5.69828e-27	0.742561	0.948	0.779	2.08563e-22	CD4_C06	TRBC2
2.22756e-60	0.737657	0.904	0.55	8.15308e-56	CD4_C06	IFI16
2.66016e-75	0.735871	0.768	0.315	9.73645e-71	CD4_C06	ANXA5
1.1303e-72	0.731878	0.971	0.851	4.13701e-68	CD4_C06	GMFG
4.66147e-96	0.724713	0.583	0.165	1.70614e-91	CD4_C06	LGALS3
5.35788e-119	0.718315	0.526	0.124	1.96104e-114	CD4_C06	MIR4435-2HG
1.27027e-47	0.711701	0.901	0.555	4.64932e-43	CD4_C06	SYNE2
1.10088e-65	0.711148	0.732	0.314	4.02932e-61	CD4_C06	PARP14
9.3007e-54	0.710836	0.841	0.489	3.40415e-49	CD4_C06	GIMAP5
3.37125e-52	0.710289	0.888	0.572	1.23391e-47	CD4_C06	MSN
7.21361e-95	0.70542	0.516	0.138	2.64025e-90	CD4_C06	OAS1
9.58819e-51	0.703523	0.846	0.476	3.50937e-46	CD4_C06	CKLF
3.40531e-74	0.702885	0.654	0.234	1.24638e-69	CD4_C06	LYST
1.98154e-61	0.700488	0.807	0.384	7.25262e-57	CD4_C06	VMP1
5.74063e-49	0.69648	0.919	0.592	2.10113e-44	CD4_C06	CLEC2D
1.89947e-50	0.694019	0.896	0.625	6.95226e-46	CD4_C06	ACTR3
3.16823e-56	0.693796	0.701	0.31	1.1596e-51	CD4_C06	GLIPR1
5.01912e-61	0.693391	0.672	0.286	1.83705e-56	CD4_C06	RNF19A
6.49186e-61	0.683539	0.797	0.387	2.37609e-56	CD4_C06	XRN1
1.36873e-52	0.68131	0.909	0.584	5.00967e-48	CD4_C06	CAP1
1.1216e-55	0.677295	0.849	0.45	4.10515e-51	CD4_C06	MACF1
1.13783e-60	0.677186	0.768	0.349	4.16457e-56	CD4_C06	IFI6
2.53248e-48	0.67711	0.953	0.722	9.26913e-44	CD4_C06	FYB1
2.94399e-62	0.676374	0.99	0.893	1.07753e-57	CD4_C06	ARHGDIB
2.03189e-84	0.676159	0.586	0.188	7.43693e-80	CD4_C06	CD28
1.06084e-65	0.675965	0.779	0.352	3.88278e-61	CD4_C06	TC2N
2.23747e-67	0.674316	0.828	0.376	8.18935e-63	CD4_C06	PYHIN1
5.74676e-33	0.673588	0.93	0.803	2.10337e-28	CD4_C06	S100A4
1.89954e-91	0.673143	0.57	0.17	6.95251e-87	CD4_C06	GALM
8.29895e-57	0.671337	0.917	0.612	3.0375e-52	CD4_C06	ACTR2
3.17211e-48	0.669162	0.815	0.463	1.16102e-43	CD4_C06	NDUFV2
1.44062e-46	0.668798	0.94	0.662	5.27282e-42	CD4_C06	IRF1
9.46928e-72	0.668267	0.844	0.386	3.46585e-67	CD4_C06	JPT1
1.04943e-50	0.657844	0.818	0.418	3.841e-46	CD4_C06	SAMD9
2.29323e-57	0.657358	0.904	0.51	8.39345e-53	CD4_C06	WIPF1
6.31505e-57	0.656893	0.862	0.486	2.31137e-52	CD4_C06	MCL1
3.48568e-53	0.656872	0.914	0.574	1.27579e-48	CD4_C06	PSMB10
1.06591e-53	0.654344	0.617	0.261	3.90132e-49	CD4_C06	CORO1B
2.9783e-130	0.653617	0.422	0.079	1.09009e-125	CD4_C06	CCR5
3.35907e-49	0.652922	0.865	0.519	1.22945e-44	CD4_C06	CALM3
8.12981e-84	0.651044	0.51	0.148	2.97559e-79	CD4_C06	MT1F
9.99893e-50	0.648821	0.781	0.416	3.65971e-45	CD4_C06	UTRN
3.64386e-58	0.643265	0.768	0.366	1.33369e-53	CD4_C06	PHF11
1.76842e-84	0.641005	0.544	0.164	6.47259e-80	CD4_C06	CD4
5.93089e-70	0.639337	0.643	0.238	2.17076e-65	CD4_C06	CARHSP1
8.6772e-73	0.638981	0.76	0.31	3.17594e-68	CD4_C06	NMI
0	0.636223	0.234	0.011	0	CD4_C06	IL10
2.87623e-56	0.635526	0.974	0.818	1.05273e-51	CD4_C06	CD3D
6.5638e-38	0.631897	0.794	0.456	2.40242e-33	CD4_C06	TRIM22
9.17674e-53	0.630261	0.565	0.231	3.35878e-48	CD4_C06	NT5C3A
1.25454e-55	0.629436	0.88	0.505	4.59173e-51	CD4_C06	CAPZA1
1.08816e-57	0.628764	0.719	0.323	3.98278e-53	CD4_C06	PYCARD
3.49211e-57	0.627664	0.818	0.405	1.27815e-52	CD4_C06	UBE2L6
1.76176e-56	0.621713	0.464	0.157	6.44821e-52	CD4_C06	TIGIT
6.35485e-51	0.621122	0.81	0.42	2.32594e-46	CD4_C06	CASP4
8.28969e-40	0.620159	0.596	0.276	3.03411e-35	CD4_C06	RBPJ
5.49608e-48	0.616818	0.901	0.589	2.01162e-43	CD4_C06	DRAP1
3.70943e-66	0.614712	0.602	0.223	1.35769e-61	CD4_C06	SP140
3.89754e-72	0.61389	0.612	0.214	1.42654e-67	CD4_C06	CCDC167
1.98457e-58	0.613016	0.701	0.304	7.26372e-54	CD4_C06	IFI27L2
1.6515e-52	0.611368	0.766	0.38	6.04465e-48	CD4_C06	PPM1G
1.60366e-72	0.609368	0.391	0.104	5.86955e-68	CD4_C06	BCL2L11
2.93668e-44	0.606228	0.974	0.817	1.07485e-39	CD4_C06	GIMAP7
6.77909e-55	0.606105	0.995	0.914	2.48121e-50	CD4_C06	SH3BGRL3
1.13652e-47	0.604984	0.807	0.434	4.15978e-43	CD4_C06	TNFRSF14
1.68454e-52	0.603694	0.753	0.363	6.16559e-48	CD4_C06	PSMB2
5.21166e-50	0.603349	0.943	0.684	1.90752e-45	CD4_C06	GNAI2
9.52255e-60	0.599458	0.792	0.364	3.48535e-55	CD4_C06	XAF1
1.65161e-48	0.596736	0.786	0.423	6.04506e-44	CD4_C06	PPP1R18
1.05567e-100	0.594701	0.438	0.101	3.86385e-96	CD4_C06	LIMA1
5.14537e-51	0.593545	0.539	0.214	1.88326e-46	CD4_C06	STAT2
1.45331e-66	0.591187	0.578	0.204	5.31925e-62	CD4_C06	ATXN1
1.74498e-45	0.590381	0.943	0.671	6.38681e-41	CD4_C06	PSME2
7.28996e-84	0.588445	0.398	0.098	2.6682e-79	CD4_C06	ADAM19
7.87676e-47	0.586716	0.867	0.521	2.88297e-42	CD4_C06	POMP
4.70194e-58	0.586351	0.529	0.196	1.72096e-53	CD4_C06	RGL4
2.23173e-48	0.585729	0.807	0.424	8.16834e-44	CD4_C06	CSK
1.45414e-44	0.585342	0.885	0.558	5.32228e-40	CD4_C06	LSP1
2.30184e-58	0.581751	0.685	0.291	8.42495e-54	CD4_C06	DECR1
1.8138e-45	0.581109	0.815	0.441	6.63869e-41	CD4_C06	EMB
5.3158e-54	0.579008	0.995	0.939	1.94564e-49	CD4_C06	CFL1
7.86922e-55	0.577574	0.615	0.247	2.88021e-50	CD4_C06	APOBEC3C
9.73342e-60	0.577404	0.698	0.284	3.56253e-55	CD4_C06	PARP9
9.29743e-44	0.576922	0.859	0.524	3.40295e-39	CD4_C06	ABRACL
8.36782e-43	0.575316	0.836	0.492	3.06271e-38	CD4_C06	LAT
8.51468e-48	0.574639	0.823	0.445	3.11646e-43	CD4_C06	UBE2L3
5.69354e-44	0.574453	0.81	0.468	2.08389e-39	CD4_C06	ARPC4
1.41545e-48	0.573248	0.732	0.359	5.1807e-44	CD4_C06	PPP1CC
1.55821e-54	0.57239	0.807	0.401	5.70321e-50	CD4_C06	SYNRG
5.62411e-42	0.572267	0.789	0.446	2.05848e-37	CD4_C06	SEPTIN1
3.12511e-45	0.57165	0.852	0.513	1.14382e-40	CD4_C06	NOP10
2.15599e-60	0.570762	0.708	0.298	7.89116e-56	CD4_C06	ARAP2
1.05475e-25	0.5695	0.141	0.037	3.86049e-21	CD4_C06	IGHG1
2.80316e-38	0.565579	0.867	0.574	1.02599e-33	CD4_C06	FAM107B
1.44964e-48	0.563751	0.711	0.328	5.30581e-44	CD4_C06	TNFSF10
3.22257e-46	0.563654	0.979	0.796	1.17949e-41	CD4_C06	YWHAB
1.00951e-38	0.563459	0.935	0.693	3.69492e-34	CD4_C06	LCK
6.71789e-58	0.563021	0.659	0.272	2.45881e-53	CD4_C06	NCKAP1L
4.67358e-30	0.562386	0.875	0.643	1.71058e-25	CD4_C06	GSTK1
8.69131e-55	0.560771	0.747	0.329	3.18111e-50	CD4_C06	ACTN4
1.28429e-50	0.560635	0.672	0.295	4.70062e-46	CD4_C06	SH2D1A
3.23539e-68	0.560415	0.495	0.155	1.18419e-63	CD4_C06	MIAT
3.72593e-40	0.559873	0.779	0.412	1.36373e-35	CD4_C06	HLA-DRB1
3.33713e-45	0.559745	0.773	0.418	1.22142e-40	CD4_C06	CLTA
1.76604e-70	0.558289	0.5	0.153	6.46388e-66	CD4_C06	ZBP1
1.2982e-36	0.557123	0.943	0.685	4.75155e-32	CD4_C06	IL2RG
9.52107e-41	0.556802	0.711	0.357	3.48481e-36	CD4_C06	DOK2
1.21672e-49	0.556462	0.669	0.289	4.45333e-45	CD4_C06	PRDM1
1.38882e-47	0.555392	0.557	0.232	5.08321e-43	CD4_C06	GOLGB1
3.95176e-38	0.554755	0.857	0.513	1.44638e-33	CD4_C06	PSMA5
1.00276e-50	0.553453	0.758	0.371	3.67021e-46	CD4_C06	REEP5
1.54471e-60	0.553051	0.641	0.251	5.65378e-56	CD4_C06	TXNDC17
5.1874e-43	0.552749	0.859	0.499	1.89864e-38	CD4_C06	CFLAR
1.00116e-32	0.551826	0.836	0.548	3.66436e-28	CD4_C06	RGS10
1.8247e-89	0.551665	0.352	0.075	6.67858e-85	CD4_C06	LINC01943
2.14461e-41	0.551021	0.924	0.666	7.84948e-37	CD4_C06	CD53
1.96419e-43	0.549776	0.74	0.389	7.18913e-39	CD4_C06	RCSD1
1.69918e-25	0.549548	0.758	0.485	6.21916e-21	CD4_C06	SAMHD1
1.18018e-43	0.547768	0.943	0.639	4.31959e-39	CD4_C06	CD99
4.11862e-39	0.546521	0.716	0.366	1.50745e-34	CD4_C06	DENND2D
1.96218e-52	0.543404	0.672	0.282	7.18177e-48	CD4_C06	TANK
2.9832e-44	0.543216	0.734	0.367	1.09188e-39	CD4_C06	C12orf75
1.31355e-45	0.54294	0.383	0.13	4.80773e-41	CD4_C06	PTMS
2.84482e-27	0.542318	0.958	0.869	1.04123e-22	CD4_C06	S100A6
2.08244e-63	0.541121	0.589	0.216	7.62192e-59	CD4_C06	TRANK1
5.0182e-44	0.540637	0.737	0.367	1.83671e-39	CD4_C06	IQGAP2
8.13276e-43	0.538777	0.51	0.212	2.97667e-38	CD4_C06	GPR155
8.34248e-58	0.538504	0.594	0.223	3.05343e-53	CD4_C06	NABP1
2.05528e-08	0.537535	0.68	0.569	0.000752253	CD4_C06	TRBC1
1.48917e-49	0.536875	0.677	0.3	5.45053e-45	CD4_C06	MYO1F
5.23311e-47	0.536452	0.656	0.295	1.91537e-42	CD4_C06	ITGAL
3.63937e-60	0.535936	0.635	0.247	1.33205e-55	CD4_C06	IFI35
4.75827e-85	0.5339	0.497	0.137	1.74158e-80	CD4_C06	PTPRJ
3.75819e-47	0.533291	0.693	0.324	1.37553e-42	CD4_C06	WDR1
1.43406e-39	0.532826	0.964	0.731	5.2488e-35	CD4_C06	CD3G
6.32518e-41	0.532705	0.831	0.496	2.31508e-36	CD4_C06	APBB1IP
1.457e-34	0.531666	0.883	0.63	5.33277e-30	CD4_C06	ATP5IF1
1.38768e-32	0.531404	0.758	0.438	5.07906e-28	CD4_C06	EIF3A
1.18235e-45	0.529193	0.688	0.321	4.32753e-41	CD4_C06	IL10RA
9.67391e-41	0.528989	0.846	0.511	3.54075e-36	CD4_C06	SEC11A
4.60836e-33	0.528268	0.812	0.517	1.6867e-28	CD4_C06	LBH
3.61642e-27	0.525054	0.964	0.869	1.32365e-22	CD4_C06	CD52
1.02283e-35	0.524099	0.966	0.745	3.74368e-31	CD4_C06	TRAC
1.29799e-75	0.523965	0.568	0.183	4.75079e-71	CD4_C06	SQOR
1.60312e-48	0.523491	0.63	0.274	5.8676e-44	CD4_C06	MYO1G
2.36224e-45	0.523439	0.654	0.305	8.64605e-41	CD4_C06	MT1X
3.20171e-43	0.522381	0.885	0.517	1.17186e-38	CD4_C06	PPP1CA
2.49416e-141	0.519678	0.393	0.066	9.12887e-137	CD4_C06	MYL6B
2.60859e-56	0.517877	0.555	0.204	9.54769e-52	CD4_C06	BATF
3.97686e-36	0.517658	0.875	0.584	1.45557e-31	CD4_C06	GIMAP1
5.90757e-50	0.516626	0.693	0.31	2.16223e-45	CD4_C06	PGAM1
6.59217e-47	0.516062	0.622	0.269	2.4128e-42	CD4_C06	SAMSN1
1.12316e-77	0.515865	0.466	0.129	4.11088e-73	CD4_C06	F2R
1.82706e-34	0.515754	0.896	0.6	6.68722e-30	CD4_C06	CD81
1.91808e-43	0.514718	0.776	0.405	7.02037e-39	CD4_C06	POLD4
2.57816e-57	0.514612	0.432	0.138	9.43632e-53	CD4_C06	OASL
3.73831e-36	0.514223	0.833	0.522	1.36826e-31	CD4_C06	CSTB
1.83097e-92	0.512566	0.469	0.117	6.70154e-88	CD4_C06	LINC00426
1.8712e-59	0.512179	0.505	0.173	6.84878e-55	CD4_C06	TRIM69
9.2689e-34	0.510957	0.865	0.581	3.39251e-29	CD4_C06	C9orf16
5.89365e-62	0.510441	0.305	0.075	2.15714e-57	CD4_C06	CHI3L2
1.41376e-31	0.51005	0.852	0.594	5.17451e-27	CD4_C06	SLC25A5
3.17445e-51	0.509836	0.664	0.282	1.16188e-46	CD4_C06	DCP2
7.41143e-69	0.509501	0.383	0.103	2.71266e-64	CD4_C06	LGALS9
6.99679e-48	0.5093	0.604	0.256	2.5609e-43	CD4_C06	RABGAP1L
1.05876e-68	0.508957	0.388	0.105	3.87517e-64	CD4_C06	P2RX5
3.00287e-38	0.504294	0.88	0.596	1.09908e-33	CD4_C06	DBI
7.02235e-30	0.503495	0.888	0.674	2.57025e-25	CD4_C06	SLC25A3
2.06729e-42	0.503253	0.794	0.405	7.56647e-38	CD4_C06	EZR
2.61159e-35	0.502376	0.852	0.521	9.55867e-31	CD4_C06	HCLS1
1.20628e-45	0.499428	0.365	0.121	4.4151e-41	CD4_C06	TBC1D4
1.63112e-54	0.498117	0.612	0.243	5.97008e-50	CD4_C06	HIST1H1C
9.09569e-41	0.497861	0.727	0.373	3.32911e-36	CD4_C06	ARHGAP30
2.57424e-68	0.49669	0.503	0.159	9.42198e-64	CD4_C06	PYM1
2.91117e-47	0.495799	0.466	0.166	1.06552e-42	CD4_C06	HLA-DRB5
5.68702e-47	0.495447	0.74	0.349	2.08151e-42	CD4_C06	C17orf49
3.28035e-48	0.49521	0.771	0.369	1.20064e-43	CD4_C06	APOBEC3G
9.38998e-51	0.493268	0.669	0.288	3.43683e-46	CD4_C06	VCP
3.88571e-35	0.491029	0.714	0.377	1.42221e-30	CD4_C06	CASP8
1.13582e-39	0.490298	0.786	0.429	4.1572e-35	CD4_C06	DOCK8
2.77654e-39	0.489087	0.708	0.366	1.01624e-34	CD4_C06	NDUFB5
3.84642e-57	0.488839	0.531	0.188	1.40783e-52	CD4_C06	MRPL10
1.50649e-36	0.488427	0.865	0.515	5.51392e-32	CD4_C06	NDUFC2
1.17467e-36	0.487113	0.849	0.546	4.29941e-32	CD4_C06	PSMA2
6.77251e-34	0.486627	0.891	0.596	2.47881e-29	CD4_C06	STK17A
2.80375e-49	0.486495	0.508	0.194	1.0262e-44	CD4_C06	OAS2
3.24662e-52	0.486201	0.576	0.227	1.18829e-47	CD4_C06	CHCHD5
3.28592e-49	0.486199	0.557	0.222	1.20268e-44	CD4_C06	ETHE1
1.38662e-37	0.484903	0.745	0.393	5.07515e-33	CD4_C06	EML4
4.04546e-36	0.484636	0.742	0.406	1.48068e-31	CD4_C06	NDUFB3
2.0922e-44	0.483202	0.997	0.929	7.65765e-40	CD4_C06	PTPRC
2.53858e-42	0.483105	0.714	0.344	9.29144e-38	CD4_C06	FERMT3
6.77521e-52	0.482429	0.685	0.291	2.4798e-47	CD4_C06	PREX1
2.01215e-44	0.481697	0.682	0.318	7.36468e-40	CD4_C06	PARP1
4.68644e-48	0.48026	0.667	0.286	1.71528e-43	CD4_C06	CHST12
9.41395e-38	0.479655	0.755	0.398	3.4456e-33	CD4_C06	SH3KBP1
6.80628e-46	0.478575	0.656	0.287	2.49117e-41	CD4_C06	CASP1
4.51224e-35	0.47847	0.815	0.48	1.65152e-30	CD4_C06	PSMA1
3.67939e-34	0.478072	0.818	0.489	1.34669e-29	CD4_C06	TERF2IP
6.16508e-56	0.476425	0.581	0.218	2.25648e-51	CD4_C06	SASH3
2.51694e-41	0.475376	0.74	0.371	9.21227e-37	CD4_C06	RBCK1
8.28188e-34	0.475245	0.841	0.532	3.03125e-29	CD4_C06	TRAPPC1
6.33596e-84	0.475098	0.344	0.076	2.31902e-79	CD4_C06	APOBEC3H
1.90211e-29	0.474339	0.766	0.457	6.96191e-25	CD4_C06	NAP1L4
6.44792e-61	0.474273	0.352	0.096	2.36e-56	CD4_C06	WARS
3.55589e-34	0.474223	0.867	0.513	1.30149e-29	CD4_C06	CAST
9.92024e-32	0.473332	0.875	0.599	3.63091e-27	CD4_C06	ACAP1
2.38484e-42	0.473055	0.51	0.211	8.72875e-38	CD4_C06	DNPH1
4.85801e-52	0.472693	0.68	0.291	1.77808e-47	CD4_C06	RAB27A
1.99001e-27	0.472419	0.768	0.47	7.28363e-23	CD4_C06	ARL6IP1
1.66313e-43	0.472061	0.685	0.32	6.08724e-39	CD4_C06	ETFB
6.04759e-37	0.471807	0.703	0.363	2.21348e-32	CD4_C06	CHMP2A
4.30821e-51	0.47173	0.552	0.212	1.57685e-46	CD4_C06	ZYX
4.80266e-61	0.471549	0.406	0.122	1.75782e-56	CD4_C06	ICOS
1.65822e-32	0.471382	0.667	0.34	6.06925e-28	CD4_C06	ARID5B
1.83582e-35	0.471107	0.714	0.386	6.71929e-31	CD4_C06	CARD16
1.78559e-60	0.470103	0.438	0.137	6.53544e-56	CD4_C06	MAP4K1
1.15983e-36	0.469605	0.406	0.161	4.24508e-32	CD4_C06	IFI44
2.04144e-38	0.468795	0.971	0.859	7.47187e-34	CD4_C06	SUMO2
2.74832e-39	0.468564	0.729	0.364	1.00591e-34	CD4_C06	PPP4C
1.759e-46	0.468415	0.609	0.254	6.4381e-42	CD4_C06	GIMAP6
4.46445e-46	0.468374	0.654	0.285	1.63403e-41	CD4_C06	CYBC1
5.36559e-33	0.467391	0.771	0.432	1.96386e-28	CD4_C06	AHNAK
1.66191e-38	0.466968	0.734	0.376	6.08276e-34	CD4_C06	UBE2N
3.70034e-74	0.466114	0.414	0.11	1.35436e-69	CD4_C06	RTP4
4.48804e-37	0.465859	0.839	0.494	1.64267e-32	CD4_C06	TXN
1.51466e-35	0.465565	0.807	0.454	5.5438e-31	CD4_C06	CTSC
3.30145e-43	0.465143	0.997	0.961	1.20836e-38	CD4_C06	ATP5F1E
1.42726e-30	0.465075	0.547	0.266	5.2239e-26	CD4_C06	CBLB
3.10149e-52	0.463595	0.44	0.15	1.13517e-47	CD4_C06	SIRPG
6.95348e-58	0.463564	0.479	0.159	2.54504e-53	CD4_C06	HLA-DMA
6.79824e-28	0.463456	0.823	0.544	2.48822e-23	CD4_C06	TBC1D10C
6.8002e-32	0.462964	0.81	0.493	2.48894e-27	CD4_C06	UBE2V1
3.454e-30	0.462432	0.794	0.489	1.2642e-25	CD4_C06	SEPTIN9
3.15222e-30	0.461964	0.82	0.526	1.15375e-25	CD4_C06	HIGD2A
2.77845e-48	0.461953	0.518	0.2	1.01694e-43	CD4_C06	NELFCD
2.43173e-35	0.46139	0.622	0.306	8.90036e-31	CD4_C06	LPIN2
7.97549e-38	0.461171	0.823	0.467	2.91911e-33	CD4_C06	OSTF1
1.06214e-36	0.460306	0.846	0.504	3.88753e-32	CD4_C06	PSMA6
5.11571e-55	0.459756	0.594	0.226	1.8724e-50	CD4_C06	ATP2B4
3.47561e-57	0.459565	0.477	0.162	1.27211e-52	CD4_C06	CASP3
4.10126e-35	0.459122	0.758	0.426	1.5011e-30	CD4_C06	ATP5F1C
3.10151e-38	0.459112	0.727	0.37	1.13519e-33	CD4_C06	RNASEH2B
3.10046e-36	0.459049	0.872	0.506	1.1348e-31	CD4_C06	PSMB3
9.8669e-58	0.458652	0.432	0.136	3.61138e-53	CD4_C06	TENT5C
1.52771e-34	0.458443	0.74	0.419	5.59155e-30	CD4_C06	FKBP1A
8.21618e-32	0.458081	0.93	0.744	3.00721e-27	CD4_C06	COX6B1
9.11226e-31	0.457634	0.635	0.325	3.33518e-26	CD4_C06	EIF2AK2
5.87512e-20	0.457474	0.812	0.561	2.15035e-15	CD4_C06	RESF1
1.19597e-38	0.457157	0.591	0.267	4.37736e-34	CD4_C06	DEF6
9.06892e-33	0.45593	0.828	0.515	3.31931e-28	CD4_C06	COPE
6.36475e-30	0.455511	0.958	0.714	2.32956e-25	CD4_C06	TPM3
1.03356e-32	0.455258	0.839	0.548	3.78293e-28	CD4_C06	POLR1D
8.43814e-54	0.451617	0.607	0.233	3.08844e-49	CD4_C06	DNAJC1
5.78239e-33	0.451053	0.956	0.786	2.11641e-28	CD4_C06	PSME1
1.25592e-21	0.451031	0.753	0.471	4.59678e-17	CD4_C06	UBALD2
2.72823e-43	0.450673	0.57	0.242	9.9856e-39	CD4_C06	SPPL2A
1.02512e-34	0.450434	0.865	0.561	3.75206e-30	CD4_C06	GNG5
8.76675e-41	0.449645	0.362	0.126	3.20872e-36	CD4_C06	DLEU2
3.47269e-27	0.448729	0.781	0.48	1.27104e-22	CD4_C06	ATRX
0.00105662	0.448724	0.445	0.391	1	CD4_C06	ALOX5AP
2.2521e-60	0.447341	0.43	0.132	8.2429e-56	CD4_C06	PALM2-AKAP2
2.65105e-33	0.447287	0.651	0.329	9.7031e-29	CD4_C06	RASAL3
4.55276e-32	0.44702	0.766	0.435	1.66635e-27	CD4_C06	ARHGAP45
3.49651e-31	0.447009	0.753	0.42	1.27976e-26	CD4_C06	ANKRD11
1.46854e-123	0.446581	0.255	0.034	5.37499e-119	CD4_C06	ASB2
3.29468e-40	0.445913	0.523	0.222	1.20588e-35	CD4_C06	ARHGEF6
1.96184e-40	0.445884	0.628	0.284	7.18054e-36	CD4_C06	PBXIP1
1.83317e-28	0.445829	0.87	0.619	6.70958e-24	CD4_C06	COX8A
1.32653e-45	0.445614	0.625	0.268	4.85523e-41	CD4_C06	LAMTOR2
1.41738e-41	0.444821	0.724	0.351	5.18774e-37	CD4_C06	C5orf56
1.00148e-23	0.444396	0.935	0.794	3.66551e-19	CD4_C06	S100A10
1.926e-33	0.444376	0.893	0.619	7.04936e-29	CD4_C06	ATP5MC3
1.1218e-37	0.444155	0.984	0.873	4.10589e-33	CD4_C06	MYL12B
4.79825e-37	0.443809	0.456	0.19	1.75621e-32	CD4_C06	DDX60
1.16729e-30	0.442831	0.94	0.706	4.27241e-26	CD4_C06	YWHAZ
3.19997e-56	0.442662	0.422	0.133	1.17122e-51	CD4_C06	SYTL2
1.7474e-33	0.441905	0.831	0.486	6.39565e-29	CD4_C06	BLOC1S1
7.42178e-45	0.440769	0.479	0.184	2.71645e-40	CD4_C06	FABP5
8.53744e-31	0.440329	0.799	0.485	3.12479e-26	CD4_C06	SKAP1
6.86529e-33	0.440092	0.711	0.385	2.51277e-28	CD4_C06	DYNLT1
3.72762e-33	0.43999	1	0.995	1.36434e-28	CD4_C06	MT-CO1
4.24738e-45	0.439585	0.487	0.187	1.55458e-40	CD4_C06	LAP3
8.8474e-36	0.438647	0.719	0.366	3.23824e-31	CD4_C06	IRF2
7.56135e-27	0.437838	0.898	0.696	2.76753e-22	CD4_C06	GPSM3
1.19438e-36	0.43778	0.659	0.325	4.37155e-32	CD4_C06	JAK3
5.1027e-41	0.437686	0.667	0.306	1.86764e-36	CD4_C06	CHMP5
5.2401e-27	0.437336	0.794	0.502	1.91793e-22	CD4_C06	LRRFIP1
2.82761e-46	0.43729	0.589	0.242	1.03493e-41	CD4_C06	NDUFS2
1.11312e-33	0.436786	0.964	0.849	4.07415e-29	CD4_C06	ATP5MC2
4.49202e-30	0.436666	0.891	0.664	1.64412e-25	CD4_C06	RHOA
7.91338e-25	0.436524	0.898	0.556	2.89638e-20	CD4_C06	CCL5
6.59661e-32	0.435754	0.794	0.452	2.41442e-27	CD4_C06	UBXN4
2.52875e-36	0.435469	0.714	0.361	9.25547e-32	CD4_C06	RTF1
2.78887e-25	0.435332	0.932	0.705	1.02075e-20	CD4_C06	ETS1
1.99491e-41	0.435301	0.57	0.245	7.30156e-37	CD4_C06	N4BP1
2.34554e-64	0.435206	0.406	0.116	8.58492e-60	CD4_C06	FAS
9.97128e-32	0.434042	0.727	0.389	3.64959e-27	CD4_C06	TLN1
5.05513e-68	0.433704	0.37	0.097	1.85023e-63	CD4_C06	ARHGAP18
1.79522e-36	0.433147	0.539	0.242	6.57067e-32	CD4_C06	PCID2
1.26185e-54	0.432114	0.383	0.116	4.61848e-50	CD4_C06	TRPS1
2.92444e-48	0.431514	0.422	0.146	1.07037e-43	CD4_C06	IBTK
1.40174e-100	0.431032	0.331	0.062	5.13051e-96	CD4_C06	MBOAT1
3.78904e-32	0.429951	0.776	0.441	1.38683e-27	CD4_C06	ADAR
2.90058e-58	0.429222	0.419	0.129	1.06164e-53	CD4_C06	WDFY1
9.7623e-34	0.427972	0.703	0.361	3.5731e-29	CD4_C06	GSTO1
3.95932e-28	0.4272	0.862	0.584	1.44915e-23	CD4_C06	LY6E
4.88476e-27	0.426984	0.786	0.476	1.78787e-22	CD4_C06	CYLD
1.89293e-28	0.42596	0.703	0.398	6.92833e-24	CD4_C06	WAS
2.7794e-39	0.42558	0.682	0.326	1.01729e-34	CD4_C06	PTPN22
4.84225e-29	0.42558	0.786	0.458	1.77231e-24	CD4_C06	PAK2
3.34134e-29	0.425372	0.862	0.544	1.22296e-24	CD4_C06	BRK1
3.71376e-31	0.424802	0.685	0.366	1.35927e-26	CD4_C06	TKT
1.10579e-28	0.424279	0.841	0.557	4.04732e-24	CD4_C06	RBX1
1.06065e-26	0.423918	0.779	0.48	3.88207e-22	CD4_C06	SNX6
1.60861e-60	0.423689	0.411	0.123	5.88767e-56	CD4_C06	OGDH
1.28761e-31	0.422935	0.753	0.429	4.71277e-27	CD4_C06	COX5A
3.14433e-61	0.421761	0.388	0.111	1.15086e-56	CD4_C06	DUSP16
1.13324e-22	0.420499	0.784	0.508	4.14775e-18	CD4_C06	SPOCK2
1.02154e-25	0.420485	0.794	0.478	3.73895e-21	CD4_C06	EVI2B
3.08125e-32	0.42024	0.669	0.344	1.12777e-27	CD4_C06	YWHAE
3.48876e-32	0.42014	0.648	0.328	1.27692e-27	CD4_C06	SETX
5.2354e-41	0.419613	0.49	0.194	1.91621e-36	CD4_C06	ITGAE
4.24397e-24	0.419495	0.888	0.639	1.55334e-19	CD4_C06	LAPTM5
2.12882e-27	0.418525	0.789	0.495	7.7917e-23	CD4_C06	TSPO
3.60885e-47	0.418392	0.487	0.181	1.32087e-42	CD4_C06	SMC4
4.25562e-65	0.416986	0.391	0.108	1.5576e-60	CD4_C06	MAP3K5
5.05064e-31	0.416954	0.789	0.478	1.84859e-26	CD4_C06	PRDX1
2.27995e-34	0.416809	0.435	0.183	8.34486e-30	CD4_C06	DDX60L
2.61119e-29	0.416576	0.719	0.395	9.55722e-25	CD4_C06	ARF5
5.73016e-30	0.416543	0.786	0.47	2.0973e-25	CD4_C06	ATP5F1B
2.34607e-29	0.416052	0.701	0.372	8.58685e-25	CD4_C06	LBR
7.58574e-27	0.416005	0.943	0.757	2.77646e-22	CD4_C06	EVL
7.98924e-45	0.414858	0.503	0.195	2.92414e-40	CD4_C06	FAM118A
8.14148e-39	0.413585	0.661	0.312	2.97986e-34	CD4_C06	HSPB11
9.29513e-33	0.412421	0.669	0.343	3.40211e-28	CD4_C06	GSDMD
2.89203e-34	0.411277	0.685	0.36	1.05851e-29	CD4_C06	AP2S1
3.76802e-25	0.411062	0.924	0.701	1.37913e-20	CD4_C06	ARL4C
9.5841e-35	0.409451	0.521	0.226	3.50788e-30	CD4_C06	CEBPD
6.26962e-57	0.409418	0.37	0.108	2.29474e-52	CD4_C06	RAB33A
7.87865e-27	0.408539	0.836	0.547	2.88366e-22	CD4_C06	CLEC2B
5.203e-26	0.407205	0.711	0.417	1.90435e-21	CD4_C06	NCOR1
4.12972e-43	0.407164	0.555	0.227	1.51152e-38	CD4_C06	HSBP1
4.53435e-39	0.407129	0.594	0.265	1.65962e-34	CD4_C06	CLINT1
2.09956e-51	0.405866	0.365	0.112	7.68461e-47	CD4_C06	TRAF3
9.35198e-37	0.405692	0.63	0.301	3.42292e-32	CD4_C06	DNAJC15
8.49874e-43	0.405227	0.521	0.21	3.11063e-38	CD4_C06	TRAF5
1.0594e-28	0.404458	0.648	0.356	3.87749e-24	CD4_C06	PTPN2
8.4208e-33	0.403555	0.688	0.347	3.0821e-28	CD4_C06	RHOF
8.58765e-29	0.403018	0.849	0.541	3.14316e-24	CD4_C06	BST2
2.74673e-36	0.40185	0.609	0.29	1.00533e-31	CD4_C06	NDUFA7
2.97336e-32	0.40155	0.544	0.258	1.08828e-27	CD4_C06	CAPN2
6.10794e-32	0.400884	0.685	0.358	2.23557e-27	CD4_C06	SSR3
1.24592e-28	0.400468	0.815	0.487	4.5602e-24	CD4_C06	SP110
1.91288e-41	0.400308	0.635	0.28	7.00132e-37	CD4_C06	CALCOCO2
9.30346e-61	0.400292	0.336	0.089	3.40516e-56	CD4_C06	TP53INP1
7.34e-46	0.400013	0.44	0.159	2.68651e-41	CD4_C06	IP6K2
6.61467e-28	0.399979	0.849	0.552	2.42104e-23	CD4_C06	MZT2A
2.92019e-60	0.399928	0.271	0.062	1.06882e-55	CD4_C06	DTHD1
1.05106e-28	0.399715	0.818	0.518	3.847e-24	CD4_C06	RTRAF
2.88997e-23	0.39899	0.961	0.82	1.05776e-18	CD4_C06	HSPA8
3.89927e-65	0.398797	0.346	0.089	1.42717e-60	CD4_C06	CKAP2
4.68155e-61	0.397963	0.484	0.156	1.71349e-56	CD4_C06	DESI1
1.78575e-38	0.397816	0.669	0.312	6.53603e-34	CD4_C06	GTF3C6
7.0753e-38	0.39735	0.609	0.276	2.58963e-33	CD4_C06	C1orf43
1.18114e-46	0.394659	0.411	0.143	4.3231e-42	CD4_C06	MTHFD2
4.29621e-30	0.394475	0.37	0.15	1.57246e-25	CD4_C06	LINC01934
1.8291e-34	0.393743	0.56	0.251	6.6947e-30	CD4_C06	IRF7
3.29786e-67	0.393467	0.388	0.104	1.20705e-62	CD4_C06	ACP5
5.78471e-31	0.392895	0.552	0.264	2.11726e-26	CD4_C06	ZBTB38
1.35666e-29	0.39272	0.69	0.364	4.96552e-25	CD4_C06	HNRNPUL1
1.80237e-31	0.391824	0.544	0.26	6.59686e-27	CD4_C06	MAD1L1
5.82765e-27	0.391557	0.818	0.507	2.13298e-22	CD4_C06	NDUFB4
1.57887e-30	0.390656	0.617	0.312	5.77882e-26	CD4_C06	ERAP2
2.36114e-20	0.389238	0.643	0.396	8.64203e-16	CD4_C06	FCMR
1.401e-37	0.389152	0.591	0.266	5.12781e-33	CD4_C06	MPG
6.35402e-34	0.388064	0.664	0.324	2.32563e-29	CD4_C06	LMAN1
2.81676e-25	0.387114	0.815	0.511	1.03096e-20	CD4_C06	ARID4B
1.13641e-52	0.386683	0.344	0.101	4.15939e-48	CD4_C06	GIMAP8
2.19047e-20	0.386008	0.729	0.465	8.01735e-16	CD4_C06	MCUB
1.17385e-24	0.385012	0.927	0.669	4.2964e-20	CD4_C06	PTP4A2
9.36806e-41	0.384409	0.487	0.193	3.4288e-36	CD4_C06	ELOVL5
2.38184e-40	0.383782	0.544	0.229	8.71776e-36	CD4_C06	WASHC3
7.26473e-57	0.383715	0.276	0.068	2.65896e-52	CD4_C06	SMCO4
8.98042e-39	0.383275	0.576	0.25	3.28692e-34	CD4_C06	RAB8B
4.45389e-26	0.38271	0.885	0.588	1.63017e-21	CD4_C06	COX7B
1.26304e-26	0.382229	0.289	0.11	4.62284e-22	CD4_C06	IFIT3
5.78732e-39	0.381637	0.534	0.227	2.11822e-34	CD4_C06	LPXN
5.5021e-29	0.381239	0.698	0.381	2.01382e-24	CD4_C06	PARP8
2.09273e-29	0.380731	0.651	0.343	7.65961e-25	CD4_C06	BAZ1A
7.14043e-30	0.380531	0.664	0.351	2.61347e-25	CD4_C06	STK10
4.94022e-56	0.380481	0.346	0.098	1.80817e-51	CD4_C06	HNRNPLL
9.39969e-25	0.380358	0.865	0.566	3.44038e-20	CD4_C06	EID1
8.74395e-23	0.37994	0.789	0.505	3.20037e-18	CD4_C06	ARHGEF1
3.07498e-22	0.379603	0.898	0.686	1.12547e-17	CD4_C06	TRAF3IP3
2.84186e-28	0.379442	0.818	0.5	1.04015e-23	CD4_C06	PSMD8
1.52682e-21	0.378958	0.758	0.477	5.5883e-17	CD4_C06	HLA-DPB1
1.58184e-30	0.378541	0.727	0.385	5.78971e-26	CD4_C06	TBCB
6.12004e-24	0.378341	0.664	0.376	2.24e-19	CD4_C06	WNK1
1.44247e-34	0.378226	0.409	0.161	5.2796e-30	CD4_C06	TULP4
5.91251e-44	0.378052	0.526	0.205	2.16404e-39	CD4_C06	SKA2
1.01903e-22	0.377936	0.773	0.481	3.72973e-18	CD4_C06	FNBP1
1.26593e-30	0.377893	0.62	0.306	4.63342e-26	CD4_C06	CD6
4.74744e-27	0.377792	0.669	0.364	1.73761e-22	CD4_C06	DCTN3
4.22832e-27	0.37716	0.68	0.38	1.54761e-22	CD4_C06	TALDO1
6.30437e-27	0.376595	0.784	0.456	2.30746e-22	CD4_C06	ZNF207
8.57878e-47	0.376404	0.245	0.063	3.13992e-42	CD4_C06	AC004585.1
3.19362e-39	0.376315	0.503	0.205	1.1689e-34	CD4_C06	SNX5
8.1815e-24	0.376296	0.859	0.563	2.99451e-19	CD4_C06	AKAP13
2.49002e-27	0.376233	0.974	0.905	9.11372e-23	CD4_C06	HINT1
7.01086e-21	0.375902	0.648	0.386	2.56605e-16	CD4_C06	IGBP1
1.08749e-36	0.375818	0.414	0.167	3.98033e-32	CD4_C06	IGLC2
6.01305e-24	0.375497	0.901	0.648	2.20084e-19	CD4_C06	SEC61B
2.60568e-30	0.375451	0.982	0.91	9.53705e-26	CD4_C06	ATP5MG
3.71789e-24	0.375341	0.758	0.469	1.36078e-19	CD4_C06	UFC1
5.41755e-55	0.375222	0.331	0.092	1.98288e-50	CD4_C06	E2F3
4.60719e-42	0.375004	0.424	0.155	1.68628e-37	CD4_C06	FAM214A
1.32207e-28	0.374561	0.99	0.958	4.83891e-24	CD4_C06	MYL12A
3.01419e-42	0.37454	0.375	0.129	1.10322e-37	CD4_C06	FAM160B1
6.36134e-54	0.37296	0.471	0.157	2.32831e-49	CD4_C06	CTSB
3.27563e-22	0.372646	0.904	0.661	1.19891e-17	CD4_C06	GUK1
1.59921e-30	0.371742	0.984	0.9	5.85326e-26	CD4_C06	OAZ1
2.88701e-29	0.371539	0.484	0.222	1.05667e-24	CD4_C06	PHACTR2
2.25342e-47	0.371289	0.359	0.112	8.24774e-43	CD4_C06	HELZ2
3.55038e-20	0.37093	0.268	0.114	1.29947e-15	CD4_C06	LAIR2
2.48119e-28	0.370443	0.786	0.455	9.08141e-24	CD4_C06	MAP2K2
1.78069e-50	0.370035	0.438	0.145	6.51751e-46	CD4_C06	S100PBP
2.59598e-39	0.369994	0.51	0.209	9.50154e-35	CD4_C06	ADSL
3.524e-58	0.36991	0.263	0.061	1.28982e-53	CD4_C06	MZB1
2.50667e-51	0.369497	0.417	0.136	9.17466e-47	CD4_C06	TRAFD1
2.54195e-41	0.369259	0.445	0.167	9.30378e-37	CD4_C06	ADA
2.49831e-41	0.369182	0.51	0.204	9.14406e-37	CD4_C06	NRBP1
2.82647e-31	0.36868	0.508	0.231	1.03452e-26	CD4_C06	THEMIS
3.58781e-25	0.36755	0.802	0.497	1.31317e-20	CD4_C06	SH3BGRL
1.55554e-26	0.367289	0.828	0.524	5.69343e-22	CD4_C06	TMEM50A
3.22645e-37	0.367108	0.62	0.279	1.18091e-32	CD4_C06	RNF149
2.57321e-25	0.36706	0.745	0.43	9.4182e-21	CD4_C06	APOL6
5.511e-35	0.366977	0.719	0.36	2.01708e-30	CD4_C06	RER1
8.13981e-26	0.3663	0.596	0.316	2.97925e-21	CD4_C06	SLA
7.30441e-23	0.366235	0.917	0.686	2.67349e-18	CD4_C06	UQCR10
2.55256e-59	0.365796	0.273	0.065	9.34261e-55	CD4_C06	AIM2
6.44596e-24	0.36501	0.893	0.651	2.35928e-19	CD4_C06	PSMB1
9.05603e-26	0.364756	0.747	0.426	3.3146e-21	CD4_C06	PIP4K2A
1.30478e-26	0.363908	0.682	0.37	4.77561e-22	CD4_C06	MRPL54
4.39396e-35	0.363801	0.578	0.264	1.60823e-30	CD4_C06	TADA3
7.20629e-39	0.363417	0.552	0.238	2.63757e-34	CD4_C06	UBR2
8.82284e-37	0.363188	0.37	0.136	3.22925e-32	CD4_C06	TSPAN5
1.50016e-27	0.363078	0.747	0.423	5.49074e-23	CD4_C06	PPP1R12A
1.54008e-33	0.362761	0.56	0.259	5.63684e-29	CD4_C06	SP140L
2.46974e-28	0.362249	0.719	0.398	9.0395e-24	CD4_C06	PSMB6
1.01979e-39	0.362188	0.438	0.166	3.73253e-35	CD4_C06	TBC1D1
2.04583e-48	0.361961	0.281	0.077	7.48795e-44	CD4_C06	ANTXR2
5.77786e-39	0.36177	0.401	0.147	2.11476e-34	CD4_C06	GYG1
5.17215e-31	0.361646	0.583	0.281	1.89306e-26	CD4_C06	COPZ1
2.39496e-63	0.361057	0.339	0.087	8.76578e-59	CD4_C06	MYO5A
2.58264e-29	0.360695	0.552	0.266	9.45272e-25	CD4_C06	DGCR6L
3.53591e-50	0.359473	0.341	0.101	1.29418e-45	CD4_C06	CCDC50
1.21344e-30	0.359319	0.615	0.298	4.44132e-26	CD4_C06	CCDC107
6.97386e-40	0.358322	0.393	0.142	2.5525e-35	CD4_C06	CD59
1.39327e-40	0.358079	0.471	0.182	5.09952e-36	CD4_C06	RAB37
2.13175e-26	0.358048	0.661	0.358	7.80241e-22	CD4_C06	RHOG
2.13963e-35	0.358033	0.549	0.243	7.83127e-31	CD4_C06	SPAG7
1.85391e-20	0.357366	0.807	0.561	6.7855e-16	CD4_C06	ATP5MF
1.89819e-32	0.356128	0.661	0.328	6.94755e-28	CD4_C06	IAH1
2.30735e-37	0.355325	0.534	0.226	8.44512e-33	CD4_C06	CLIP1
1.9529e-28	0.354887	0.646	0.331	7.14781e-24	CD4_C06	TWF2
3.8307e-49	0.354422	0.318	0.092	1.40208e-44	CD4_C06	CD82
1.04202e-24	0.354277	0.781	0.489	3.81391e-20	CD4_C06	H2AFV
3.57285e-20	0.354253	0.93	0.712	1.3077e-15	CD4_C06	CRIP1
1.01766e-35	0.354088	0.547	0.24	3.72475e-31	CD4_C06	ZNF106
2.37536e-25	0.353071	0.885	0.602	8.69407e-21	CD4_C06	TAPBP
1.51528e-42	0.352597	0.302	0.093	5.54607e-38	CD4_C06	DAPP1
5.54307e-25	0.352134	0.75	0.439	2.02882e-20	CD4_C06	FLNA
1.33301e-25	0.352041	0.766	0.447	4.87893e-21	CD4_C06	IQGAP1
5.08475e-34	0.351849	0.547	0.243	1.86107e-29	CD4_C06	MIS18BP1
2.06642e-22	0.350978	0.729	0.429	7.56329e-18	CD4_C06	SERPINB1
1.51994e-21	0.350835	0.875	0.609	5.56314e-17	CD4_C06	NDUFB8
1.63312e-26	0.350304	0.836	0.526	5.97737e-22	CD4_C06	SUMO1
1.02101e-23	0.349464	0.581	0.305	3.73699e-19	CD4_C06	COMMD7
1.19102e-31	0.349393	0.516	0.234	4.35926e-27	CD4_C06	NCOA3
1.92079e-33	0.348867	0.607	0.281	7.0303e-29	CD4_C06	SFT2D1
3.31477e-31	0.348731	0.555	0.259	1.21324e-26	CD4_C06	NRDC
1.03456e-23	0.348368	0.693	0.399	3.7866e-19	CD4_C06	BIN1
7.49954e-27	0.348129	0.643	0.344	2.74491e-22	CD4_C06	LCP2
1.51756e-28	0.348126	0.659	0.34	5.55443e-24	CD4_C06	PSMB4
1.49375e-22	0.347781	0.922	0.668	5.46728e-18	CD4_C06	ITGB2
4.32855e-26	0.347724	0.698	0.389	1.58429e-21	CD4_C06	ROCK1
4.50991e-33	0.347474	0.594	0.277	1.65067e-28	CD4_C06	TMEM167A
6.30376e-25	0.347338	0.716	0.401	2.30724e-20	CD4_C06	FMNL1
1.01865e-19	0.3467	0.453	0.24	3.72835e-15	CD4_C06	GPR183
4.85116e-56	0.345872	0.32	0.086	1.77557e-51	CD4_C06	JAK2
3.70349e-21	0.345291	0.979	0.909	1.35551e-16	CD4_C06	PPIA
7.33818e-34	0.345264	0.568	0.253	2.68585e-29	CD4_C06	MRPS36
1.1011e-23	0.345257	0.771	0.455	4.03012e-19	CD4_C06	CIAO2B
1.38298e-42	0.345172	0.419	0.15	5.06184e-38	CD4_C06	RAPGEF1
1.13597e-33	0.345151	0.521	0.231	4.15776e-29	CD4_C06	C4orf48
7.13923e-24	0.344635	0.797	0.497	2.61303e-19	CD4_C06	NDUFB10
8.92045e-27	0.344625	0.708	0.387	3.26497e-22	CD4_C06	ZNHIT1
1.31373e-22	0.344367	0.654	0.365	4.8084e-18	CD4_C06	HDAC1
5.17293e-32	0.343645	0.604	0.289	1.89334e-27	CD4_C06	MKNK2
7.88079e-36	0.343421	0.471	0.193	2.88445e-31	CD4_C06	TUT7
3.17388e-26	0.343105	0.812	0.484	1.16167e-21	CD4_C06	USP15
1.37274e-30	0.342834	0.635	0.313	5.02437e-26	CD4_C06	ZNRD1
5.80168e-27	0.342722	0.625	0.323	2.12347e-22	CD4_C06	TLK1
5.7976e-22	0.342672	0.94	0.719	2.12198e-17	CD4_C06	NDUFA13
9.2314e-49	0.342543	0.344	0.104	3.37878e-44	CD4_C06	PCBD1
5.40435e-30	0.342293	0.391	0.161	1.97805e-25	CD4_C06	MAN2A1
1.9661e-49	0.34169	0.375	0.118	7.19614e-45	CD4_C06	GCH1
4.26844e-36	0.341621	0.484	0.202	1.56229e-31	CD4_C06	TRIM59
2.29101e-27	0.341318	0.781	0.452	8.38531e-23	CD4_C06	RNF7
1.86945e-60	0.340975	0.206	0.04	6.84239e-56	CD4_C06	DUSP4
3.97068e-21	0.340971	0.839	0.549	1.45331e-16	CD4_C06	ERH
8.23525e-41	0.339033	0.203	0.051	3.01418e-36	CD4_C06	CDKN2A
3.91044e-31	0.338993	0.518	0.236	1.43126e-26	CD4_C06	ABI1
4.63343e-18	0.338952	0.857	0.615	1.69588e-13	CD4_C06	ATP5PF
4.18322e-21	0.338668	0.938	0.774	1.5311e-16	CD4_C06	UBL5
2.89167e-30	0.338487	0.552	0.264	1.05838e-25	CD4_C06	HELB
6.35617e-23	0.338296	0.94	0.745	2.32642e-18	CD4_C06	TMBIM6
4.6401e-41	0.338207	0.435	0.163	1.69832e-36	CD4_C06	DDX58
1.34569e-72	0.337977	0.185	0.029	4.92535e-68	CD4_C06	TNIP3
4.35621e-37	0.337825	0.578	0.251	1.59442e-32	CD4_C06	CHCHD1
3.18353e-24	0.337659	0.578	0.306	1.1652e-19	CD4_C06	TSPAN14
3.36913e-22	0.33765	0.781	0.493	1.23314e-17	CD4_C06	CD164
5.90783e-32	0.337433	0.565	0.26	2.16232e-27	CD4_C06	MTIF3
1.07254e-36	0.337253	0.37	0.136	3.92561e-32	CD4_C06	TBC1D2B
4.2147e-32	0.337224	0.503	0.222	1.54262e-27	CD4_C06	TAP2
3.96866e-27	0.337063	0.599	0.308	1.45257e-22	CD4_C06	RTF2
2.93147e-25	0.336816	0.648	0.355	1.07295e-20	CD4_C06	SHISA5
3.26888e-20	0.336377	0.922	0.676	1.19644e-15	CD4_C06	UBE2D3
1.15821e-24	0.336139	0.63	0.339	4.23916e-20	CD4_C06	TMEM256
8.05263e-29	0.336084	0.453	0.202	2.94734e-24	CD4_C06	HACD4
8.37064e-21	0.335897	0.922	0.712	3.06374e-16	CD4_C06	ARL6IP5
4.78013e-22	0.335017	0.622	0.354	1.74958e-17	CD4_C06	PSMG2
3.36681e-25	0.334934	0.685	0.382	1.23229e-20	CD4_C06	NDUFC1
1.11581e-18	0.334782	0.872	0.655	4.08399e-14	CD4_C06	GYPC
2.96845e-19	0.334524	0.839	0.607	1.08648e-14	CD4_C06	NEDD8
1.14515e-30	0.33434	0.542	0.251	4.19137e-26	CD4_C06	FIBP
5.9962e-29	0.333827	0.411	0.177	2.19467e-24	CD4_C06	HAPLN3
1.25569e-71	0.3335	0.245	0.046	4.59594e-67	CD4_C06	PCLAF
1.50767e-34	0.333346	0.503	0.214	5.51821e-30	CD4_C06	CAB39
8.45615e-19	0.333179	0.75	0.494	3.09504e-14	CD4_C06	OCIAD2
4.10449e-27	0.333067	0.724	0.399	1.50228e-22	CD4_C06	PSMA3
1.33091e-26	0.332967	0.625	0.323	4.87126e-22	CD4_C06	ADH5
2.06284e-43	0.332803	0.286	0.084	7.55018e-39	CD4_C06	FRMD4B
5.06124e-31	0.332474	0.539	0.245	1.85246e-26	CD4_C06	ARHGAP25
7.39253e-32	0.332451	0.607	0.288	2.70574e-27	CD4_C06	SUCLG1
2.9806e-48	0.331921	0.471	0.166	1.09093e-43	CD4_C06	NAA50
4.47917e-30	0.331797	0.341	0.133	1.63942e-25	CD4_C06	USP36
4.77985e-39	0.331036	0.479	0.191	1.74947e-34	CD4_C06	HINT2
3.75735e-27	0.330888	0.672	0.356	1.37523e-22	CD4_C06	ECH1
5.82091e-26	0.33058	0.482	0.234	2.13051e-21	CD4_C06	SPATA13
1.0887e-34	0.330518	0.555	0.24	3.98476e-30	CD4_C06	PSTPIP1
1.75591e-33	0.33009	0.427	0.172	6.42681e-29	CD4_C06	GBP3
1.90399e-44	0.330079	0.305	0.091	6.9688e-40	CD4_C06	DUSP5
1.68166e-30	0.329642	0.362	0.144	6.15504e-26	CD4_C06	BRD1
1.3567e-43	0.329622	0.255	0.07	4.96565e-39	CD4_C06	USP18
2.1851e-25	0.329446	0.781	0.448	7.99767e-21	CD4_C06	FKBP8
7.69832e-17	0.329232	0.885	0.632	2.81766e-12	CD4_C06	PARK7
3.64874e-20	0.328946	0.677	0.396	1.33547e-15	CD4_C06	RASGRP1
6.35658e-33	0.328883	0.404	0.16	2.32657e-28	CD4_C06	MAP2K3
3.79994e-18	0.328797	0.911	0.748	1.39082e-13	CD4_C06	RNASEK
3.64321e-23	0.328677	0.667	0.378	1.33345e-18	CD4_C06	SMG1
5.51305e-09	0.32861	0.516	0.363	0.000201783	CD4_C06	FKBP5
7.79784e-22	0.328031	0.805	0.517	2.85409e-17	CD4_C06	SFPQ
6.75645e-17	0.327938	0.833	0.581	2.47293e-12	CD4_C06	RSRP1
1.24077e-23	0.327659	0.716	0.422	4.54133e-19	CD4_C06	OGT
4.86467e-23	0.327648	0.701	0.39	1.78052e-18	CD4_C06	TMCO1
4.44573e-31	0.327418	0.513	0.23	1.62718e-26	CD4_C06	COMMD3
1.27271e-49	0.327409	0.365	0.112	4.65824e-45	CD4_C06	IGLC3
2.61043e-21	0.327329	0.742	0.454	9.55445e-17	CD4_C06	TAX1BP1
3.67457e-29	0.327177	0.401	0.17	1.34493e-24	CD4_C06	RUVBL1
4.58637e-24	0.326424	0.193	0.063	1.67866e-19	CD4_C06	IFIT1
8.98823e-37	0.326365	0.367	0.133	3.28978e-32	CD4_C06	RMDN1
2.64318e-35	0.326314	0.406	0.159	9.6743e-31	CD4_C06	ZNF267
5.32337e-52	0.326283	0.312	0.086	1.94841e-47	CD4_C06	EZH2
1.77758e-34	0.326087	0.594	0.271	6.50613e-30	CD4_C06	GTF2H5
2.04278e-50	0.32591	0.299	0.082	7.47677e-46	CD4_C06	BICDL1
1.45801e-21	0.324785	0.635	0.371	5.33646e-17	CD4_C06	UQCRC2
1.09868e-21	0.32478	0.849	0.563	4.02129e-17	CD4_C06	SNRPG
5.01767e-24	0.324763	0.615	0.332	1.83652e-19	CD4_C06	SELPLG
4.30097e-26	0.324711	0.484	0.229	1.5742e-21	CD4_C06	STAU1
1.18597e-24	0.324513	0.635	0.346	4.34076e-20	CD4_C06	OGA
6.64617e-36	0.32449	0.367	0.135	2.43257e-31	CD4_C06	MYD88
2.39865e-29	0.324119	0.484	0.219	8.77931e-25	CD4_C06	STK24
4.00411e-27	0.323877	0.589	0.296	1.46554e-22	CD4_C06	HELZ
2.28762e-47	0.32381	0.318	0.093	8.37292e-43	CD4_C06	CD79B
2.56892e-33	0.323666	0.443	0.182	9.40251e-29	CD4_C06	GET3
5.09746e-20	0.323526	0.966	0.825	1.86572e-15	CD4_C06	CDC42
1.70359e-36	0.323123	0.534	0.225	6.2353e-32	CD4_C06	FAM120A
5.21922e-35	0.322827	0.596	0.268	1.91029e-30	CD4_C06	MIEN1
1.24377e-30	0.322146	0.411	0.171	4.55234e-26	CD4_C06	MARK2
1.88645e-37	0.321724	0.484	0.196	6.90461e-33	CD4_C06	RILPL2
1.33158e-31	0.321631	0.268	0.09	4.87371e-27	CD4_C06	JCHAIN
8.39924e-39	0.321319	0.323	0.107	3.07421e-34	CD4_C06	SMC6
3.15822e-25	0.321052	0.409	0.185	1.15594e-20	CD4_C06	CORO7
6.97876e-22	0.320811	0.786	0.485	2.55429e-17	CD4_C06	CSNK1A1
1.0889e-17	0.320648	0.812	0.526	3.98549e-13	CD4_C06	KMT2A
1.37929e-44	0.319435	0.357	0.115	5.04832e-40	CD4_C06	TRIM21
4.81094e-15	0.319305	0.799	0.557	1.76085e-10	CD4_C06	ITM2A
9.38774e-19	0.319184	0.927	0.726	3.43601e-14	CD4_C06	COX5B
7.65766e-26	0.318134	0.799	0.465	2.80278e-21	CD4_C06	IRF9
4.22331e-26	0.318097	0.594	0.305	1.54577e-21	CD4_C06	DBNL
1.67168e-26	0.317937	0.766	0.422	6.11853e-22	CD4_C06	SRP19
2.48047e-35	0.317634	0.404	0.154	9.07878e-31	CD4_C06	CCDC32
8.17726e-22	0.317335	0.721	0.424	2.99296e-17	CD4_C06	MDH2
1.12171e-19	0.317169	0.831	0.563	4.10558e-15	CD4_C06	MICOS10
1.1541e-24	0.317054	0.719	0.399	4.22412e-20	CD4_C06	SLC9A3R1
3.88895e-29	0.316789	0.565	0.273	1.4234e-24	CD4_C06	MBD2
6.68324e-21	0.316593	0.779	0.467	2.44613e-16	CD4_C06	SMAP2
2.03816e-23	0.316032	0.659	0.365	7.45985e-19	CD4_C06	NUB1
2.46432e-26	0.315731	0.646	0.337	9.01966e-22	CD4_C06	VASP
1.61993e-26	0.315697	0.672	0.351	5.92909e-22	CD4_C06	H2AFY
4.55641e-18	0.315223	0.844	0.603	1.66769e-13	CD4_C06	ICAM3
1.33799e-35	0.314968	0.49	0.201	4.89718e-31	CD4_C06	PRDX3
6.05902e-29	0.31482	0.458	0.204	2.21766e-24	CD4_C06	CD84
2.84023e-29	0.314777	0.349	0.139	1.03955e-24	CD4_C06	TRIB2
6.2904e-45	0.3147	0.135	0.024	2.30235e-40	CD4_C06	CD70
1.16394e-21	0.314552	0.534	0.284	4.26013e-17	CD4_C06	SRPK2
9.62336e-22	0.314296	0.716	0.426	3.52225e-17	CD4_C06	NDUFA2
1.318e-63	0.31427	0.208	0.039	4.82402e-59	CD4_C06	PRDM8
2.99622e-24	0.313289	0.609	0.322	1.09664e-19	CD4_C06	GPR171
6.96154e-21	0.313275	0.909	0.739	2.54799e-16	CD4_C06	COX7A2
6.10991e-23	0.313059	0.539	0.282	2.23629e-18	CD4_C06	DDHD1
1.27555e-38	0.313034	0.341	0.116	4.66863e-34	CD4_C06	INSIG1
6.06454e-21	0.313017	0.651	0.385	2.21968e-16	CD4_C06	MTRNR2L12
1.84217e-17	0.312858	0.938	0.723	6.74253e-13	CD4_C06	PPIB
9.65614e-36	0.31268	0.466	0.189	3.53425e-31	CD4_C06	MRPL28
3.58762e-24	0.31264	0.44	0.206	1.3131e-19	CD4_C06	KDM5B
7.8589e-40	0.312517	0.531	0.216	2.87643e-35	CD4_C06	TXNDC9
3.12398e-22	0.312438	0.451	0.223	1.14341e-17	CD4_C06	SUSD3
1.58044e-18	0.312017	0.768	0.5	5.78458e-14	CD4_C06	GABARAPL2
3.50713e-31	0.311928	0.326	0.122	1.28365e-26	CD4_C06	SLF1
1.71517e-36	0.311691	0.37	0.134	6.2777e-32	CD4_C06	CD58
6.44828e-31	0.311608	0.516	0.233	2.36013e-26	CD4_C06	MMADHC
2.99992e-30	0.311543	0.518	0.233	1.098e-25	CD4_C06	SRP54
2.86465e-26	0.311442	0.648	0.335	1.04849e-21	CD4_C06	VDAC1
3.8805e-31	0.311195	0.497	0.221	1.4203e-26	CD4_C06	INPP5D
7.46486e-37	0.310863	0.451	0.177	2.73221e-32	CD4_C06	UBA6
3.11586e-33	0.310503	0.62	0.285	1.14044e-28	CD4_C06	SCAMP2
4.44863e-23	0.310499	0.724	0.418	1.62824e-18	CD4_C06	CTSS
1.98861e-33	0.309784	0.456	0.189	7.27852e-29	CD4_C06	TM9SF2
1.15495e-22	0.309496	0.992	0.915	4.22724e-18	CD4_C06	HMGB1
2.40936e-22	0.309388	0.591	0.324	8.8185e-18	CD4_C06	PSMD4
2.8571e-34	0.309257	0.388	0.148	1.04573e-29	CD4_C06	JOSD2
8.06898e-18	0.308759	0.568	0.331	2.95333e-13	CD4_C06	PAG1
8.58092e-19	0.308671	0.622	0.376	3.1407e-14	CD4_C06	HADHA
7.59337e-24	0.308238	0.667	0.357	2.77925e-19	CD4_C06	KIF5B
8.3466e-40	0.308147	0.328	0.108	3.05494e-35	CD4_C06	BAK1
2.42353e-30	0.307941	0.445	0.19	8.87037e-26	CD4_C06	ILK
5.47774e-23	0.307831	0.576	0.306	2.00491e-18	CD4_C06	REST
8.69384e-33	0.307686	0.268	0.088	3.18203e-28	CD4_C06	FASLG
2.17428e-39	0.30726	0.378	0.134	7.95809e-35	CD4_C06	ZNFX1
2.64208e-28	0.306777	0.398	0.171	9.67027e-24	CD4_C06	LAMP2
5.7071e-10	0.306694	0.945	0.876	2.08886e-05	CD4_C06	VIM
4.36038e-19	0.306264	0.628	0.37	1.59594e-14	CD4_C06	KPNB1
2.25471e-21	0.306131	0.714	0.422	8.25246e-17	CD4_C06	MRPL51
1.18173e-43	0.305721	0.372	0.124	4.32526e-39	CD4_C06	PML
4.54783e-38	0.305238	0.422	0.159	1.66455e-33	CD4_C06	FAM104A
1.52874e-22	0.304641	0.99	0.883	5.59533e-18	CD4_C06	CYBA
3.13066e-28	0.304335	0.487	0.222	1.14585e-23	CD4_C06	IST1
2.56838e-21	0.304026	0.641	0.369	9.40054e-17	CD4_C06	GLRX
1.5176e-41	0.303345	0.328	0.106	5.55458e-37	CD4_C06	SLC9A9
6.8007e-26	0.302921	0.742	0.401	2.48912e-21	CD4_C06	PDIA6
3.64578e-26	0.302881	0.435	0.198	1.33439e-21	CD4_C06	RAD50
1.05433e-25	0.301993	0.445	0.207	3.85894e-21	CD4_C06	MVP
4.76142e-54	0.301817	0.378	0.112	1.74273e-49	CD4_C06	PTTG1
1.03938e-21	0.301732	0.659	0.378	3.80425e-17	CD4_C06	CD96
7.68729e-20	0.301388	0.505	0.269	2.81363e-15	CD4_C06	IPCEF1
5.20029e-31	0.30124	0.453	0.194	1.90336e-26	CD4_C06	PTRHD1
4.09299e-35	0.301187	0.375	0.139	1.49808e-30	CD4_C06	IL12RB1
3.81428e-21	0.300758	0.615	0.347	1.39607e-16	CD4_C06	CACYBP
3.86655e-22	0.300571	0.729	0.416	1.41519e-17	CD4_C06	MAP1LC3B
3.95736e-16	0.300512	0.706	0.451	1.44843e-11	CD4_C06	ATP5F1A
3.57369e-35	0.300355	0.451	0.181	1.30801e-30	CD4_C06	ACAA2
9.07407e-27	0.300189	0.612	0.307	3.3212e-22	CD4_C06	CCDC88C
1.33916e-18	0.300076	0.74	0.471	4.90146e-14	CD4_C06	TAF10
6.66049e-29	0.299908	0.448	0.197	2.43781e-24	CD4_C06	PDE4B
3.66207e-29	0.299726	0.451	0.198	1.34035e-24	CD4_C06	VPS13A
2.77995e-31	0.299308	0.474	0.206	1.01749e-26	CD4_C06	EIF4E2
5.6552e-29	0.299036	0.482	0.219	2.06986e-24	CD4_C06	CHD8
2.22715e-37	0.297552	0.312	0.103	8.1516e-33	CD4_C06	GPKOW
5.97497e-24	0.297331	0.664	0.359	2.1869e-19	CD4_C06	SRSF4
5.7196e-27	0.29667	0.396	0.173	2.09343e-22	CD4_C06	SLFN12L
2.82696e-34	0.296594	0.159	0.038	1.0347e-29	CD4_C06	PHLDA1
2.87723e-23	0.296471	0.5	0.252	1.05309e-18	CD4_C06	SPTBN1
3.35987e-27	0.296383	0.333	0.133	1.22975e-22	CD4_C06	EIF4G3
2.98225e-25	0.296314	0.62	0.323	1.09153e-20	CD4_C06	BIRC6
6.41177e-20	0.296135	0.943	0.723	2.34677e-15	CD4_C06	DDX17
3.1869e-32	0.296034	0.284	0.098	1.16644e-27	CD4_C06	RNF214
3.66281e-23	0.29592	0.625	0.335	1.34063e-18	CD4_C06	PSMD13
2.51296e-27	0.295391	0.451	0.203	9.19768e-23	CD4_C06	ATP2B1
2.98909e-39	0.295227	0.406	0.147	1.09404e-34	CD4_C06	MAPKAPK2
1.02517e-15	0.295192	0.854	0.631	3.75223e-11	CD4_C06	SEC61G
1.16077e-30	0.29439	0.544	0.249	4.24853e-26	CD4_C06	TIPRL
8.40424e-29	0.29432	0.484	0.221	3.07603e-24	CD4_C06	EP300
1.53972e-18	0.293968	0.703	0.423	5.63552e-14	CD4_C06	RAP1A
8.88749e-23	0.293766	0.461	0.225	3.25291e-18	CD4_C06	TMEM170A
1.6818e-30	0.293331	0.464	0.201	6.15556e-26	CD4_C06	DDRGK1
7.95896e-25	0.292777	0.69	0.38	2.91306e-20	CD4_C06	SELENOT
6.34847e-17	0.29274	0.753	0.482	2.3236e-12	CD4_C06	NDUFB1
2.189e-21	0.292713	0.659	0.372	8.01195e-17	CD4_C06	SLTM
2.91301e-20	0.292597	0.672	0.387	1.06619e-15	CD4_C06	POLR3GL
2.83153e-16	0.292519	0.927	0.692	1.03637e-11	CD4_C06	HNRNPA3
6.03832e-39	0.292292	0.341	0.116	2.21009e-34	CD4_C06	STK16
1.0229e-19	0.292143	0.604	0.335	3.74393e-15	CD4_C06	TMC6
2.00987e-05	0.292033	0.229	0.148	0.735634	CD4_C06	SLC25A37
2.07144e-32	0.291961	0.315	0.113	7.58166e-28	CD4_C06	SPATS2L
1.63212e-14	0.291782	0.826	0.574	5.97372e-10	CD4_C06	SEPTIN6
7.34034e-23	0.291259	0.523	0.266	2.68664e-18	CD4_C06	AC004687.1
2.93952e-26	0.29083	0.586	0.293	1.07589e-21	CD4_C06	SNX17
2.57114e-28	0.290297	0.451	0.201	9.41061e-24	CD4_C06	UBE2A
1.61655e-22	0.290208	0.648	0.35	5.91675e-18	CD4_C06	PGLS
3.48149e-25	0.290183	0.487	0.231	1.27426e-20	CD4_C06	HADHB
1.43821e-29	0.289962	0.255	0.086	5.26398e-25	CD4_C06	CCNG2
2.06925e-19	0.289714	0.714	0.424	7.57365e-15	CD4_C06	LAMTOR5
5.09298e-24	0.289543	0.516	0.258	1.86408e-19	CD4_C06	PACS1
4.31054e-22	0.289538	0.698	0.391	1.5777e-17	CD4_C06	LSM6
3.64648e-22	0.289396	0.661	0.369	1.33465e-17	CD4_C06	PDCD10
1.1949e-32	0.289334	0.453	0.188	4.37347e-28	CD4_C06	SHKBP1
8.14661e-18	0.289283	0.867	0.612	2.98174e-13	CD4_C06	SRSF9
2.29244e-20	0.289271	0.49	0.258	8.39057e-16	CD4_C06	TMEM173
8.52982e-29	0.289088	0.453	0.199	3.122e-24	CD4_C06	COPB2
1.20777e-25	0.288462	0.487	0.234	4.42055e-21	CD4_C06	PDHB
2.25337e-15	0.2875	0.646	0.41	8.24757e-11	CD4_C06	LYAR
4.33076e-30	0.287242	0.409	0.169	1.5851e-25	CD4_C06	PLEKHF1
5.39899e-33	0.286971	0.388	0.152	1.97608e-28	CD4_C06	GIGYF2
1.09125e-22	0.286791	0.724	0.405	3.99409e-18	CD4_C06	HLA-DPA1
1.28858e-34	0.2867	0.388	0.148	4.71635e-30	CD4_C06	PMVK
3.64201e-31	0.286686	0.568	0.257	1.33301e-26	CD4_C06	PSMC4
5.25985e-29	0.286448	0.643	0.317	1.92516e-24	CD4_C06	GNG2
2.74074e-32	0.286327	0.385	0.151	1.00314e-27	CD4_C06	SNRNP35
1.96766e-36	0.286238	0.451	0.175	7.20185e-32	CD4_C06	TPGS1
1.50664e-17	0.285819	0.781	0.511	5.51444e-13	CD4_C06	ZC3HAV1
6.08753e-23	0.285396	0.688	0.381	2.2281e-18	CD4_C06	AKNA
1.95019e-30	0.285316	0.487	0.214	7.13788e-26	CD4_C06	LASP1
5.09677e-16	0.285314	0.898	0.692	1.86547e-11	CD4_C06	UBXN1
3.02129e-21	0.285022	0.737	0.426	1.10582e-16	CD4_C06	FGFR1OP2
4.38373e-27	0.284607	0.409	0.178	1.60449e-22	CD4_C06	PLSCR1
1.75523e-18	0.284537	0.719	0.432	6.42433e-14	CD4_C06	CDV3
5.76882e-21	0.284397	0.302	0.132	2.11144e-16	CD4_C06	LGALS3BP
3.50226e-17	0.284278	0.398	0.205	1.28186e-12	CD4_C06	IFI44L
1.60899e-17	0.284132	0.721	0.445	5.88908e-13	CD4_C06	ANXA11
1.06778e-17	0.283958	0.799	0.524	3.90817e-13	CD4_C06	FAM49B
6.19165e-21	0.28333	0.674	0.379	2.26621e-16	CD4_C06	DHX36
3.24524e-32	0.283114	0.417	0.168	1.18779e-27	CD4_C06	VHL
2.73475e-22	0.282792	0.651	0.357	1.00095e-17	CD4_C06	GRK2
2.71133e-20	0.282702	0.766	0.464	9.92372e-16	CD4_C06	MOB1A
1.40861e-38	0.28261	0.263	0.079	5.15564e-34	CD4_C06	ACOT9
4.14274e-21	0.282514	0.367	0.167	1.51628e-16	CD4_C06	MDM2
2.48125e-22	0.282505	0.961	0.727	9.08162e-18	CD4_C06	SRGN
3.60013e-97	0.281752	0.164	0.018	1.31769e-92	CD4_C06	AC034238.1
1.48167e-18	0.281329	0.292	0.132	5.42307e-14	CD4_C06	ZNRF1
2.16376e-25	0.28118	0.516	0.247	7.91959e-21	CD4_C06	FRYL
2.87464e-20	0.281069	0.612	0.333	1.05215e-15	CD4_C06	PSMD7
1.00868e-47	0.280565	0.302	0.085	3.69185e-43	CD4_C06	IGHA1
8.6966e-32	0.280546	0.398	0.159	3.18304e-27	CD4_C06	RABEP1
8.60236e-29	0.279966	0.427	0.183	3.14855e-24	CD4_C06	CAPN1
2.19351e-31	0.279477	0.341	0.127	8.02845e-27	CD4_C06	SBNO2
1.97072e-18	0.279421	0.737	0.46	7.21303e-14	CD4_C06	DDX39B
8.26651e-22	0.279262	0.38	0.175	3.02563e-17	CD4_C06	TMEM156
1.82844e-41	0.278606	0.279	0.082	6.69229e-37	CD4_C06	TRIM25
6.14896e-29	0.278561	0.427	0.184	2.25058e-24	CD4_C06	ZNF791
1.1935e-27	0.278502	0.443	0.197	4.36832e-23	CD4_C06	UBE2H
3.90401e-41	0.278446	0.349	0.115	1.42891e-36	CD4_C06	PARP12
7.56396e-21	0.278432	0.617	0.338	2.76848e-16	CD4_C06	TOP1
7.04895e-27	0.278402	0.234	0.08	2.57998e-22	CD4_C06	RSAD2
8.60519e-38	0.27804	0.294	0.094	3.14958e-33	CD4_C06	ETV7
1.33729e-40	0.277939	0.323	0.103	4.8946e-36	CD4_C06	CASP7
1.05504e-22	0.277928	0.466	0.228	3.86156e-18	CD4_C06	VMA21
7.79081e-25	0.277907	0.604	0.311	2.85151e-20	CD4_C06	RPS6KA3
1.88212e-27	0.277492	0.419	0.183	6.88877e-23	CD4_C06	CMTM7
5.36499e-23	0.277424	0.552	0.285	1.96364e-18	CD4_C06	CNTRL
3.89515e-33	0.277414	0.37	0.14	1.42566e-28	CD4_C06	MTG1
2.13927e-36	0.277008	0.438	0.168	7.82993e-32	CD4_C06	ST8SIA4
1.26953e-16	0.276924	1	0.992	4.64659e-12	CD4_C06	HLA-A
1.59798e-13	0.276885	0.872	0.644	5.84876e-09	CD4_C06	HNRNPC
7.57401e-35	0.276767	0.32	0.11	2.77216e-30	CD4_C06	KDM7A
1.05453e-21	0.276354	0.992	0.95	3.85969e-17	CD4_C06	H3F3A
1.07503e-25	0.276151	0.576	0.288	3.93472e-21	CD4_C06	FBXW5
2.08867e-15	0.276128	0.859	0.637	7.64476e-11	CD4_C06	CHURC1
1.16389e-27	0.276023	0.44	0.194	4.25997e-23	CD4_C06	CLTC
2.21448e-42	0.275876	0.398	0.137	8.1052e-38	CD4_C06	FBXO6
6.77416e-27	0.275696	0.432	0.192	2.47941e-22	CD4_C06	EIF4EBP2
6.24298e-20	0.275195	0.633	0.355	2.28499e-15	CD4_C06	STMP1
1.5473e-22	0.27495	0.599	0.318	5.66326e-18	CD4_C06	PAFAH1B1
7.0871e-19	0.273857	0.721	0.433	2.59395e-14	CD4_C06	DNAJC8
1.90834e-16	0.273765	0.878	0.65	6.98472e-12	CD4_C06	TMEM59
1.29682e-18	0.273562	0.977	0.893	4.74648e-14	CD4_C06	SRP14
7.88922e-21	0.273556	0.742	0.445	2.88753e-16	CD4_C06	SRI
2.32753e-31	0.273366	0.339	0.128	8.51899e-27	CD4_C06	CISD1
6.86113e-19	0.27238	0.667	0.391	2.51124e-14	CD4_C06	PRPF40A
7.07458e-21	0.272312	0.531	0.28	2.58937e-16	CD4_C06	MITD1
1.78162e-34	0.272143	0.401	0.153	6.52091e-30	CD4_C06	RAB4B
2.34064e-48	0.271618	0.182	0.038	8.56699e-44	CD4_C06	CEP128
1.42373e-46	0.271376	0.266	0.071	5.21101e-42	CD4_C06	GFI1
3.98598e-24	0.271026	0.448	0.21	1.45891e-19	CD4_C06	P2RY10
1.42788e-26	0.270867	0.409	0.178	5.22617e-22	CD4_C06	NCOA4
5.57571e-41	0.270836	0.198	0.048	2.04077e-36	CD4_C06	CPPED1
4.41943e-31	0.270404	0.372	0.146	1.61756e-26	CD4_C06	PTPN11
2.69436e-23	0.270388	0.396	0.179	9.86161e-19	CD4_C06	JARID2
1.16361e-22	0.270216	0.651	0.353	4.25893e-18	CD4_C06	TXNL1
1.86299e-17	0.270205	0.727	0.451	6.81873e-13	CD4_C06	CHMP4A
3.90105e-32	0.269734	0.38	0.146	1.42782e-27	CD4_C06	ELMO1
2.13225e-15	0.269719	0.615	0.372	7.80423e-11	CD4_C06	MRPS34
6.95253e-22	0.26967	0.531	0.276	2.54469e-17	CD4_C06	CSNK1G2
1.7656e-26	0.269365	0.445	0.201	6.46226e-22	CD4_C06	DCTN2
5.72195e-32	0.269253	0.352	0.132	2.09429e-27	CD4_C06	BORCS5
7.47073e-25	0.268995	0.484	0.231	2.73436e-20	CD4_C06	PRPF38A
1.41712e-18	0.268917	0.698	0.432	5.1868e-14	CD4_C06	VPS13C
4.75167e-42	0.268779	0.367	0.122	1.73916e-37	CD4_C06	FAM207A
4.36936e-17	0.268295	0.758	0.481	1.59923e-12	CD4_C06	KLF13
4.83401e-24	0.26822	0.424	0.194	1.7693e-19	CD4_C06	DAXX
8.03552e-40	0.267962	0.487	0.186	2.94108e-35	CD4_C06	TSG101
1.29254e-32	0.267497	0.419	0.169	4.73084e-28	CD4_C06	SRA1
5.61157e-26	0.267454	0.359	0.15	2.05389e-21	CD4_C06	TRPC4AP
1.52096e-21	0.267337	0.529	0.274	5.56688e-17	CD4_C06	DGKA
4.88938e-27	0.267294	0.604	0.296	1.78956e-22	CD4_C06	SH3GLB1
1.49499e-22	0.267186	0.505	0.255	5.47183e-18	CD4_C06	SERINC3
1.15681e-29	0.267153	0.344	0.133	4.23403e-25	CD4_C06	RPL26L1
2.75803e-23	0.266069	0.612	0.323	1.00947e-18	CD4_C06	ATF7IP
1.19449e-23	0.266043	0.448	0.213	4.37196e-19	CD4_C06	PPP6R1
7.64205e-26	0.266035	0.424	0.19	2.79706e-21	CD4_C06	USP48
2.46972e-23	0.26602	0.339	0.145	9.03943e-19	CD4_C06	TBX21
1.32735e-15	0.265958	0.732	0.457	4.85822e-11	CD4_C06	WASF2
3.77284e-20	0.265869	0.552	0.296	1.3809e-15	CD4_C06	NT5C
8.19514e-25	0.265861	0.268	0.102	2.9995e-20	CD4_C06	TESC
1.89175e-15	0.265563	0.747	0.47	6.92398e-11	CD4_C06	SNRPB2
7.44762e-12	0.2652	0.815	0.606	2.7259e-07	CD4_C06	CELF2
1.03957e-24	0.265171	0.443	0.205	3.80493e-20	CD4_C06	PDCL3
4.25749e-33	0.265094	0.299	0.103	1.55828e-28	CD4_C06	IFIH1
7.60833e-27	0.265041	0.409	0.177	2.78472e-22	CD4_C06	DNM2
1.18517e-28	0.265022	0.404	0.169	4.33785e-24	CD4_C06	SLAMF6
7.4788e-22	0.264887	0.352	0.157	2.73732e-17	CD4_C06	REV3L
3.52029e-35	0.264667	0.409	0.156	1.28846e-30	CD4_C06	MRPS14
5.3974e-17	0.264592	0.714	0.443	1.9755e-12	CD4_C06	PKM
6.03241e-38	0.264362	0.307	0.099	2.20792e-33	CD4_C06	FAM53B
4.68859e-23	0.264356	0.383	0.174	1.71607e-18	CD4_C06	NBN
6.22223e-35	0.264349	0.435	0.168	2.2774e-30	CD4_C06	ATP6V0D1
3.01473e-20	0.264155	0.383	0.182	1.10342e-15	CD4_C06	GALNT1
4.61245e-28	0.263987	0.346	0.137	1.6882e-23	CD4_C06	CAT
1.93784e-20	0.263939	0.628	0.355	7.09267e-16	CD4_C06	DIAPH1
1.4895e-31	0.263867	0.409	0.165	5.45172e-27	CD4_C06	APOL2
3.9456e-27	0.263542	0.326	0.129	1.44413e-22	CD4_C06	TIFA
3.43945e-66	0.2634	0.172	0.027	1.25887e-61	CD4_C06	C3orf14
7.90194e-23	0.262921	0.49	0.24	2.89219e-18	CD4_C06	TRAPPC10
2.58107e-15	0.262909	0.758	0.5	9.44696e-11	CD4_C06	SF3B6
7.54499e-22	0.262531	0.404	0.19	2.76154e-17	CD4_C06	NARF
8.58783e-21	0.262424	0.51	0.259	3.14323e-16	CD4_C06	CEMIP2
6.67259e-13	0.262294	0.909	0.665	2.44223e-08	CD4_C06	PPP2R5C
5.0081e-24	0.261988	0.508	0.247	1.83302e-19	CD4_C06	HUWE1
5.39013e-28	0.261772	0.359	0.146	1.97284e-23	CD4_C06	GRIPAP1
8.60686e-22	0.261754	0.299	0.126	3.1502e-17	CD4_C06	ITGB2-AS1
4.69092e-34	0.261705	0.417	0.162	1.71692e-29	CD4_C06	ATP6V1D
4.27565e-22	0.261618	0.521	0.263	1.56493e-17	CD4_C06	MRPS15
1.63278e-15	0.26148	0.781	0.519	5.97615e-11	CD4_C06	RNASET2
1.32946e-28	0.261471	0.406	0.17	4.86596e-24	CD4_C06	RNF10
7.28143e-28	0.261345	0.401	0.17	2.66507e-23	CD4_C06	CRELD2
3.36439e-13	0.261286	0.781	0.529	1.2314e-08	CD4_C06	FYN
6.01465e-24	0.261057	0.398	0.178	2.20142e-19	CD4_C06	NFATC3
1.53478e-20	0.260922	0.99	0.95	5.61746e-16	CD4_C06	SERF2
3.0434e-33	0.260546	0.445	0.181	1.11391e-28	CD4_C06	RAP1GDS1
1.02566e-19	0.260296	0.359	0.172	3.75403e-15	CD4_C06	ATP8B2
5.95997e-20	0.260071	0.714	0.415	2.18141e-15	CD4_C06	TRAPPC5
9.13676e-33	0.25985	0.268	0.088	3.34415e-28	CD4_C06	NAPRT
2.71629e-31	0.259805	0.383	0.151	9.94189e-27	CD4_C06	YARS
3.73852e-22	0.259702	0.526	0.27	1.36834e-17	CD4_C06	SMIM7
2.59492e-37	0.259367	0.32	0.107	9.49767e-33	CD4_C06	GMIP
2.26932e-25	0.259224	0.508	0.242	8.30593e-21	CD4_C06	PRKAR1A
1.4059e-12	0.259209	0.924	0.767	5.14573e-08	CD4_C06	EIF4A1
5.03475e-25	0.258972	0.44	0.199	1.84277e-20	CD4_C06	RRP36
4.60409e-17	0.25894	0.812	0.547	1.68514e-12	CD4_C06	COPS9
2.23351e-24	0.258602	0.281	0.109	8.17487e-20	CD4_C06	HIST1H2AC
3.56607e-24	0.258494	0.37	0.161	1.30522e-19	CD4_C06	CAMK2D
7.9157e-19	0.258314	0.602	0.34	2.89723e-14	CD4_C06	NECAP2
6.02224e-30	0.258235	0.279	0.097	2.2042e-25	CD4_C06	L3MBTL3
3.24343e-24	0.258224	0.549	0.272	1.18713e-19	CD4_C06	COPB1
9.60169e-22	0.258187	0.69	0.386	3.51431e-17	CD4_C06	ENSA
3.00218e-23	0.258029	0.424	0.198	1.09883e-18	CD4_C06	GIT2
4.61559e-18	0.257969	0.724	0.443	1.68935e-13	CD4_C06	SCAND1
1.12962e-20	0.25784	0.417	0.203	4.13452e-16	CD4_C06	DOCK11
4.1986e-34	0.257432	0.286	0.095	1.53673e-29	CD4_C06	TSPOAP1-AS1
3.28658e-19	0.257426	0.589	0.324	1.20292e-14	CD4_C06	NDUFA6
2.00505e-23	0.257284	0.43	0.2	7.33869e-19	CD4_C06	KARS
1.32892e-14	0.257244	0.865	0.641	4.86397e-10	CD4_C06	C4orf3
3.92784e-199	0.257064	0.115	0.005	1.43763e-194	CD4_C06	DLGAP1
3.00096e-19	0.25695	0.471	0.242	1.09838e-14	CD4_C06	ACIN1
1.81938e-25	0.256428	0.383	0.166	6.65912e-21	CD4_C06	RTCA
1.34007e-37	0.256344	0.25	0.073	4.9048e-33	CD4_C06	SNX29
2.59927e-26	0.256244	0.464	0.21	9.51359e-22	CD4_C06	BECN1
7.96277e-26	0.255951	0.242	0.086	2.91445e-21	CD4_C06	MPDU1
3.75159e-13	0.255758	0.349	0.188	1.37312e-08	CD4_C06	MX2
2.16682e-13	0.255744	0.81	0.582	7.93077e-09	CD4_C06	VAMP8
5.13851e-22	0.255631	0.63	0.342	1.88075e-17	CD4_C06	KDM5A
1.36887e-19	0.255377	0.602	0.33	5.01021e-15	CD4_C06	TRADD
3.69531e-34	0.255289	0.286	0.095	1.35252e-29	CD4_C06	CEP164
1.29429e-17	0.255127	0.565	0.317	4.73721e-13	CD4_C06	BRD7
5.87282e-23	0.255082	0.422	0.195	2.14951e-18	CD4_C06	NIBAN1
1.61375e-24	0.254926	0.388	0.171	5.9065e-20	CD4_C06	CHMP7
6.70694e-14	0.254742	0.602	0.378	2.45481e-09	CD4_C06	CCND2
2.30973e-14	0.254621	0.677	0.426	8.45386e-10	CD4_C06	NDUFB9
2.02122e-17	0.254613	0.521	0.294	7.39785e-13	CD4_C06	PIM2
2.85162e-18	0.254447	0.617	0.354	1.04372e-13	CD4_C06	SMARCE1
7.18387e-21	0.254285	0.484	0.246	2.62937e-16	CD4_C06	RECQL
5.49448e-20	0.254237	0.349	0.161	2.01104e-15	CD4_C06	HAUS3
3.88772e-25	0.254031	0.482	0.227	1.42294e-20	CD4_C06	RAB11B
7.35718e-31	0.253914	0.367	0.143	2.6928e-26	CD4_C06	STK25
7.59929e-28	0.253843	0.536	0.245	2.78142e-23	CD4_C06	YWHAH
4.07113e-16	0.25377	0.674	0.413	1.49007e-11	CD4_C06	YWHAQ
4.96367e-24	0.253713	0.409	0.186	1.81675e-19	CD4_C06	UBR5
4.81338e-22	0.253362	0.367	0.166	1.76175e-17	CD4_C06	CD5
4.70815e-19	0.253183	0.477	0.245	1.72323e-14	CD4_C06	FAM177A1
1.26541e-29	0.252929	0.182	0.051	4.63153e-25	CD4_C06	CMPK2
4.48992e-29	0.252918	0.37	0.148	1.64336e-24	CD4_C06	PRKCQ
3.04012e-24	0.252796	0.466	0.219	1.11272e-19	CD4_C06	BFAR
4.63334e-28	0.252518	0.419	0.179	1.69585e-23	CD4_C06	RPS6KA1
1.25745e-17	0.252255	0.784	0.492	4.6024e-13	CD4_C06	DYNLRB1
2.87029e-27	0.251958	0.401	0.17	1.05055e-22	CD4_C06	CIAO2A
4.74469e-16	0.251853	0.867	0.606	1.73661e-11	CD4_C06	SF3B1
1.95399e-18	0.251846	0.401	0.198	7.1518e-14	CD4_C06	PPP2R5A
8.20513e-25	0.251694	0.474	0.224	3.00316e-20	CD4_C06	CAPRIN1
3.47625e-38	0.251657	0.286	0.089	1.27234e-33	CD4_C06	PXK
4.42069e-21	0.251449	0.529	0.27	1.61802e-16	CD4_C06	POLR2G
1.35374e-16	0.251295	0.69	0.421	4.95483e-12	CD4_C06	AIP
2.20146e-24	0.251156	0.336	0.14	8.05756e-20	CD4_C06	SLC35D2
2.14129e-23	0.251012	0.523	0.259	7.83733e-19	CD4_C06	CPNE3
5.89853e-25	0.250463	0.589	0.298	2.15892e-20	CD4_C06	RNF181
4.55723e-12	0.250392	0.773	0.546	1.66799e-07	CD4_C06	BIN2
8.05935e-21	0.250385	0.487	0.247	2.9498e-16	CD4_C06	CCDC186
3.04379e-27	0.250351	0.294	0.11	1.11406e-22	CD4_C06	BISPR
0.00592654	-0.252819	0.719	0.634	1	CD4_C06	CNBP
9.01209e-11	-0.26008	0.995	0.974	3.29852e-06	CD4_C06	MT-ND4
3.4098e-05	-0.263192	0.885	0.797	1	CD4_C06	SKP1
1.44051e-09	-0.267361	0.974	0.931	5.27241e-05	CD4_C06	NPM1
0.00931075	-0.269042	0.18	0.217	1	CD4_C06	SYPL1
0.000589118	-0.272831	0.125	0.181	1	CD4_C06	SNHG3
0.00365458	-0.276667	0.174	0.22	1	CD4_C06	BEX4
0.00141573	-0.277952	0.784	0.713	1	CD4_C06	FUS
1.10438e-06	-0.278936	0.044	0.124	0.0404215	CD4_C06	SPINT2
1.3662e-18	-0.279097	1	0.99	5.00043e-14	CD4_C06	RPS15
0.000383033	-0.281876	0.802	0.74	1	CD4_C06	NME2
2.89928e-15	-0.285475	0.995	0.978	1.06116e-10	CD4_C06	NACA
4.41988e-24	-0.290793	1	0.996	1.61772e-19	CD4_C06	RPS15A
0.000980844	-0.294012	0.083	0.135	1	CD4_C06	LYZ
0.00171618	-0.299736	0.779	0.671	1	CD4_C06	UXT
3.35819e-19	-0.299931	0.997	0.998	1.22913e-14	CD4_C06	RPLP1
0.00255983	-0.300324	0.122	0.167	1	CD4_C06	FAM153CP
1.01626e-08	-0.300591	0.026	0.119	0.000371962	CD4_C06	CITED4
0.000220852	-0.309873	0.047	0.1	1	CD4_C06	FCRL6
0.000182635	-0.310867	0.146	0.209	1	CD4_C06	NXT1
0.0082236	-0.311922	0.086	0.125	1	CD4_C06	MAP3K8
8.75537e-18	-0.315894	0.984	0.944	3.20455e-13	CD4_C06	DDX5
0.00847917	-0.319789	0.37	0.373	1	CD4_C06	CHCHD10
1.36001e-29	-0.32047	1	0.989	4.97777e-25	CD4_C06	RPS7
9.43304e-21	-0.320743	0.997	0.981	3.45259e-16	CD4_C06	RPL24
0.0059941	-0.324754	0.312	0.333	1	CD4_C06	EPB41L4A-AS1
0.00178605	-0.325103	0.281	0.322	1	CD4_C06	SBDS
3.55368e-17	-0.325192	0.992	0.956	1.30068e-12	CD4_C06	EEF1D
0.00284706	-0.333338	0.633	0.569	1	CD4_C06	HSPE1
1.11721e-11	-0.343277	0.951	0.905	4.08912e-07	CD4_C06	RPL4
1.72171e-05	-0.347291	0.161	0.241	0.630165	CD4_C06	ILF3-DT
8.99849e-13	-0.348798	0.93	0.925	3.29354e-08	CD4_C06	MT-ND2
0.000108339	-0.349872	0.068	0.13	1	CD4_C06	NCR3
1.0454e-09	-0.355114	0.034	0.14	3.82625e-05	CD4_C06	ACTN1
0.00133867	-0.364108	0.451	0.476	1	CD4_C06	SELL
0.000337223	-0.36538	0.148	0.208	1	CD4_C06	LRRC75A
0.000437869	-0.365551	0.359	0.411	1	CD4_C06	SATB1
4.883e-37	-0.370475	0.995	0.99	1.78723e-32	CD4_C06	RPL7A
9.58361e-08	-0.371736	0.076	0.171	0.0035077	CD4_C06	BEX2
0.00357735	-0.372395	0.391	0.28	1	CD4_C06	CCL4
2.24839e-05	-0.372789	0.263	0.328	0.822933	CD4_C06	SNHG16
4.00367e-07	-0.373143	0.096	0.189	0.0146538	CD4_C06	SELENOM
0.000269092	-0.373205	0.547	0.514	1	CD4_C06	DDX18
1.26906e-09	-0.375039	0.693	0.401	4.64488e-05	CD4_C06	PRF1
2.94048e-06	-0.378778	0.122	0.209	0.107625	CD4_C06	PLEKHA1
0.000576254	-0.378935	0.469	0.317	1	CD4_C06	CMC1
1.61879e-08	-0.392923	0.703	0.688	0.000592495	CD4_C06	SNHG5
1.27564e-06	-0.395448	0.044	0.123	0.0466895	CD4_C06	C1orf21
6.12082e-17	-0.397743	0.992	0.972	2.24028e-12	CD4_C06	MT-ND3
9.19003e-08	-0.39801	0.042	0.132	0.00336364	CD4_C06	MYBL1
0.00200706	-0.398106	0.365	0.368	1	CD4_C06	SNHG32
9.38527e-36	-0.399552	1	0.985	3.4351e-31	CD4_C06	RPL15
9.22005e-10	-0.405172	0.008	0.103	3.37463e-05	CD4_C06	S1PR5
2.07498e-06	-0.405463	0.167	0.249	0.0759462	CD4_C06	LDLRAP1
6.0898e-11	-0.405652	0.771	0.739	2.22893e-06	CD4_C06	EIF4A2
2.50641e-09	-0.409152	0.828	0.788	9.1737e-05	CD4_C06	ZFAS1
3.07054e-06	-0.410124	0.109	0.194	0.112385	CD4_C06	TIMP1
2.17079e-06	-0.411169	0.732	0.7	0.0794532	CD4_C06	TSC22D3
3.84472e-10	-0.41118	0.812	0.766	1.40721e-05	CD4_C06	CIRBP
7.26015e-08	-0.412976	0.094	0.191	0.00265729	CD4_C06	TRABD2A
7.99832e-05	-0.424054	0.552	0.564	1	CD4_C06	NFKBIA
1.0862e-15	-0.432439	0.938	0.898	3.97559e-11	CD4_C06	TOMM7
0.000173259	-0.43375	0.396	0.411	1	CD4_C06	TTC3
5.67581e-12	-0.435229	0.87	0.786	2.0774e-07	CD4_C06	PNRC1
0.000322132	-0.446934	0.062	0.119	1	CD4_C06	S100A8
1.01809e-17	-0.450564	0.969	0.954	3.72632e-13	CD4_C06	BTG1
1.43684e-37	-0.45191	0.997	0.984	5.25897e-33	CD4_C06	RPL6
[truncated: 136 more rows]

## Sheet: Myeoid  subsets genes 
p_val	avg_log2FC	pct.1	pct.2	p_val_adj	cluster	gene
0	6.03671	0.453	0.002	0	Neu_C01	LTF
0	5.82482	0.423	0.01	0	Neu_C01	CAMP
0	5.27059	0.641	0.011	0	DC_C02	PTGDS
0	5.0754	0.93	0.029	0	DC_C02	GZMB
0	4.78128	0.409	0.002	0	Neu_C01	LCN2
0	4.71117	0.855	0.012	0	Neu_C02	FCGR3B
0	4.68875	0.961	0.044	0	DC_C02	JCHAIN
8.52868e-43	4.54377	0.117	0.007	3.12158e-38	Neu_C01	DEFA3
9.48636e-49	4.28595	0.673	0.11	3.4721e-44	Neu_C02	G0S2
1.65278e-35	4.26115	0.982	0.727	6.04933e-31	Neu_C02	NAMPT
0	4.23105	0.845	0.052	0	Macro_C01	APOE
4.12549e-48	4.05646	0.545	0.069	1.50997e-43	Neu_C02	CXCL8
4.47904e-30	4.0256	0.945	0.795	1.63937e-25	Neu_C02	IFITM2
2.54164e-124	3.96219	0.408	0.048	9.30265e-120	DC_C04	S100B
0	3.83085	0.969	0.127	0	Macro_C01	C1QB
0	3.71524	0.969	0.099	0	Macro_C01	C1QC
0	3.70135	0.973	0.154	0	Macro_C01	C1QA
5.83113e-88	3.67426	0.527	0.034	2.13425e-83	Neu_C02	CXCR2
2.97619e-54	3.61008	0.956	0.799	1.08931e-49	Neu_C01	S100A8
2.08302e-15	3.49632	0.473	0.151	7.62406e-11	Neu_C02	PTGS2
1.86492e-31	3.49622	0.291	0.029	6.82578e-27	Neu_C02	TNFAIP6
0	3.47929	0.841	0.076	0	Macro_C01	APOC1
8.89025e-186	3.40178	0.555	0.04	3.25392e-181	Neu_C01	S100P
1.98317e-281	3.31157	0.182	0.001	7.2586e-277	Neu_C01	OLFM4
0	3.30906	0.899	0.056	0	DC_C03	CLEC9A
1.02576e-27	3.29848	0.945	0.817	3.75438e-23	Neu_C02	SOD2
1.33175e-19	3.25533	0.4	0.086	4.87436e-15	Neu_C02	LUCAT1
4.99748e-17	3.24078	0.584	0.369	1.82913e-12	Neu_C01	RETN
1.87306e-10	3.22919	0.636	0.475	6.85559e-06	Neu_C02	SLC25A37
9.34203e-218	3.17029	0.872	0.336	3.41928e-213	DC_C02	TCF4
0.0035908	3.16305	0.218	0.115	1	Neu_C02	C15orf48
0	3.1622	0.534	0.014	0	DC_C02	TCL1A
0	3.13359	0.812	0.064	0	DC_C02	ITM2C
7.29884e-12	3.11355	0.618	0.383	2.67145e-07	Neu_C02	MXD1
5.26224e-30	3.11248	1	0.926	1.92603e-25	Neu_C02	NEAT1
0	3.11067	0.328	0	0	Neu_C01	CRISP3
3.36107e-44	3.07699	0.364	0.032	1.23019e-39	Neu_C02	CMTM2
0	3.03958	0.38	0.001	0	Neu_C01	PGLYRP1
2.40887e-215	3.03185	0.914	0.401	8.8167e-211	DC_C02	IRF7
0.0032213	3.03015	0.418	0.365	1	Neu_C02	GBP5
1.19536e-303	3.02971	0.409	0.01	4.37515e-299	Neu_C01	CD24
5.42123e-38	3.01659	0.455	0.06	1.98422e-33	Neu_C02	FFAR2
0	3.01107	0.789	0.027	0	DC_C02	CLIC3
5.48151e-40	3.00259	0.369	0.094	2.00629e-35	Macro_C03	CXCL10
0	2.98448	0.533	0.007	0	Neu_C01	CYP4F3
0	2.97868	0.79	0.067	0	DC_C03	RGCC
1.80265e-09	2.97786	0.6	0.428	6.59787e-05	Neu_C02	NIBAN1
0	2.96287	0.75	0.047	0	Mono_C04	CDKN1C
5.84608e-22	2.92836	0.759	0.633	2.13972e-17	Neu_C01	S100A12
1.93614e-197	2.92729	0.919	0.505	7.08645e-193	DC_C02	PPP1R14B
6.1185e-12	2.91491	0.655	0.457	2.23943e-07	Neu_C02	TMEM154
2.88164e-11	2.89215	0.709	0.661	1.05471e-06	Neu_C02	SMCHD1
0	2.87317	0.781	0.068	0	DC_C02	C12orf75
1.28221e-14	2.85531	0.782	0.71	4.693e-10	Neu_C02	CSF3R
1.27354e-286	2.85425	0.826	0.184	4.66127e-282	DC_C02	UGCG
3.38285e-08	2.85206	0.636	0.591	0.00123816	Neu_C02	LITAF
1.65182e-10	2.79249	0.691	0.614	6.04584e-06	Neu_C02	RGS2
4.21137e-26	2.76087	0.556	0.323	1.5414e-21	DC_C04	LTB
0.00714426	2.75624	0.345	0.274	1	Neu_C02	VNN2
1.82848e-163	2.74702	0.852	0.439	6.69242e-159	DC_C02	IRF8
4.26123e-12	2.72612	0.382	0.12	1.55965e-07	Neu_C02	STEAP4
4.84187e-229	2.70142	0.826	0.25	1.77217e-224	DC_C02	BCL11A
0	2.69158	0.299	0	0	Neu_C01	MMP8
0	2.68089	0.794	0.07	0	DC_C02	IL3RA
7.48884e-113	2.67012	0.27	0.014	2.74099e-108	Neu_C01	MMP9
2.75877e-210	2.65513	0.782	0.14	1.00974e-205	DC_C03	C1orf54
0	2.65428	0.751	0.045	0	DC_C01	CD1C
0	2.64836	0.664	0.025	0	Macro_C01	SELENOP
3.07921e-185	2.63273	0.857	0.391	1.12702e-180	DC_C02	CCDC50
1.55755e-122	2.62272	0.958	0.795	5.7008e-118	DC_C03	SNX3
0	2.61777	0.645	0.025	0	DC_C01	FCER1A
4.72933e-108	2.60107	0.945	0.763	1.73098e-103	DC_C03	CPVL
5.69122e-52	2.58016	0.606	0.187	2.08304e-47	Neu_C01	PADI4
7.96376e-16	2.57113	0.818	0.798	2.91481e-11	Neu_C02	ZFP36L1
6.04417e-209	2.56018	0.944	0.252	2.21223e-204	Mono_C04	FCGR3A
3.68751e-136	2.55823	0.225	0.021	1.34967e-131	Macro_C01	MT1G
7.82469e-11	2.53485	0.709	0.698	2.86392e-06	Neu_C02	RIPOR2
0.000982714	2.53026	0.364	0.255	1	Neu_C02	IFIT3
1.03225e-75	2.53019	0.219	0.014	3.77812e-71	Neu_C01	FCGR3B
2.43207e-182	2.5178	0.914	0.514	8.90162e-178	DC_C02	PLAC8
0	2.51457	0.797	0.125	0	DC_C02	SERPINF1
0	2.51338	0.768	0.024	0	DC_C02	LILRA4
0	2.4922	0.307	0	0	Neu_C01	CEACAM8
1.27348e-06	2.48525	0.291	0.114	0.0466107	Neu_C02	KCNJ2
2.9981e-230	2.479	0.831	0.242	1.09734e-225	DC_C02	IGKC
3.6319e-293	2.46714	0.773	0.143	1.32931e-288	DC_C02	PLD4
1.23148e-248	2.45258	0.153	0	4.50733e-244	Neu_C01	TFF3
2.53235e-34	2.43378	0.374	0.109	9.26866e-30	Macro_C03	C15orf48
9.21391e-170	2.43301	0.538	0.113	3.37238e-165	Macro_C01	CCL3
6.45297e-74	2.43262	0.561	0.147	2.36185e-69	DC_C04	IDO1
0	2.41957	0.742	0.01	0	DC_C02	MZB1
3.81081e-91	2.38605	0.218	0.005	1.39479e-86	Neu_C02	MME
0	2.38334	0.701	0.014	0	DC_C02	TSPAN13
5.6051e-112	2.37835	0.887	0.445	2.05152e-107	DC_C03	IRF8
9.12139e-08	2.35138	0.2	0.05	0.00333852	Neu_C02	AC023157.3
0	2.31318	0.991	0.574	0	DC_C01	HLA-DQA1
7.55462e-155	2.31263	0.805	0.307	2.76507e-150	DC_C02	LTB
2.83334e-06	2.30728	0.327	0.148	0.103703	Neu_C02	AQP9
0.00218914	2.30721	0.491	0.513	1	Neu_C02	RESF1
0	2.30163	0.882	0.112	0	Macro_C01	FOLR2
0	2.27033	0.8	0.061	0	Macro_C01	A2M
0	2.2635	0.598	0.046	0	Macro_C01	FCGBP
3.40993e-10	2.25746	0.709	0.728	1.24807e-05	Neu_C02	RNF149
3.58104e-10	2.25036	0.727	0.776	1.3107e-05	Neu_C02	GCA
0	2.23324	0.625	0.008	0	DC_C02	LINC00996
0.00341869	2.23161	0.436	0.407	1	Neu_C02	BCL2A1
1.13793e-106	2.23131	1	0.963	4.16494e-102	DC_C03	CST3
4.05614e-11	2.22803	0.526	0.429	1.48459e-06	Neu_C01	IVNS1ABP
0	2.21307	0.745	0.033	0	DC_C02	SPIB
2.40909e-26	2.21248	0.445	0.168	8.81749e-22	Neu_C01	SYNE1
1.42472e-23	2.20993	1	0.993	5.21462e-19	Neu_C02	MALAT1
2.0917e-06	2.20919	0.618	0.653	0.0765585	Neu_C02	FPR1
5.46221e-07	2.20831	0.127	0.024	0.0199922	Neu_C02	CCL4L2
7.3578e-162	2.20694	0.875	0.43	2.69303e-157	DC_C02	ALOX5AP
4.96417e-146	2.2033	0.136	0.005	1.81693e-141	Macro_C01	MT1H
0	2.19596	0.68	0.002	0	DC_C02	SCT
3.54549e-11	2.18681	0.518	0.411	1.29769e-06	Neu_C01	EMB
3.53509e-19	2.18038	0.555	0.349	1.29388e-14	Neu_C01	CKAP4
0.000940908	2.16443	0.273	0.151	1	Neu_C02	HIST1H2AC
0.0095788	2.15851	0.4	0.372	1	Neu_C02	CSF2RB
0	2.14905	0.634	0.028	0	DC_C03	ASB2
0	2.13986	0.781	0.041	0	Macro_C01	PLTP
0.00254109	2.13672	0.345	0.252	1	Neu_C02	STX3
8.02002e-05	2.13635	0.491	0.408	1	Neu_C02	BASP1
0	2.13294	0.212	0.001	0	Neu_C01	ABCA13
2.87617e-41	2.12398	0.572	0.23	1.05271e-36	Macro_C03	IFIT2
2.88938e-118	2.11754	1	0.901	1.05754e-113	DC_C03	HLA-DPB1
4.41413e-78	2.11328	0.786	0.461	1.61562e-73	DC_C03	CPNE3
2.82707e-06	2.11207	0.236	0.08	0.103474	Neu_C02	IL1R2
0.00360904	2.10726	0.545	0.683	1	Neu_C02	TNFAIP2
0	2.1019	0.734	0.062	0	DC_C02	LIME1
0.000433075	2.09077	0.6	0.749	1	Neu_C02	RNF213
0.000329178	2.09075	0.418	0.317	1	Neu_C02	IL2RG
2.74946e-07	2.0896	0.309	0.119	0.0100633	Neu_C02	ZDHHC18
3.76593e-09	2.08281	0.691	0.657	0.000137837	Neu_C02	LRRK2
0.000654218	2.08124	0.455	0.388	1	Neu_C02	CXCR4
1.536e-160	2.08071	0.702	0.135	5.62192e-156	DC_C03	BATF3
3.5749e-08	2.07967	0.818	0.946	0.00130845	Neu_C02	SAT1
1.59036e-15	2.0789	0.236	0.037	5.82088e-11	Neu_C02	HCAR3
2.10301e-12	2.07421	0.818	0.853	7.69722e-08	Neu_C02	DUSP1
2.08051e-05	2.07167	0.387	0.317	0.761486	Neu_C01	AL034397.3
0	2.07084	0.667	0.02	0	DC_C02	SMPD3
2.30196e-144	2.06878	0.911	0.688	8.42542e-140	DC_C02	HERPUD1
1.72294e-26	2.06788	0.701	0.446	6.30612e-22	Neu_C01	ALOX5AP
4.13709e-117	2.0634	1	0.911	1.51421e-112	DC_C03	HLA-DPA1
1.15991e-66	2.06054	0.592	0.23	4.2454e-62	DC_C03	WDFY4
1.01696e-19	2.04965	0.555	0.339	3.72217e-15	Neu_C01	RFLNB
3.53152e-112	2.04129	0.996	0.81	1.29257e-107	DC_C03	HLA-DQB1
0	2.04092	0.981	0.233	0	Macro_C01	FCGR3A
2.22721e-154	2.03464	0.314	0.013	8.15181e-150	Neu_C01	ANXA3
1.88408e-247	2.02811	0.54	0.073	6.89592e-243	Macro_C01	IFI27
0.0099681	2.02446	0.455	0.477	1	Neu_C02	SLC2A3
1.89394e-126	2.01739	0.94	0.804	6.932e-122	DC_C02	TXN
8.8813e-190	2.00537	0.789	0.256	3.25064e-185	DC_C02	CYB561A3
0.00103376	1.99896	0.545	0.634	1	Neu_C02	CD46
6.8376e-146	1.99051	0.546	0.082	2.50263e-141	DC_C03	CCND1
3.0708e-104	1.99	0.987	0.607	1.12394e-99	DC_C03	HLA-DQA1
0.0043259	1.98636	0.861	0.808	1	DC_C04	TXN
4.38908e-23	1.97906	0.927	0.961	1.60645e-18	Neu_C02	SRGN
0	1.97875	0.997	0.794	0	DC_C01	HLA-DQB1
2.66447e-15	1.97683	0.708	0.777	9.75222e-11	Neu_C01	GCA
2.86882e-11	1.96755	0.107	0.027	1.05002e-06	Macro_C03	CCL8
0	1.96565	0.999	0.892	0	DC_C01	HLA-DPB1
6.3796e-36	1.95859	0.753	0.52	2.335e-31	DC_C04	GSN
0	1.95614	0.646	0	0	DC_C02	LRRC26
1.06549e-67	1.95419	0.926	0.624	3.8998e-63	Macro_C01	MT2A
0.00424501	1.95071	0.527	0.613	1	Neu_C02	GLUL
1.3538e-20	1.94699	0.909	0.953	4.95505e-16	Neu_C02	ITM2B
0.000321578	1.94338	0.145	0.047	1	Neu_C02	S100P
2.09915e-115	1.94152	0.321	0.02	7.6831e-111	Neu_C01	HP
0.000601106	1.93271	0.618	0.806	1	Neu_C02	PLEK
0	1.93254	0.895	0.136	0	Macro_C01	MAF
1.77851e-09	1.92426	0.218	0.05	6.50952e-05	Neu_C02	PROK2
0	1.91825	0.94	0.164	0	Macro_C01	CTSL
2.52903e-153	1.91201	0.922	0.852	9.2565e-149	DC_C02	SEC61B
0	1.90875	0.736	0.205	0	DC_C01	CLEC10A
6.08919e-49	1.90758	0.749	0.357	2.2287e-44	Macro_C03	GBP5
0	1.90492	0.719	0.092	0	DC_C02	IGHM
3.20787e-135	1.90028	0.885	0.72	1.17411e-130	DC_C02	SPCS1
7.97786e-10	1.89475	0.745	0.798	2.91998e-05	Neu_C02	NCF1
1.62941e-105	1.893	0.975	0.917	5.96379e-101	Mono_C04	LST1
1.35045e-07	1.88521	0.709	0.724	0.0049428	Neu_C02	IFITM3
0	1.85851	0.963	0.152	0	Macro_C01	VSIG4
0	1.84543	0.248	0	0	Neu_C01	ARG1
0	1.84212	0.248	0.001	0	Neu_C01	ORM1
6.10611e-199	1.83785	0.973	0.73	2.2349e-194	Macro_C01	CD14
0	1.83263	0.656	0.008	0	DC_C02	CLEC4C
7.26096e-146	1.83153	0.613	0.101	2.65759e-141	DC_C03	CST7
0	1.82781	0.695	0.08	0	DC_C02	STMN1
4.07804e-40	1.82683	0.802	0.5	1.4926e-35	Macro_C03	GBP1
1.69091e-10	1.82555	0.855	0.898	6.1889e-06	Neu_C02	MNDA
2.21264e-252	1.82385	0.979	0.435	8.09847e-248	Macro_C01	CD81
5.81899e-103	1.82286	0.996	0.952	2.12981e-98	DC_C03	HLA-DRB1
0.00327576	1.82278	0.564	0.731	1	Neu_C02	TSC22D3
0.0024334	1.82034	0.564	0.717	1	Neu_C02	IGSF6
9.59678e-28	1.81406	0.524	0.25	3.51252e-23	Macro_C03	IFIT3
7.42233e-62	1.81301	0.643	0.284	2.71665e-57	Macro_C01	MT1X
1.2978e-117	1.81067	0.318	0.051	4.75007e-113	Macro_C01	CXCL9
9.08983e-07	1.80881	0.164	0.039	0.0332697	Neu_C02	MMP25
7.83276e-08	1.80305	0.343	0.211	0.00286687	Neu_C01	UGCG
0	1.80259	0.997	0.904	0	DC_C01	HLA-DPA1
2.19886e-108	1.78986	1	0.977	8.04804e-104	DC_C03	CD74
0	1.78786	0.523	0.014	0	DC_C02	TPM2
0	1.78644	0.617	0.004	0	DC_C02	DERL3
0	1.78347	0.204	0	0	Neu_C01	TCN1
0	1.78151	0.538	0.013	0	DC_C03	CADM1
1.66766e-13	1.77082	0.562	0.406	6.1038e-09	Neu_C01	BASP1
1.17895e-131	1.76846	0.813	0.286	4.31509e-127	Mono_C04	RHOC
2.43677e-199	1.7673	0.971	0.801	8.91884e-195	Macro_C01	CTSB
4.89181e-78	1.76339	0.248	0.018	1.79045e-73	Neu_C01	RGL4
3.76559e-276	1.75965	0.314	0.009	1.37824e-271	DC_C04	ACY3
1.5657e-06	1.75856	0.453	0.397	0.0573064	Neu_C01	PYGL
1.28288e-20	1.74751	0.945	0.979	4.69545e-16	Neu_C02	H3F3B
0	1.74233	0.487	0.019	0	DC_C01	CD1E
1.25714e-69	1.74111	0.321	0.035	4.60126e-65	Neu_C01	SERPINB10
3.95299e-150	1.73971	0.117	0.001	1.44683e-145	Neu_C01	CLC
4.63848e-89	1.72957	0.799	0.383	1.69773e-84	Mono_C04	SMIM25
5.41892e-86	1.72131	0.887	0.571	1.98338e-81	Mono_C04	MS4A7
9.49424e-249	1.71918	0.45	0.027	3.47499e-244	DC_C03	DNASE1L3
0	1.71677	0.998	0.948	0	DC_C01	HLA-DRB1
1.07168e-08	1.71157	0.727	0.867	0.000392246	Neu_C02	SDCBP
2.80061e-34	1.70534	0.218	0.014	1.02505e-29	Neu_C02	CYP4F3
2.8965e-06	1.70185	0.526	0.535	0.106015	Neu_C01	LBR
3.14836e-116	1.69738	0.282	0.041	1.15233e-111	Macro_C01	CCL4
5.5756e-237	1.69735	0.375	0.034	2.04072e-232	Macro_C01	RNASE1
4.53474e-79	1.69665	0.878	0.706	1.65976e-74	DC_C03	RGS10
1.93863e-133	1.69487	0.71	0.142	7.0956e-129	DC_C03	IDO1
2.52397e-11	1.693	0.2	0.036	9.23797e-07	Neu_C02	KCNJ15
0	1.67837	0.903	0.167	0	Macro_C01	MS4A4A
1.11594e-219	1.67462	0.659	0.128	4.08445e-215	DC_C02	RUNX2
5.69562e-105	1.67127	0.698	0.317	2.08465e-100	DC_C02	APP
1.21142e-167	1.66629	0.967	0.515	4.43392e-163	Macro_C01	CD163
0	1.66599	0.998	0.974	0	DC_C01	HLA-DRA
1.33886e-41	1.66036	0.942	0.848	4.90036e-37	Neu_C01	S100A9
1.25621e-15	1.65864	0.891	0.941	4.59784e-11	Neu_C02	PTPRC
4.71542e-11	1.6446	0.386	0.219	1.72589e-06	DC_C04	MARCKSL1
1.02387e-15	1.64204	0.214	0.069	3.74748e-11	Macro_C03	CCL2
0.000312909	1.64193	0.655	0.836	1	Neu_C02	CEBPB
5.73455e-300	1.64163	0.938	0.253	2.0989e-295	Macro_C01	C3AR1
0.000502752	1.63441	0.336	0.28	1	Neu_C01	ABHD5
0	1.63111	0.421	0.019	0	Macro_C01	CH25H
0	1.6306	0.552	0.005	0	DC_C02	PTCRA
1.0097e-05	1.62933	0.182	0.054	0.369559	Neu_C02	CCL4
0	1.6266	0.922	0.177	0	Macro_C01	SERPING1
6.09623e-92	1.62039	0.724	0.397	2.23128e-87	DC_C02	SELENOS
0.008648	1.60988	0.6	0.845	1	Neu_C02	MCL1
1.07753e-80	1.60816	0.255	0.018	3.94385e-76	Neu_C01	BPI
0.00533843	1.60691	0.236	0.571	1	Neu_C02	NFKBIZ
1.10459e-188	1.60562	0.988	0.74	4.0429e-184	Macro_C01	PRDX1
2.29725e-98	1.60217	0.854	0.692	8.40817e-94	DC_C02	HSP90B1
9.38724e-05	1.59798	0.377	0.269	1	DC_C04	BIRC3
0	1.5944	0.827	0.117	0	Macro_C01	MRC1
0	1.5937	0.529	0.014	0	DC_C03	CLNK
1.5218e-67	1.59207	0.761	0.398	5.56992e-63	DC_C03	BASP1
3.1341e-12	1.58445	0.426	0.235	1.14711e-07	DC_C04	KIF2A
2.2356e-72	1.56788	0.702	0.25	8.18252e-68	DC_C03	ISG20
4.29744e-111	1.56377	0.742	0.313	1.57291e-106	Macro_C01	RHOB
7.38556e-17	1.5637	0.663	0.525	2.70319e-12	Macro_C03	ISG15
0.00116437	1.56238	0.6	0.788	1	Neu_C02	VMP1
1.88491e-09	1.55691	0.764	0.869	6.89895e-05	Neu_C02	FYB1
2.80996e-84	1.55555	0.102	0.002	1.02847e-79	Neu_C01	MS4A3
7.22089e-95	1.55496	0.377	0.087	2.64292e-90	Macro_C01	MT1E
8.46228e-135	1.55172	0.743	0.211	3.09728e-130	Mono_C04	TCF7L2
0.000283195	1.5478	0.46	0.478	1	Neu_C01	SLC2A3
0.000116436	1.54088	0.292	0.21	1	Neu_C01	CYSTM1
1.37449e-09	1.53577	0.745	0.882	5.03078e-05	Neu_C02	EVI2B
1.91318e-49	1.53227	0.925	0.696	7.00243e-45	Macro_C03	TNFSF10
0	1.53058	0.567	0.014	0	Mono_C04	HES4
1.33654e-52	1.52649	0.828	0.718	4.89187e-48	DC_C03	RAB32
1.01068e-44	1.52625	0.834	0.554	3.6992e-40	DC_C04	ID2
0	1.52575	0.56	0.01	0	DC_C02	NIBAN3
5.67203e-05	1.52217	0.46	0.448	1	Neu_C01	RAB27A
8.22446e-197	1.51797	0.99	0.793	3.01023e-192	Macro_C01	CD63
3.91429e-45	1.51646	0.718	0.45	1.43267e-40	DC_C03	NAAA
3.86917e-48	1.51641	0.549	0.304	1.41616e-43	DC_C01	LTB
4.13855e-09	1.51426	0.168	0.057	0.000151475	Neu_C01	OLR1
5.6584e-06	1.5142	0.109	0.021	0.207103	Neu_C02	TNFRSF10C
5.58718e-11	1.51336	0.891	0.958	2.04497e-06	Neu_C02	TXNIP
1.47967e-05	1.50241	0.569	0.675	0.541574	Neu_C01	RTN3
1.63267e-06	1.4883	0.453	0.384	0.0597572	Neu_C01	CDA
2.72347e-110	1.48442	0.677	0.283	9.96818e-106	DC_C02	MAPKAPK2
3.14206e-05	1.48325	0.197	0.105	1	Neu_C01	SVIP
6.2643e-247	1.48044	0.151	0.001	2.29279e-242	Mono_C04	LYPD2
7.17995e-51	1.47358	0.866	0.753	2.62793e-46	DC_C03	CKLF
5.8715e-12	1.47135	0.237	0.132	2.14903e-07	DC_C02	CCL5
6.20032e-49	1.47015	0.803	0.539	2.26938e-44	DC_C03	TAP1
3.72972e-14	1.46834	0.428	0.243	1.36512e-09	Macro_C03	IL1B
3.41763e-35	1.46777	0.93	0.816	1.25089e-30	Macro_C03	SOD2
3.72545e-14	1.46711	0.19	0.052	1.36355e-09	Neu_C01	MBOAT2
3.72518e-06	1.46012	0.555	0.608	0.136345	Neu_C01	HMGB2
0	1.45747	0.845	0.075	0	Macro_C01	SDC3
8.28803e-09	1.44809	0.764	0.951	0.00030335	Neu_C02	HLA-E
1.59432e-104	1.44578	0.875	0.722	5.83538e-100	DC_C02	PPIB
1.82554e-205	1.4433	0.596	0.107	6.68164e-201	DC_C02	TXNDC5
0.00238134	1.4378	0.387	0.389	1	Neu_C01	MAPK14
0.000450013	1.43602	0.636	0.862	1	Neu_C02	KLF6
0	1.43585	0.629	0.037	0	Macro_C01	HAMP
3.39525e-12	1.43382	0.891	0.983	1.2427e-07	Neu_C02	H3F3A
1.00634e-82	1.4314	0.842	0.442	3.68332e-78	Mono_C04	HMOX1
0	1.42886	0.461	0.005	0	DC_C02	SMIM5
0	1.42841	0.497	0.018	0	DC_C02	LAMP5
2.30819e-06	1.42534	0.127	0.027	0.0844821	Neu_C02	VNN3
4.15331e-32	1.42024	0.497	0.197	1.52015e-27	Macro_C03	ANKRD22
1.45576e-49	1.41674	0.197	0.018	5.32822e-45	Neu_C01	CEACAM1
3.89945e-149	1.41662	0.667	0.191	1.42724e-144	DC_C02	PPM1K
0	1.41651	0.408	0	0	DC_C03	XCR1
0	1.41502	0.614	0.045	0	Macro_C01	TREM2
8.62478e-18	1.4139	0.964	0.981	3.15676e-13	Neu_C02	HLA-C
0.000106282	1.41333	0.182	0.099	1	Neu_C01	TTN-AS1
2.43476e-136	1.40831	0.979	0.678	8.91148e-132	Macro_C01	CTSC
0.00323781	1.408	0.127	0.048	1	Neu_C02	MCTP2
0.00599452	1.40688	0.182	0.091	1	Neu_C02	IL1RAP
0	1.40398	0.388	0.006	0	DC_C02	RASD1
1.61123e-71	1.40368	0.692	0.513	5.89727e-67	DC_C01	HLA-DRB5
0	1.40184	0.516	0.028	0	DC_C02	ZFAT
1.65594e-34	1.38926	0.336	0.1	6.06091e-30	DC_C03	IL7R
0.00557271	1.38883	0.618	0.892	1	Neu_C02	BTG1
0.000390439	1.38664	0.636	0.882	1	Neu_C02	PNRC1
1.44713e-277	1.38486	0.92	0.242	5.29663e-273	Macro_C01	HSPB1
1.1509e-134	1.38035	0.599	0.166	4.21239e-130	DC_C02	NUCB2
0	1.37829	0.478	0.02	0	Macro_C01	GPNMB
1.32539e-47	1.3767	0.525	0.195	4.85106e-43	DC_C03	FUCA1
2.69608e-110	1.37594	0.656	0.241	9.86794e-106	DC_C02	CCDC186
0	1.37374	0.404	0.001	0	DC_C02	MYBL2
1.90359e-146	1.37177	0.656	0.183	6.96733e-142	DC_C02	GAS6
0	1.37142	0.546	0.018	0	Macro_C01	LYVE1
4.22619e-92	1.3689	0.685	0.311	1.54683e-87	DC_C02	GAPT
3.5623e-28	1.36714	0.824	0.647	1.30384e-23	Macro_C03	WARS
2.21034e-229	1.36222	0.612	0.107	8.09005e-225	Macro_C01	EGR2
0.000803699	1.36087	0.291	0.769	1	Neu_C02	TNFSF13B
1.41434e-24	1.36005	0.663	0.451	5.17664e-20	Macro_C03	TNFAIP3
6.17835e-127	1.35952	0.899	0.51	2.26134e-122	Macro_C01	HLA-DRB5
3.75395e-75	1.35815	0.311	0.073	1.37398e-70	Macro_C01	CCL3L1
3.18677e-85	1.35491	1	0.976	1.16639e-80	DC_C03	HLA-DRA
0.00622928	1.34839	0.127	0.051	1	Neu_C02	CD274
8.5686e-132	1.34812	0.596	0.162	3.13619e-127	DC_C02	OFD1
3.83979e-19	1.34777	0.109	0.007	1.4054e-14	Neu_C02	KRT23
1.54986e-07	1.34406	0.202	0.101	0.00567264	DC_C04	FSCN1
2.67143e-07	1.34363	0.145	0.03	0.0097777	Neu_C02	CEACAM3
7.8236e-189	1.3376	0.864	0.309	2.86352e-184	Macro_C01	F13A1
3.31927e-37	1.33587	0.601	0.293	1.21489e-32	DC_C04	PTMS
6.78548e-14	1.33514	0.982	0.996	2.48355e-09	Neu_C02	FTH1
0.00138192	1.33464	0.127	0.044	1	Neu_C02	SYNE2
0	1.33085	0.858	0.138	0	Macro_C01	MSR1
2.86582e-86	1.3293	0.345	0.049	1.04892e-81	DC_C03	S100B
1.26463e-75	1.32819	0.685	0.365	4.62865e-71	DC_C02	DCK
6.175e-35	1.32524	0.35	0.108	2.26011e-30	DC_C04	CA2
2.08184e-99	1.32357	0.883	0.801	7.61973e-95	DC_C02	PARK7
7.45541e-132	1.32297	0.99	0.962	2.72875e-127	Macro_C01	CST3
0	1.32045	0.833	0.041	0	Macro_C01	SLCO2B1
4.10894e-95	1.31721	0.62	0.245	1.50391e-90	DC_C02	HIGD1A
2.21747e-187	1.31546	0.247	0.009	8.11616e-183	DC_C04	PIGR
1.93133e-31	1.31451	0.273	0.098	7.06887e-27	DC_C02	IL7R
0.00445031	1.31201	0.2	0.506	1	Neu_C02	ASAP1
0.00572147	1.31006	0.145	0.063	1	Neu_C02	ADM
2.7408e-21	1.3098	0.854	0.898	1.00316e-16	Neu_C01	MNDA
0	1.30964	0.825	0.154	0	Macro_C01	CYP27A1
6.28156e-118	1.30474	0.612	0.192	2.29911e-113	DC_C02	VEGFB
1.08341e-44	1.3016	0.618	0.292	3.96539e-40	DC_C03	PTMS
0	1.29978	0.658	0.047	0	Macro_C01	BHLHE41
6.92924e-41	1.29589	0.761	0.556	2.53617e-36	DC_C03	ID2
2.77771e-303	1.28858	0.711	0.115	1.01667e-298	Macro_C01	GPR34
0	1.28774	0.454	0.011	0	DC_C03	RAB7B
1.21533e-86	1.28548	0.628	0.271	4.44822e-82	DC_C02	SLC15A4
4.91041e-09	1.28364	0.153	0.049	0.000179726	Neu_C01	PROK2
0.00119837	1.28261	0.618	0.89	1	Neu_C02	EFHD2
1.64698e-190	1.28178	0.964	0.835	6.02809e-186	Mono_C03	S100A9
1.13446e-169	1.28062	0.864	0.606	4.15225e-165	Mono_C03	S100A12
8.48901e-30	1.27952	0.155	0.023	3.10706e-25	Macro_C03	CXCL11
1.34878e-38	1.27905	0.592	0.285	4.93666e-34	DC_C03	FABP5
2.22798e-23	1.2783	0.409	0.225	8.15463e-19	DC_C02	NKG7
1.65398e-299	1.27781	0.359	0.034	6.05375e-295	DC_C01	AREG
9.55644e-184	1.27149	0.957	0.49	3.49775e-179	Macro_C01	CSF1R
9.9097e-31	1.27066	0.374	0.13	3.62705e-26	DC_C03	CCL5
7.19865e-38	1.26868	0.63	0.381	2.63478e-33	DC_C03	MZT2A
3.04463e-125	1.26386	0.94	0.888	1.11436e-120	DC_C02	HINT1
2.75671e-97	1.26242	0.996	0.975	1.00898e-92	DC_C03	ACTG1
0	1.25997	0.503	0.017	0	DC_C02	DNASE1L3
6.78167e-141	1.25801	0.676	0.154	2.48216e-136	Mono_C04	MTSS1
1.36057e-17	1.25411	0.481	0.257	4.97983e-13	Macro_C03	APOBEC3A
3.42655e-13	1.25114	0.332	0.154	1.25415e-08	Macro_C03	IDO1
1.19306e-67	1.2444	0.711	0.429	4.36673e-63	DC_C02	PAXX
1.3096e-30	1.24275	0.701	0.426	4.79327e-26	Macro_C03	GBP4
2.47647e-112	1.2359	0.986	0.942	9.06412e-108	Mono_C04	AIF1
0.00601054	1.23585	0.236	0.573	1	Neu_C02	NIPBL
8.7179e-49	1.23551	0.866	0.692	3.19084e-44	Mono_C04	CFD
1.02837e-220	1.23497	0.939	0.783	3.76394e-216	Mono_C03	S100A8
3.10047e-300	1.23285	1	0.975	1.1348e-295	DC_C01	CD74
0.000811276	1.2311	0.655	0.924	1	Neu_C02	ARPC5
4.86826e-24	1.23085	0.311	0.114	1.78183e-19	DC_C03	CD69
2.05253e-82	1.22892	0.954	0.791	7.51247e-78	Mono_C04	IFITM2
1.08226e-92	1.2263	0.817	0.375	3.9612e-88	Mono_C04	RRAS
9.77239e-57	1.22538	0.168	0.011	3.57679e-52	Neu_C01	MGAM
3.72539e-90	1.21874	0.883	0.835	1.36353e-85	DC_C02	SSR4
1.15341e-299	1.2169	0.664	0.097	4.22161e-295	Macro_C01	C2
0	1.21331	0.495	0.038	0	DC_C02	TRAF4
4.31903e-35	1.20959	0.866	0.672	1.58081e-30	Macro_C03	LAP3
1.73516e-170	1.20804	0.5	0.054	6.35084e-166	DC_C03	HLA-DOB
4.90748e-43	1.20566	0.179	0.025	1.79619e-38	DC_C04	CCR7
7.50602e-19	1.20416	0.551	0.349	2.74728e-14	Macro_C03	MX1
7.8919e-47	1.20047	0.836	0.73	2.88851e-42	DC_C03	LSP1
1.09136e-35	1.19773	0.761	0.59	3.9945e-31	DC_C03	HMGN1
0	1.19752	0.416	0.004	0	DC_C03	ENPP1
1.50189e-74	1.19476	0.975	0.945	5.49708e-70	Mono_C04	SAT1
1.18976e-11	1.19378	0.23	0.096	4.35464e-07	Macro_C03	RSAD2
0.00370996	1.19	0.394	0.39	1	Neu_C01	FAM107B
0.00349804	1.18972	0.218	0.556	1	Neu_C02	BOD1L1
9.73903e-57	1.1892	0.831	0.689	3.56458e-52	DC_C02	CTSC
9.44828e-91	1.18901	0.87	0.806	3.45817e-86	DC_C02	ERP29
3.0221e-44	1.18809	0.651	0.325	1.10612e-39	DC_C03	GYPC
0.00125989	1.18657	0.091	0.332	1	Neu_C02	FNIP1
1.55836e-100	1.18498	0.625	0.235	5.70376e-96	DC_C02	IDH3A
1.08445e-48	1.18226	0.127	0.003	3.96921e-44	Neu_C02	CXCR1
0	1.18104	0.854	0.097	0	Macro_C01	KCNMA1
6.07392e-182	1.17994	0.992	0.87	2.22312e-177	Macro_C01	NPC2
0.00684347	1.17452	0.236	0.562	1	Neu_C02	IRAK3
4.88222e-11	1.17374	0.153	0.042	1.78694e-06	Neu_C01	SYNE2
2.17379e-244	1.17251	0.131	0	7.95629e-240	Neu_C01	CD177
2.00135e-219	1.17122	0.283	0.009	7.32514e-215	DC_C04	LAMP3
0	1.168	0.479	0.02	0	DC_C01	ENHO
0	1.16661	0.796	0.144	0	Macro_C01	DAB2
2.49959e-48	1.16563	0.682	0.483	9.14876e-44	DC_C02	B4GALT1
3.02644e-78	1.16179	0.928	0.641	1.10771e-73	Macro_C01	KLF2
1.80039e-24	1.15995	0.701	0.477	6.58959e-20	Macro_C03	XAF1
2.93693e-28	1.15861	0.456	0.259	1.07495e-23	DC_C02	SOX4
1.31363e-22	1.15595	0.904	0.72	4.808e-18	Macro_C03	IFITM3
9.51806e-110	1.15465	0.971	0.788	3.4837e-105	Macro_C01	ZFP36L1
4.96607e-38	1.15336	0.556	0.224	1.81763e-33	DC_C04	DDIT4
0.00587326	1.15336	0.218	0.54	1	Neu_C02	SHKBP1
0	1.15195	0.487	0.02	0	DC_C03	C1orf21
2.28326e-72	1.14982	0.923	0.836	8.35697e-68	Mono_C04	NAP1L1
9.33148e-124	1.14636	0.568	0.148	3.41542e-119	DC_C02	PHACTR1
8.73224e-28	1.14616	0.664	0.484	3.19609e-23	DC_C03	ENSA
6.84996e-106	1.14531	0.957	0.592	2.50715e-101	Macro_C01	GLUL
1.36205e-09	1.14502	0.927	0.8	4.98524e-05	Neu_C02	S100A8
1.39207e-08	1.14471	0.146	0.047	0.00050951	Neu_C01	MCTP2
2.20637e-133	1.14085	0.979	0.652	8.07555e-129	Macro_C01	MARCKS
5.28876e-22	1.14071	0.664	0.507	1.93574e-17	DC_C03	SRP19
1.62418e-51	1.13944	0.667	0.376	5.94467e-47	DC_C02	CXCR4
5.47354e-203	1.13563	0.513	0.075	2.00337e-198	DC_C02	SEL1L3
1.18751e-44	1.13432	0.381	0.196	4.34639e-40	DC_C01	HLA-DQA2
1.13471e-213	1.1342	0.961	0.36	4.15315e-209	Macro_C01	LAIR1
0	1.13365	0.43	0.005	0	DC_C02	COBLL1
2.79557e-70	1.13209	0.975	0.715	1.02321e-65	Mono_C04	IFITM3
0	1.12951	0.962	0.616	0	Mono_C02	VCAN
8.63083e-150	1.12866	0.555	0.118	3.15897e-145	DC_C02	SLC38A1
1.39208e-28	1.12287	0.754	0.547	5.09513e-24	Macro_C03	PARP14
5.1518e-163	1.12215	0.424	0.061	1.88561e-158	DC_C02	IRF4
1.4744e-294	1.12126	0.781	0.149	5.39646e-290	Macro_C01	EPB41L2
1.40061e-118	1.1184	0.599	0.179	5.12637e-114	DC_C02	PCED1B-AS1
5.52715e-251	1.1183	0.573	0.083	2.02299e-246	Macro_C01	LGMN
4.83163e-14	1.11752	0.109	0.009	1.76842e-09	Neu_C02	AC092746.1
3.98972e-205	1.11678	0.278	0.02	1.46028e-200	Macro_C01	ADAMDEC1
9.95377e-92	1.11427	0.573	0.198	3.64318e-87	DC_C02	ZDHHC17
1.2868e-17	1.11388	0.706	0.523	4.70981e-13	DC_C03	ISG15
3.29686e-134	1.11273	0.464	0.092	1.20669e-129	DC_C02	PRXL2A
6.2132e-44	1.11209	0.863	0.707	2.27409e-39	Mono_C04	TIMP1
3.87938e-58	1.11151	0.817	0.575	1.41989e-53	Mono_C04	LRRC25
0	1.11127	0.718	0.105	0	Macro_C01	IL4I1
5.43814e-302	1.11026	0.837	0.169	1.99041e-297	Macro_C01	LGALS3BP
3.436e-104	1.10986	0.989	0.986	1.25761e-99	Mono_C04	RPS19
5.84141e-89	1.10934	0.586	0.219	2.13802e-84	DC_C02	SNRPN
8.04133e-48	1.10902	0.531	0.25	2.94321e-43	DC_C02	ISG20
2.06376e-99	1.10885	0.87	0.44	7.55358e-95	Macro_C01	IER3
3.32725e-10	1.10865	0.781	0.925	1.21781e-05	Neu_C01	ARPC5
0.00614143	1.10862	0.131	0.077	1	Neu_C01	GADD45A
1.94002e-52	1.10846	0.912	0.817	7.10068e-48	DC_C03	PSMB9
1.6547e-110	1.10827	0.49	0.119	6.05638e-106	DC_C02	DUSP5
5.68914e-239	1.10823	0.635	0.165	2.08228e-234	DC_C01	FCGR2B
4.41622e-05	1.10739	0.708	0.863	1	Neu_C01	KLF6
6.78826e-155	1.10686	0.876	0.363	2.48457e-150	Macro_C01	IL18
5.38678e-27	1.1019	0.655	0.511	1.97161e-22	DC_C03	SHTN1
0.000727931	1.1017	0.462	0.407	1	DC_C04	BASP1
1.22198e-58	1.10104	0.651	0.391	4.47258e-54	DC_C02	PHB
2.72947e-55	1.0993	0.56	0.268	9.99012e-51	DC_C02	FCHSD2
5.58382e-140	1.0949	0.887	0.521	2.04374e-135	DC_C01	PPA1
3.26364e-23	1.09477	0.791	0.655	1.19452e-18	Macro_C03	LRRK2
0.00132031	1.09352	0.164	0.472	1	Neu_C02	RALBP1
5.42105e-08	1.09297	0.385	0.26	0.00198416	Macro_C03	ISG20
2.10243e-43	1.09267	0.807	0.552	7.69509e-39	DC_C03	PPA1
3.84175e-64	1.09192	0.919	0.648	1.40612e-59	Mono_C04	KLF2
4.69906e-24	1.09178	0.626	0.469	1.7199e-19	DC_C03	SPINT2
5.3859e-91	1.09067	0.599	0.227	1.9713e-86	DC_C02	CD2AP
1.27816e-40	1.0905	0.117	0.011	4.6782e-36	DC_C04	DUSP4
5.00466e-06	1.09021	0.381	0.259	0.183175	DC_C04	ISG20
0	1.09014	0.394	0.015	0	Mono_C04	CKB
0	1.08986	0.689	0.033	0	Macro_C01	SLC2A5
9.56479e-198	1.08867	0.492	0.069	3.50081e-193	DC_C02	ST6GALNAC4
9.53209e-09	1.08729	0.855	0.972	0.000348884	Neu_C02	S100A11
1.61801e-95	1.08672	0.967	0.61	5.92209e-91	Macro_C01	VAMP5
4.72834e-11	1.08576	0.332	0.189	1.73062e-06	DC_C03	IL32
4.62938e-51	1.08532	0.866	0.906	1.6944e-46	DC_C03	SUB1
2.92491e-96	1.08389	0.231	0.019	1.07055e-91	DC_C03	PHGDH
4.98396e-29	1.08367	0.812	0.553	1.82418e-24	DC_C04	PPA1
6.06706e-70	1.08312	0.962	0.946	2.22061e-65	DC_C03	EEF1B2
5.75612e-34	1.08166	0.882	0.808	2.1068e-29	DC_C03	TXN
7.30013e-10	1.08104	0.127	0.017	2.67192e-05	Neu_C02	MMP9
9.20615e-73	1.07877	0.594	0.258	3.36954e-68	DC_C02	C12orf45
5.84367e-103	1.07804	0.955	0.521	2.13884e-98	Macro_C01	MAFB
0.000744617	1.07761	0.363	0.269	1	DC_C04	RAB9A
3.8384e-08	1.07491	0.797	0.796	0.00140489	Macro_C03	IFITM2
0	1.07474	0.691	0.064	0	Macro_C01	SLC1A3
1.80673e-10	1.07416	0.471	0.345	6.61282e-06	Macro_C03	MX2
2.69877e-180	1.0725	0.251	0.01	9.87778e-176	DC_C04	LINC00299
0	1.0711	0.438	0.022	0	DC_C02	CXCR3
2.19995e-44	1.06986	0.269	0.055	8.05202e-40	DC_C03	GZMA
0	1.06787	0.469	0	0	DC_C02	MAP1A
6.81251e-58	1.06717	0.789	0.554	2.49345e-53	DC_C02	SELL
9.46906e-34	1.06681	0.534	0.24	3.46577e-29	DC_C03	CSRP1
1.10871e-156	1.06538	0.534	0.106	4.058e-152	DC_C02	BLNK
5.14737e-11	1.06354	0.299	0.188	1.88399e-06	DC_C02	IL32
8.50779e-18	1.06158	0.759	0.627	3.11394e-13	Macro_C03	VAMP5
1.46664e-89	1.06097	0.986	0.947	5.36806e-85	Mono_C04	FCER1G
2.20019e-52	1.06048	0.721	0.464	8.05291e-48	DC_C02	PEBP1
0.00204793	1.06007	0.197	0.134	1	DC_C04	DUSP5
1.09027e-72	1.05828	0.525	0.138	3.99051e-68	DC_C03	CD59
0.00496186	1.05471	0.073	0.261	1	Neu_C02	CCDC186
2.49467e-05	1.05458	0.139	0.064	0.913075	Macro_C03	CXCL9
2.84715e-27	1.0539	0.597	0.348	1.04209e-22	DC_C03	EVL
4.57075e-46	1.05309	0.607	0.368	1.67294e-41	DC_C02	RRBP1
5.20918e-150	1.05244	0.973	0.628	1.90661e-145	Macro_C01	SNX6
2.56453e-12	1.05015	0.219	0.085	9.38644e-08	Macro_C03	IFIT1
1.43344e-154	1.04987	0.933	0.655	5.24655e-150	Mono_C03	VCAN
4.51331e-70	1.04859	0.947	0.931	1.65192e-65	Mono_C04	COTL1
2.87567e-31	1.04858	0.92	0.717	1.05253e-26	Macro_C03	STAT1
4.83952e-38	1.04754	0.648	0.327	1.77131e-33	Mono_C04	RHOB
3.41415e-62	1.04425	0.592	0.228	1.24961e-57	Mono_C04	FAM110A
6.25381e-143	1.04161	0.521	0.193	2.28896e-138	Mono_C03	CYP1B1
4.00738e-41	1.04161	0.534	0.222	1.46674e-36	DC_C03	TSPAN33
2.30045e-175	1.04152	0.398	0.052	8.41988e-171	Macro_C01	CCL2
1.25942e-149	1.03993	0.975	0.622	4.6096e-145	Macro_C01	CHCHD10
3.97219e-99	1.03628	0.413	0.059	1.45386e-94	DC_C04	NET1
5.69819e-09	1.03371	0.176	0.07	0.000208559	Macro_C03	CXCL8
9.99273e-62	1.033	0.557	0.246	3.65744e-57	DC_C02	MANF
2.55287e-06	1.03249	0.073	0.275	0.0934374	Neu_C01	BIRC3
5.06728e-30	1.03195	0.807	0.567	1.85468e-25	Macro_C03	GBP2
0	1.03065	0.559	0.044	0	Macro_C01	C3
0	1.0305	0.429	0.006	0	DC_C03	SNX22
0.00857336	1.02762	0.182	0.451	1	Neu_C02	SECTM1
9.38436e-206	1.02633	0.961	0.776	3.43477e-201	DC_C01	HLA-DMA
5.65788e-20	1.02599	0.824	0.782	2.07084e-15	Macro_C03	WSB1
1.43681e-17	1.02518	0.572	0.389	5.25887e-13	Macro_C03	ACSL1
1.16481e-24	1.02434	0.769	0.645	4.26331e-20	DC_C03	CALR
4.9107e-186	1.02398	0.532	0.067	1.79737e-181	Mono_C04	CD79B
6.42846e-155	1.02387	0.992	0.978	2.35288e-150	DC_C02	RPL3
1.74879e-33	1.02286	0.794	0.751	6.40075e-29	DC_C03	UCP2
0	1.02239	0.414	0.004	0	DC_C02	EPHB1
4.96174e-20	1.02215	0.882	0.802	1.81604e-15	Macro_C03	IRF1
1.447e-25	1.02198	0.613	0.408	5.29618e-21	DC_C03	CDK2AP1
2.0175e-134	1.02109	0.372	0.054	7.38427e-130	DC_C02	PPP1R14A
8.16115e-18	1.02036	0.883	0.963	2.98706e-13	Neu_C01	MYL6
9.44668e-26	1.01882	0.58	0.347	3.45758e-21	DC_C03	SLC1A5
2.98553e-08	1.0166	0.928	0.89	0.00109273	DC_C04	BTG1
6.0242e-95	1.01324	0.956	0.865	2.20492e-90	DC_C02	NPM1
1.59222e-62	1.01282	0.552	0.218	5.82769e-58	DC_C02	GPR183
1.04726e-203	1.01227	0.753	0.283	3.83308e-199	DC_C01	ARL4C
5.86285e-78	1.00889	0.581	0.234	2.14586e-73	DC_C02	CXXC5
9.57542e-19	1.00823	0.374	0.168	3.5047e-14	Macro_C03	TIFA
1.12318e-106	1.00678	0.917	0.923	4.11095e-102	DC_C02	SRP14
0.00376594	1.00674	0.285	0.517	1	Neu_C01	RESF1
4.95605e-41	1.00634	0.803	0.596	1.81396e-36	Mono_C04	PECAM1
2.18468e-138	1.00615	0.979	0.779	7.99614e-134	Macro_C01	CD68
1.86181e-290	1.00496	0.992	0.813	6.81442e-286	Mono_C02	S100A9
1.13784e-127	1.00442	0.973	0.784	4.16462e-123	Macro_C01	HLA-DMA
2.54912e-64	1.00258	0.954	0.831	9.33005e-60	Mono_C04	CEBPB
9.53097e-33	1.00253	0.832	0.695	3.48843e-28	DC_C03	LGALS2
1.23277e-18	1.002	0.124	0.019	4.51206e-14	Neu_C01	DAPK2
5.19055e-22	1.00064	0.731	0.733	1.89979e-17	DC_C03	PPT1
0	0.99961	0.656	0.067	0	Macro_C01	AXL
3.34728e-56	0.998329	0.884	0.777	1.22514e-51	Mono_C04	TNFRSF1B
0.00124745	0.997641	0.145	0.437	1	Neu_C02	PCMTD1
7.28245e-62	0.997299	0.504	0.142	2.66545e-57	DC_C03	AIM2
0	0.993627	0.775	0.092	0	Macro_C01	SIGLEC1
2.22617e-21	0.993479	0.775	0.666	8.14802e-17	Mono_C04	CD52
3.38169e-93	0.993293	0.821	0.36	1.23773e-88	Macro_C01	EGR1
1.54918e-157	0.993267	0.872	0.332	5.67017e-153	Macro_C01	BMP2K
3.13554e-50	0.992742	0.823	0.824	1.14764e-45	DC_C02	SEC61G
7.27243e-36	0.991405	0.697	0.453	2.66178e-31	Mono_C04	SPN
1.16373e-142	0.989748	0.956	0.731	4.25936e-138	DC_C01	TUBA1B
4.60793e-61	0.988174	0.607	0.301	1.68655e-56	DC_C02	MDFIC
2.4374e-25	0.983434	0.387	0.152	8.92111e-21	DC_C03	SOCS1
2.31468e-21	0.983203	0.66	0.559	8.47195e-17	DC_C03	C1QBP
1.8115e-130	0.981307	0.992	0.977	6.63026e-126	Macro_C01	CD74
2.28819e-59	0.980091	0.915	0.784	8.375e-55	Mono_C04	SERPINA1
2.5746e-07	0.979783	0.109	0.018	0.00942328	Neu_C02	ANXA3
5.70466e-47	0.978036	0.729	0.532	2.08796e-42	DC_C02	IGFLR1
2.87593e-16	0.97614	0.673	0.568	1.05262e-11	DC_C04	PAK1
1.15441e-42	0.975819	0.81	0.604	4.22524e-38	Mono_C04	BID
5.09592e-09	0.97572	0.289	0.155	0.000186516	Macro_C03	SOCS1
9.21533e-129	0.97471	0.988	0.595	3.3729e-124	Macro_C01	HLA-DQA1
0.00369975	0.971702	0.109	0.336	1	Neu_C02	PRDM2
5.56676e-118	0.971325	0.667	0.373	2.03749e-113	Mono_C03	RBP7
1.55667e-09	0.970523	0.737	0.902	5.69756e-05	Neu_C01	CAP1
4.41567e-150	0.970401	0.756	0.367	1.61618e-145	DC_C01	BASP1
5.73751e-14	0.969984	0.845	0.804	2.09999e-09	Macro_C03	PLEK
6.38442e-114	0.967847	0.984	0.954	2.33676e-109	DC_C02	RPSA
2.539e-245	0.967576	0.452	0.075	9.29299e-241	DC_C01	CST7
3.82211e-90	0.967165	0.93	0.933	1.39893e-85	DC_C02	MYL12A
4.75308e-167	0.966765	0.42	0.038	1.73968e-162	DC_C03	FKBP1B
0.000272244	0.962494	0.164	0.51	1	Neu_C02	LYSMD2
1.21522e-155	0.962329	0.598	0.14	4.44783e-151	Macro_C01	MARCO
8.74698e-16	0.960279	0.829	0.76	3.20148e-11	Macro_C03	CALHM6
3.65127e-182	0.959143	0.738	0.183	1.3364e-177	Macro_C01	FCGR2B
0.00951958	0.958751	0.19	0.135	1	Neu_C01	CYFIP2
6.32345e-198	0.958669	0.792	0.214	2.31445e-193	Macro_C01	TSPAN4
0	0.958504	0.565	0.032	0	Macro_C01	SCIN
1.95648e-18	0.957317	0.636	0.418	7.16092e-14	Macro_C03	FCGR1A
0.0075024	0.957229	0.204	0.146	1	Neu_C01	CLEC4D
7.44359e-48	0.95512	0.297	0.088	2.72443e-43	Macro_C01	CXCL10
0.00565043	0.955094	0.273	0.65	1	Neu_C02	ATP6V1B2
0.00709976	0.954629	0.164	0.421	1	Neu_C02	ADAM17
1.33347e-56	0.954482	0.531	0.219	4.88063e-52	DC_C02	DDIT4
1.59171e-15	0.953316	0.717	0.607	5.8258e-11	Macro_C03	PLSCR1
5.94349e-89	0.953233	0.938	0.554	2.17538e-84	Macro_C01	TMEM176B
8.05146e-34	0.952818	0.462	0.181	2.94691e-29	DC_C03	ODC1
9.00368e-133	0.952384	0.484	0.1	3.29544e-128	DC_C02	GNG7
0	0.952278	0.277	0.003	0	DC_C03	TACSTD2
1.26688e-18	0.951988	0.706	0.577	4.63691e-14	Macro_C03	APOL6
8.89604e-84	0.951398	0.458	0.129	3.25604e-79	DC_C02	DAAM1
3.35483e-81	0.950587	0.458	0.135	1.2279e-76	DC_C02	ERN1
0.000525445	0.949677	0.164	0.494	1	Neu_C02	CYTH4
6.60367e-90	0.94953	1	0.995	2.41701e-85	Mono_C04	FTH1
3.42023e-132	0.949497	0.117	0.001	1.25184e-127	Neu_C01	ADGRG3
7.39916e-184	0.949116	0.61	0.189	2.70817e-179	DC_C01	DDIT4
3.27239e-55	0.947393	0.884	0.668	1.19773e-50	Mono_C04	DRAP1
6.37782e-16	0.946767	0.555	0.39	2.33435e-11	DC_C03	NRBF2
2.35524e-149	0.946421	0.505	0.092	8.6204e-145	DC_C02	LGMN
0.00793147	0.946408	0.127	0.347	1	Neu_C02	TLE3
1.06828e-10	0.946129	0.964	0.985	3.91002e-06	Neu_C02	HLA-A
2.24671e-17	0.945443	0.529	0.294	8.22317e-13	Macro_C03	IFI44L
5.76122e-25	0.943231	0.845	0.727	2.10866e-20	Macro_C03	NAMPT
1.11863e-117	0.940729	0.387	0.046	4.09428e-113	DC_C03	CD226
7.18225e-144	0.940518	0.443	0.076	2.62877e-139	DC_C02	ABHD15
9.42064e-128	0.9402	0.477	0.099	3.44805e-123	DC_C02	ADA
0.0035726	0.939378	0.182	0.479	1	Neu_C02	OSBPL11
2.7455e-49	0.939294	0.651	0.399	1.00488e-44	DC_C02	SNHG7
7.37175e-23	0.938911	0.655	0.483	2.69813e-18	DC_C03	C20orf27
5.05637e-21	0.938737	0.697	0.552	1.85068e-16	DC_C03	JPT1
4.72507e-172	0.938232	0.868	0.265	1.72942e-167	Macro_C01	IFI44L
3.66197e-113	0.936914	0.395	0.051	1.34032e-108	DC_C03	PLCD1
3.17129e-05	0.935985	0.431	0.824	1	Neu_C01	SOD2
4.7475e-46	0.935528	0.745	0.608	1.73763e-41	DC_C02	OSTC
2.70092e-109	0.935358	0.99	0.951	9.88564e-105	Macro_C01	HLA-DRB1
0.000161745	0.93462	0.218	0.639	1	Neu_C02	GNAQ
1.12393e-160	0.933229	0.843	0.3	4.11369e-156	Macro_C01	CD84
1.39403e-13	0.932131	0.289	0.128	5.1023e-09	Macro_C03	HERC5
0.00481156	0.932108	0.358	0.668	1	Neu_C01	WIPF1
2.43978e-39	0.930629	0.63	0.41	8.92984e-35	DC_C02	CHD9
0.00772933	0.927958	0.182	0.454	1	Neu_C02	KRAS
8.3963e-96	0.927799	1	0.996	3.07313e-91	Macro_C01	FTL
0.00394567	0.927553	0.164	0.437	1	Neu_C02	MARCH7
1.60379e-36	0.9263	0.878	0.793	5.87001e-32	DC_C03	HLA-DMA
6.93852e-65	0.924685	0.862	0.565	2.53957e-60	Macro_C01	BTG2
4.89219e-06	0.924374	0.324	0.23	0.179059	DC_C03	NKG7
2.5515e-111	0.92407	0.924	0.489	9.33874e-107	Macro_C01	YWHAH
6.38777e-22	0.923788	0.521	0.327	2.33799e-17	DC_C03	CYB5R3
8.74919e-29	0.922022	0.811	0.772	3.20229e-24	DC_C03	SAP18
2.06118e-39	0.921929	0.625	0.407	7.54411e-35	DC_C02	XBP1
2.09244e-56	0.921688	0.805	0.585	7.65853e-52	DC_C02	HMGN1
0	0.919752	0.448	0.026	0	DC_C02	SCN9A
1.19168e-123	0.918378	0.443	0.086	4.36165e-119	DC_C02	AFF3
1.41421e-17	0.918372	0.647	0.633	5.17616e-13	DC_C03	FNBP1
0	0.916745	0.683	0.111	0	DC_C01	PLD4
2.31432e-76	0.916662	0.45	0.095	8.47065e-72	DC_C03	VAC14
0.000563179	0.916581	0.164	0.496	1	Neu_C02	IL10RB
0	0.916496	0.401	0	0	DC_C02	PACSIN1
3.31899e-98	0.914622	0.981	0.809	1.21478e-93	Macro_C01	CTSZ
4.24419e-193	0.913991	0.864	0.253	1.55342e-188	Macro_C01	PLAAT3
0.00175038	0.913958	0.182	0.501	1	Neu_C02	SERINC3
0.00279765	0.9135	0.2	0.524	1	Neu_C02	IFNAR1
1.98638e-136	0.913365	0.432	0.075	7.27037e-132	DC_C02	TMEM8B
1.54138e-72	0.912628	0.538	0.126	5.64162e-68	DC_C04	SLC38A1
1.00964e-48	0.912267	0.718	0.384	3.69537e-44	Mono_C04	ABI3
0.0064665	0.911977	0.127	0.353	1	Neu_C02	PKN2
1.87488e-49	0.911481	0.954	0.826	6.86224e-45	Mono_C04	CSTB
2.71803e-110	0.910454	0.495	0.118	9.94826e-106	DC_C02	P2RY14
6.7661e-26	0.909772	0.239	0.068	2.47646e-21	DC_C03	TRAC
2.17537e-66	0.909766	0.484	0.175	7.96207e-62	DC_C02	ODC1
0	0.909745	0.419	0.019	0	DC_C02	CIB2
6.7921e-43	0.909569	0.799	0.753	2.48598e-38	DC_C02	CD164
3.78036e-41	0.908845	0.345	0.091	1.38365e-36	DC_C04	CD72
0	0.908601	0.383	0.018	0	DC_C02	GPM6B
1.37209e-29	0.907154	0.957	0.93	5.022e-25	Macro_C03	TYMP
2.59831e-47	0.905489	0.852	0.792	9.51006e-43	DC_C02	RNASET2
0.00755303	0.904633	0.218	0.527	1	Neu_C02	GPBP1
5.65626e-45	0.904457	0.441	0.139	2.07025e-40	DC_C03	P2RY6
2.84978e-41	0.903356	0.583	0.321	1.04305e-36	DC_C02	ARL4C
4.33303e-11	0.902742	0.385	0.225	1.58593e-06	Macro_C03	SLAMF7
7.12075e-27	0.901915	0.504	0.253	2.60627e-22	DC_C03	MAP3K13
1.02644e-13	0.901632	0.652	0.492	3.75688e-09	Macro_C03	EPSTI1
1.61355e-05	0.900619	0.164	0.574	0.590577	Neu_C02	ANKRD12
1.2008e-49	0.900439	0.779	0.623	4.39505e-45	DC_C02	LDHB
7.03403e-42	0.900035	0.63	0.408	2.57453e-37	DC_C02	SEPTIN6
2.90174e-77	0.899708	0.585	0.179	1.06207e-72	Mono_C04	SIGLEC10
1.16466e-44	0.898342	0.856	0.571	4.26276e-40	Mono_C04	LY6E
0	0.897226	0.396	0.003	0	DC_C02	TLR9
9.78333e-111	0.89721	0.42	0.058	3.5808e-106	DC_C03	NET1
0.000634667	0.896008	0.255	0.684	1	Neu_C02	WAS
3.5905e-110	0.895496	0.994	0.975	1.31416e-105	Macro_C01	HLA-DRA
6.44634e-157	0.895071	0.462	0.083	2.35943e-152	Macro_C01	EGR3
4.72436e-15	0.894321	0.663	0.543	1.72916e-10	Macro_C03	TAP1
2.95555e-287	0.893991	0.579	0.075	1.08176e-282	Macro_C01	FSCN1
0.00326426	0.892526	0.127	0.374	1	Neu_C02	NCOA1
0.00833037	0.892133	0.127	0.344	1	Neu_C02	CASP8
5.00982e-233	0.891516	0.435	0.042	1.83365e-228	DC_C02	LINC02812
1.96442e-173	0.891121	0.92	0.557	7.18998e-169	DC_C01	HMGN1
3.73251e-28	0.891092	0.534	0.268	1.36614e-23	DC_C03	REPIN1
0.00277982	0.890972	0.255	0.643	1	Neu_C02	ADGRE5
0.000739666	0.890258	0.127	0.415	1	Neu_C02	GPR65
0.00894549	0.889018	0.091	0.277	1	Neu_C02	JAK3
0.000841651	0.887543	0.164	0.482	1	Neu_C02	HNRNPH2
6.85913e-13	0.887052	0.475	0.299	2.51051e-08	DC_C03	DESI1
0.00483966	0.886609	0.327	0.789	1	Neu_C02	CLEC7A
1.04143e-16	0.886262	0.689	0.635	3.81172e-12	DC_C03	LSM6
3.59017e-26	0.886187	0.607	0.46	1.31404e-21	DC_C02	PDCD4
0.00207269	0.885749	0.218	0.572	1	Neu_C02	TNFRSF14
3.41993e-10	0.885239	0.242	0.112	1.25173e-05	DC_C04	CST7
1.05808e-08	0.885209	0.197	0.089	0.000387269	DC_C04	RGS1
6.07322e-68	0.88457	0.891	0.905	2.22286e-63	DC_C02	SUB1
7.46792e-54	0.88406	0.49	0.205	2.73334e-49	DC_C02	CLN8
6.66601e-105	0.883595	0.435	0.099	2.43983e-100	DC_C02	NPC1
5.02562e-11	0.883189	0.706	0.66	1.83943e-06	Macro_C03	SMCHD1
2.43726e-09	0.882837	0.803	0.754	8.92062e-05	DC_C04	CTSH
0.00234307	0.881233	0.691	0.918	1	Neu_C02	JUNB
9.63845e-28	0.881164	0.828	0.776	3.52777e-23	DC_C02	BST2
5.52227e-16	0.880319	0.139	0.026	2.02121e-11	Neu_C01	TSPAN2
0.00642812	0.880301	0.218	0.533	1	Neu_C02	LASP1
4.83846e-69	0.880092	0.49	0.172	1.77093e-64	DC_C02	SDHAF3
1.77361e-11	0.879183	0.802	0.668	6.49159e-07	Macro_C03	MARCKS
1.16449e-36	0.877665	0.789	0.642	4.26216e-32	DC_C02	CALR
4.52796e-27	0.877579	0.794	0.59	1.65728e-22	DC_C04	HMGN1
2.45714e-110	0.877501	0.99	0.909	8.99337e-106	Macro_C01	HLA-DPA1
1.03292e-171	0.877347	0.794	0.233	3.78058e-167	Macro_C01	GPR155
6.19517e-41	0.874861	0.758	0.641	2.26749e-36	DC_C02	PLP2
4.76901e-08	0.874636	0.535	0.435	0.00174551	Macro_C03	IFI6
5.82732e-39	0.874561	0.683	0.387	2.13286e-34	Mono_C04	LILRA1
1.46717e-34	0.874334	0.471	0.184	5.36999e-30	DC_C03	DCTPP1
0.00245993	0.87359	0.2	0.528	1	Neu_C02	IL6R
8.15774e-29	0.873135	0.69	0.566	2.98581e-24	DC_C02	ANKRD12
3.48805e-146	0.872955	0.349	0.029	1.27666e-141	DC_C03	GPR171
4.83751e-168	0.872875	0.414	0.055	1.77058e-163	DC_C02	MCOLN2
1.65325e-282	0.872652	0.946	0.555	6.05105e-278	Mono_C02	S100A12
3.5437e-11	0.872017	0.561	0.432	1.29703e-06	Macro_C03	PSTPIP2
0.00341893	0.871251	0.218	0.552	1	Neu_C02	SERINC1
3.92667e-80	0.869571	0.396	0.1	1.4372e-75	DC_C02	SNHG14
1.18884e-22	0.867959	0.673	0.468	4.35127e-18	DC_C04	SPINT2
1.16343e-82	0.867557	1	0.996	4.25828e-78	Mono_C04	FTL
0	0.866816	0.374	0.01	0	DC_C03	DBN1
5.35769e-05	0.865637	0.2	0.633	1	Neu_C02	CELF1
4.54428e-249	0.863835	0.73	0.138	1.66325e-244	Macro_C01	ABCA1
1.31057e-258	0.86262	0.412	0.021	4.79683e-254	DC_C03	TMEM14A
0.00642683	0.86234	0.218	0.535	1	Neu_C02	TNFRSF1A
5.45193e-14	0.861676	0.538	0.359	1.99546e-09	DC_C03	TPMT
2.2099e-60	0.861431	0.466	0.176	8.08847e-56	DC_C02	OPN3
0.000809447	0.860391	0.145	0.449	1	Neu_C02	ZC3HAV1
9.40771e-41	0.860116	0.782	0.545	3.44332e-36	Mono_C04	LILRB2
0.000496587	0.857479	0.109	0.391	1	Neu_C02	BICD2
0.00186124	0.856446	0.145	0.426	1	Neu_C02	ABHD2
1.4378e-85	0.856238	0.406	0.102	5.26248e-81	DC_C02	ATP13A2
0	0.856177	0.429	0.024	0	Macro_C01	IL10
0.000307637	0.856047	0.127	0.438	1	Neu_C02	FKBP15
2.57135e-125	0.853813	0.332	0.031	9.4114e-121	DC_C03	EGLN3
2.20826e-90	0.853143	0.5	0.149	8.08246e-86	DC_C02	KCTD5
1.6392e-14	0.852796	0.123	0.028	5.99965e-10	Macro_C03	TNFAIP6
0.00740247	0.852173	0.109	0.316	1	Neu_C02	USP25
2.8631e-23	0.851847	0.849	0.752	1.04792e-18	DC_C03	TUBA1B
3.5641e-45	0.850904	0.792	0.507	1.3045e-40	Mono_C04	CSF1R
0.00607279	0.850756	0.441	0.387	1	DC_C03	CXCR4
4.36657e-30	0.850069	0.688	0.58	1.59821e-25	DC_C02	SFT2D2
0.00668932	0.84888	0.127	0.353	1	Neu_C02	MARCH6
0	0.846548	0.305	0.001	0	DC_C02	PHEX
0.00903769	0.845897	0.164	0.413	1	Neu_C02	TNKS2
5.35586e-16	0.845373	0.845	0.796	1.9603e-11	Macro_C03	NCF1
0.000418559	0.844804	0.291	0.786	1	Neu_C02	WSB1
0.00998216	0.843722	0.2	0.307	1	Macro_C02	MT1X
0.00601127	0.843336	0.109	0.058	1	Neu_C01	PTX3
2.74734e-134	0.842435	1	0.992	1.00556e-129	DC_C02	RPS27
6.70417e-44	0.842246	0.581	0.326	2.45379e-39	DC_C02	SEC11C
1.52666e-40	0.84222	0.56	0.289	5.58773e-36	DC_C02	PTMS
6.78514e-303	0.841604	0.365	0.033	2.48343e-298	DC_C01	PPP1R14A
0	0.840698	0.344	0	0	DC_C02	AC097375.1
1.5825e-08	0.839882	0.551	0.474	0.000579211	Macro_C03	SLC25A37
1.61918e-131	0.839672	0.138	0.006	5.92638e-127	Macro_C01	MT1M
2.05632e-19	0.839351	0.521	0.312	7.52633e-15	DC_C03	HSPB11
0.00819627	0.839292	0.145	0.38	1	Neu_C02	SLC16A3
6.90691e-142	0.837674	0.393	0.059	2.528e-137	DC_C02	OCIAD2
3.65624e-181	0.837488	0.781	0.227	1.33822e-176	Macro_C01	APMAP
3.20987e-45	0.837437	0.905	0.685	1.17485e-40	Macro_C01	CFD
6.52875e-96	0.837183	0.967	0.784	2.38959e-91	Macro_C01	RNASET2
0.0070935	0.837079	0.27	0.219	1	Neu_C01	ZNF770
3.28581e-10	0.836696	0.647	0.592	1.20264e-05	DC_C03	SOD1
8.97868e-42	0.835792	0.484	0.235	3.28629e-37	DC_C02	NGLY1
4.19994e-10	0.835737	0.643	0.608	1.53722e-05	DC_C03	SERPINB6
2.44203e-162	0.835571	0.229	0.017	8.93808e-158	Macro_C01	CCL8
0.00273443	0.835035	0.218	0.562	1	Neu_C02	SH3BP2
2.76503e-94	0.83467	0.878	0.463	1.01203e-89	Macro_C01	PLD3
1.57352e-08	0.834567	0.583	0.523	0.000575923	Macro_C03	PLAAT4
1.8198e-92	0.834206	0.974	0.936	6.66065e-88	DC_C02	RPLP0
7.12212e-27	0.833998	0.278	0.144	2.60677e-22	DC_C01	IDO1
0.000100296	0.833002	0.218	0.655	1	Neu_C02	UBE2R2
3.58755e-29	0.832784	0.852	0.73	1.31308e-24	DC_C04	LSP1
4.27272e-33	0.832339	0.466	0.182	1.56386e-28	DC_C03	SLAMF8
0.00121681	0.832082	0.109	0.367	1	Neu_C02	PSEN1
8.87657e-99	0.831931	0.792	0.598	3.24891e-94	Mono_C03	PLBD1
0.00891998	0.830696	0.127	0.344	1	Neu_C02	SPOPL
4.48981e-42	0.830342	0.609	0.36	1.64332e-37	DC_C02	CDK2AP2
3.86731e-21	0.830341	0.693	0.459	1.41547e-16	DC_C03	CD81
0.00279228	0.82962	0.218	0.562	1	Neu_C02	BIN2
0.000845262	0.8295	0.255	0.679	1	Neu_C02	CDC42SE1
7.15914e-08	0.829198	0.73	0.799	0.00262032	Neu_C01	NCF1
4.35193e-34	0.828816	0.887	0.868	1.59285e-29	DC_C03	NPM1
5.06493e-67	0.828223	0.979	0.748	1.85382e-62	Macro_C01	CALHM6
0.00022404	0.828221	0.2	0.59	1	Neu_C02	RBM25
2.51962e-138	0.827937	0.901	0.365	9.22206e-134	Macro_C01	ABI3
1.18545e-110	0.827656	0.971	0.742	4.33887e-106	Macro_C01	CTSH
4.13052e-90	0.827585	0.977	0.945	1.51181e-85	DC_C02	EEF1B2
4.69797e-13	0.827463	1	1	1.7195e-08	Neu_C02	B2M
3.86531e-20	0.826911	0.638	0.526	1.41474e-15	DC_C02	GADD45B
5.68903e-100	0.826204	0.963	0.742	2.08224e-95	Macro_C01	HLA-DMB
9.68737e-51	0.825986	1	0.999	3.54567e-46	DC_C03	TMSB4X
0.00690892	0.825631	0.109	0.317	1	Neu_C02	GMIP
3.04946e-41	0.825615	0.475	0.157	1.11613e-36	DC_C04	FLT3
0.000785713	0.825206	0.109	0.379	1	Neu_C02	SEC22B
2.19315e-47	0.825166	1	0.992	8.02715e-43	DC_C02	MALAT1
4.24079e-37	0.82512	0.546	0.219	1.55217e-32	DC_C03	SLAMF7
0.00294141	0.824973	0.109	0.342	1	Neu_C02	GOLGB1
6.9126e-35	0.82413	0.451	0.227	2.53008e-30	DC_C02	EIF1AY
4.08223e-13	0.824107	0.561	0.411	1.49414e-08	Macro_C03	SAMD9L
2.73194e-178	0.823443	0.297	0.024	9.99919e-174	DC_C02	NEK8
0	0.823079	0.333	0.012	0	DC_C02	AL096865.1
6.38333e-74	0.822223	0.423	0.131	2.33636e-69	Macro_C01	NR4A1
5.5941e-97	0.821709	0.964	0.959	2.04749e-92	DC_C02	RPS5
1.25476e-51	0.821334	0.987	0.981	4.59256e-47	DC_C03	HLA-C
4.07042e-48	0.820247	0.951	0.955	1.48981e-43	DC_C02	RPS10
4.12786e-14	0.819844	0.619	0.472	1.51084e-09	DC_C04	ITGAX
4.56099e-14	0.819269	0.689	0.599	1.66937e-09	DC_C03	SSB
0.00115819	0.8188	0.127	0.403	1	Neu_C02	WBP11
0.000157512	0.818733	0.236	0.681	1	Neu_C02	PRKAR1A
1.03758e-68	0.818675	0.377	0.069	3.79766e-64	DC_C04	TLR10
1.98144e-58	0.818395	0.385	0.124	7.25227e-54	DC_C02	SMC6
6.46331e-06	0.817714	0.124	0.047	0.236563	Neu_C01	NTNG2
8.46795e-104	0.817604	0.996	0.707	3.09935e-99	Macro_C01	IFITM3
0.00333086	0.817057	0.309	0.764	1	Neu_C02	TAPBP
3.1632e-18	0.816635	0.706	0.706	1.15776e-13	DC_C03	NDUFC2
2.00331e-30	0.815872	0.771	0.587	7.33233e-26	Mono_C04	SOD1
1.34597e-209	0.8138	0.506	0.12	4.9264e-205	DC_C01	ATP1B1
3.79785e-40	0.813395	0.784	0.68	1.39005e-35	DC_C02	SRSF7
1.67296e-37	0.812764	0.49	0.251	6.1232e-33	DC_C02	LINC-PINT
3.18719e-109	0.81245	0.643	0.209	1.16654e-104	Macro_C01	GPR183
5.55212e-09	0.81127	0.618	0.492	0.000203213	DC_C03	EPSTI1
0.0076777	0.809804	0.236	0.564	1	Neu_C02	PPP2R5C
7.90903e-32	0.809795	0.69	0.571	2.89478e-27	DC_C02	SPCS2
0.0068983	0.80903	0.055	0.219	1	Neu_C02	KBTBD2
7.19683e-14	0.808799	0.571	0.402	2.63411e-09	DC_C03	BCL2A1
3.01903e-18	0.808654	0.223	0.075	1.10499e-13	DC_C03	AC058791.1
2.44334e-12	0.808572	0.674	0.572	8.94288e-08	Macro_C03	TRIM22
1.20401e-39	0.808499	0.539	0.294	4.40681e-35	DC_C02	PDIA4
1.84597e-14	0.808394	0.993	0.993	6.75644e-10	Neu_C01	MALAT1
1.26071e-28	0.808157	0.395	0.145	4.61432e-24	DC_C04	MSI2
0	0.808064	0.629	0.074	0	Macro_C01	SCD
0	0.807476	0.242	0	0	DC_C04	PRDM16
1.97853e-17	0.806874	0.348	0.145	7.24161e-13	Macro_C03	AQP9
1.17056e-34	0.806354	0.544	0.319	4.28436e-30	DC_C02	C12orf57
3.08697e-17	0.806078	0.5	0.329	1.12986e-12	Mono_C04	CX3CR1
1.6277e-49	0.805899	0.354	0.117	5.95755e-45	DC_C02	GRAMD1B
4.46816e-44	0.805832	0.357	0.093	1.63539e-39	DC_C03	LACC1
1.45419e-23	0.805799	0.172	0.04	5.3225e-19	DC_C03	SYNE2
8.11378e-27	0.805707	0.172	0.037	2.96973e-22	DC_C03	GZMK
0	0.805624	0.341	0	0	DC_C02	SHD
0.000294409	0.805155	0.127	0.439	1	Neu_C02	FLOT2
1.66223e-20	0.80499	0.559	0.369	6.08392e-16	DC_C03	DSTN
0	0.804612	0.581	0.045	0	Macro_C01	LINC01094
7.86385e-70	0.803808	0.336	0.055	2.87825e-65	DC_C04	GPR82
1.19011e-08	0.801567	0.39	0.265	0.000435593	Macro_C03	FCGR1B
0.00757039	0.801526	0.197	0.138	1	Neu_C01	MCEMP1
1.08102e-155	0.801264	0.87	0.311	3.95665e-151	Macro_C01	STOM
1.23128e-29	0.800479	0.444	0.175	4.50659e-25	DC_C04	OFD1
1.89834e-108	0.798559	0.115	0.005	6.94811e-104	Macro_C01	APOC2
1.39686e-109	0.798328	0.942	0.583	5.11263e-105	Macro_C01	LY96
1.0028e-18	0.797736	0.829	0.747	3.67034e-14	Macro_C03	RNF213
3.47311e-126	0.796802	1	0.988	1.27119e-121	DC_C02	RPS23
1.20501e-05	0.796517	0.498	0.434	0.441045	DC_C04	PSTPIP2
1.1596e-09	0.796068	0.117	0.029	4.24426e-05	Neu_C01	TNFAIP6
3.82566e-162	0.795836	0.411	0.056	1.40023e-157	DC_C02	SLC7A5
7.15343e-228	0.79546	0.992	0.951	2.61823e-223	DC_C01	RPSA
0.00225982	0.795306	0.291	0.738	1	Neu_C02	STK17B
3.46784e-05	0.794232	0.236	0.71	1	Neu_C02	PNISR
3.5273e-44	0.794116	0.867	0.842	1.29103e-39	DC_C02	UBB
0.00853878	0.793608	0.164	0.412	1	Neu_C02	IQSEC1
2.25215e-73	0.793503	0.507	0.135	8.24308e-69	Mono_C04	NR4A1
0.000250969	0.793132	0.164	0.517	1	Neu_C02	DDX6
3.45407e-234	0.792443	0.31	0.018	1.26422e-229	DC_C02	SIT1
1.4371e-42	0.7924	1	0.986	5.25993e-38	DC_C04	RPS19
2.59188e-05	0.791917	0.2	0.646	0.948655	Neu_C02	FOXP1
1.4889e-31	0.791165	0.94	0.875	5.44954e-27	Mono_C04	EMP3
0.00973024	0.790487	0.182	0.343	1	Neu_C01	RAF1
1.90114e-63	0.789594	0.49	0.177	6.95835e-59	DC_C02	TUT4
1.3385e-30	0.789509	0.155	0.027	4.89904e-26	DC_C03	PRF1
1.40471e-38	0.789399	0.534	0.295	5.14137e-34	DC_C02	MRPL36
1.3964e-19	0.789211	0.416	0.186	5.11098e-15	DC_C03	CD38
0	0.789205	0.452	0.011	0	Macro_C01	CXCL12
3.6855e-05	0.788586	0.2	0.642	1	Neu_C02	GTF2I
9.2225e-123	0.787985	0.8	0.293	3.37553e-118	Macro_C01	STAB1
1.0422e-39	0.787379	0.516	0.269	3.81456e-35	DC_C02	LMAN1
0.0014948	0.787297	0.145	0.43	1	Neu_C02	XRN1
8.3087e-14	0.786064	0.63	0.551	3.04107e-09	DC_C03	DNAJC15
2.8309e-31	0.785719	0.718	0.471	1.03614e-26	Mono_C04	NINJ1
0.00488223	0.785631	0.236	0.581	1	Neu_C02	ICAM3
0.00227559	0.784595	0.091	0.316	1	Neu_C02	SBF2
1.04462e-33	0.783787	0.62	0.423	3.82343e-29	DC_C02	RNASEH2B
0.000266907	0.783475	0.236	0.672	1	Neu_C02	NUP214
2.1265e-118	0.782751	0.997	0.986	7.7832e-114	DC_C02	RPS3A
0.00706504	0.781974	0.153	0.095	1	Neu_C01	IGF1R
3.16361e-13	0.781711	0.38	0.203	1.15791e-08	Macro_C03	FPR2
3.69958e-13	0.780802	0.786	0.745	1.35408e-08	Macro_C03	SNX10
1.55919e-30	0.78006	0.75	0.635	5.70679e-26	DC_C02	ARGLU1
5.36053e-10	0.778702	0.756	0.725	1.96201e-05	DC_C03	RPS27L
1.76481e-19	0.778412	0.877	0.818	6.45937e-15	Macro_C03	PSMB9
0.0079411	0.777069	0.109	0.313	1	Neu_C02	PPP1R15B
0	0.77641	0.32	0.001	0	DC_C02	PLXNA4
2.15868e-22	0.776118	0.81	0.676	7.90098e-18	Mono_C04	STXBP2
5.86037e-134	0.775208	0.997	0.989	2.14495e-129	DC_C02	RPS27A
1.24321e-35	0.774924	0.403	0.133	4.55028e-31	DC_C03	CLIC2
0.00100342	0.774807	0.164	0.479	1	Neu_C02	HIPK1
7.07928e-39	0.774624	0.912	0.847	2.59109e-34	Mono_C04	SPI1
1.23543e-46	0.77435	0.49	0.228	4.52179e-42	DC_C02	SNRNP25
0.00522849	0.774288	0.127	0.36	1	Neu_C02	GPS2
2.21938e-142	0.77421	0.817	0.433	8.12317e-138	DC_C01	SPINT2
2.73174e-39	0.773775	0.729	0.437	9.99843e-35	Mono_C04	CYTIP
4.34621e-81	0.772814	0.443	0.123	1.59076e-76	DC_C02	SEPTIN1
0.00437492	0.772507	0.127	0.365	1	Neu_C02	RARA
0.00756055	0.771885	0.127	0.349	1	Neu_C02	CORO7
1.47146e-25	0.771819	0.648	0.533	5.3857e-21	DC_C02	UNC93B1
2.12894e-35	0.771774	0.928	0.889	7.79214e-31	DC_C04	HINT1
5.96155e-33	0.771769	0.687	0.398	2.18199e-28	Mono_C04	BCL2A1
0.000602145	0.771072	0.255	0.683	1	Neu_C02	OSBPL8
0	0.770131	0.592	0.061	0	Macro_C01	RGL1
1.10384e-272	0.768824	0.695	0.115	4.04016e-268	Macro_C01	ACP2
1.60923e-163	0.76879	0.37	0.029	5.88994e-159	DC_C03	ZNF366
4.58682e-18	0.768707	0.529	0.321	1.67882e-13	DC_C03	BUD23
0.00229879	0.767914	0.145	0.419	1	Neu_C02	WBP2
6.60036e-13	0.767563	0.143	0.058	2.4158e-08	DC_C02	GZMA
0.000332449	0.767373	0.127	0.435	1	Neu_C02	MPHOSPH8
4.4059e-09	0.767319	0.246	0.119	0.00016126	Macro_C03	STEAP4
2.50472e-121	0.767134	0.385	0.065	9.16751e-117	DC_C02	ETS1
1.61626e-46	0.766684	0.441	0.126	5.91567e-42	DC_C03	P2RY14
1.42549e-11	0.766548	0.749	0.637	5.21744e-07	Macro_C03	DUSP6
0.000412688	0.76631	0.164	0.5	1	Neu_C02	SELENOK
0.00458248	0.766253	0.198	0.139	1	Macro_C03	THBS1
4.56297e-34	0.76549	0.88	0.802	1.67009e-29	Mono_C04	LYN
1.02237e-38	0.764989	0.862	0.839	3.74197e-34	DC_C02	GNAS
1.10595e-56	0.764943	0.574	0.195	4.04788e-52	Mono_C04	CTSL
2.30091e-13	0.764799	0.668	0.576	8.42155e-09	Macro_C03	STAT2
0.000463127	0.763963	0.182	0.535	1	Neu_C02	EP300
2.93832e-23	0.763647	0.978	0.976	1.07545e-18	DC_C04	ACTG1
4.07104e-10	0.763499	0.866	0.825	1.49004e-05	Macro_C03	NFKBIA
0.00511077	0.762263	0.073	0.26	1	Neu_C02	FNDC3A
2.59807e-05	0.762183	0.127	0.495	0.95092	Neu_C02	IRF9
2.25941e-52	0.761896	0.391	0.135	8.26968e-48	DC_C02	SUSD1
1.30909e-46	0.761764	0.535	0.212	4.79141e-42	Mono_C04	MARCKSL1
2.72349e-40	0.761628	0.866	0.707	9.96825e-36	Mono_C04	RGS19
1.89906e-196	0.761607	0.722	0.158	6.95076e-192	Macro_C01	SLAMF8
0.00749499	0.761515	0.144	0.095	1	Macro_C03	IFITM1
1.62619e-33	0.761337	0.402	0.18	5.95202e-29	Macro_C01	IL32
5.90524e-31	0.760832	0.734	0.625	2.16138e-26	DC_C02	RNASE6
2.77828e-117	0.760126	0.852	0.344	1.01688e-112	Macro_C01	CXCL16
2.9819e-88	0.759877	0.468	0.103	1.09141e-83	Mono_C04	ZNF703
4.62897e-09	0.759376	0.471	0.322	0.000169425	DC_C03	ARPC5L
6.25566e-52	0.758625	0.883	0.919	2.28964e-47	DC_C02	COMMD6
0	0.75859	0.54	0.05	0	Macro_C01	NR1H3
3.1035e-139	0.757982	0.806	0.275	1.13591e-134	Macro_C01	LILRB4
5.60405e-47	0.757636	0.124	0.019	2.05114e-42	Macro_C01	CCL4L2
0.00110775	0.756599	0.182	0.512	1	Neu_C02	TOP1
2.43761e-141	0.756478	0.997	0.991	8.92188e-137	DC_C02	RPS12
7.90153e-05	0.756236	0.164	0.545	1	Neu_C02	NR3C1
5.41201e-54	0.755677	0.327	0.061	1.98085e-49	DC_C04	ENHO
1.8579e-07	0.755537	0.2	0.752	0.00680009	Neu_C02	QKI
0.00107899	0.754937	0.2	0.552	1	Neu_C02	MYD88
0.00744922	0.754793	0.218	0.527	1	Neu_C02	RTF2
5.25912e-40	0.754143	0.383	0.156	1.92489e-35	DC_C02	CKS2
8.39675e-40	0.753398	0.382	0.113	3.07329e-35	DC_C03	MAGEF1
3.42456e-11	0.75327	0.238	0.103	1.25342e-06	DC_C04	IL7R
1.14607e-34	0.752877	0.992	0.984	4.19473e-30	DC_C03	HLA-A
1.1608e-45	0.752196	0.56	0.284	4.24863e-41	DC_C02	A1BG
1.25748e-69	0.752013	0.518	0.156	4.60248e-65	Mono_C04	CALML4
1.10613e-31	0.750969	0.919	0.916	4.04853e-27	DC_C04	GSTP1
1.35439e-11	0.750402	0.551	0.404	4.95721e-07	Macro_C03	BCL2A1
3.90295e-27	0.75018	0.366	0.132	1.42852e-22	DC_C03	PDE4DIP
0.00220743	0.749553	0.454	0.552	1	Mono_C05	HSPA1A
2.35018e-11	0.748895	0.525	0.383	8.60191e-07	DC_C03	IDH2
0.00039016	0.748367	0.218	0.621	1	Neu_C02	WNK1
7.16577e-28	0.747589	0.768	0.751	2.62274e-23	DC_C02	UCP2
1.8856e-113	0.747279	0.992	0.945	6.90149e-109	Macro_C01	FCER1G
2.82709e-65	0.747241	0.901	0.502	1.03474e-60	Macro_C01	PLAAT4
1.49802e-12	0.747054	0.184	0.065	5.48291e-08	DC_C04	CD1E
7.28499e-33	0.74688	0.62	0.36	2.66638e-28	Mono_C04	UNC119
1.95474e-32	0.745671	0.42	0.151	7.15455e-28	DC_C03	STK17A
2.61308e-24	0.745319	0.607	0.442	9.56413e-20	DC_C02	CBX6
6.55628e-05	0.745026	0.481	0.441	1	Macro_C03	SERPINB9
5.44944e-108	0.744933	0.784	0.307	1.99455e-103	Macro_C01	GYPC
2.01305e-24	0.744908	0.906	0.868	7.36796e-20	DC_C04	NPM1
9.7638e-120	0.74454	0.559	0.145	3.57365e-115	Macro_C01	CPM
0.0016939	0.744221	0.2	0.536	1	Neu_C02	TMOD3
1.46163e-105	0.743835	0.897	0.451	5.34971e-101	Macro_C01	HNMT
0.00259341	0.743724	0.145	0.414	1	Neu_C02	EMB
1.97964e-17	0.743634	0.782	0.795	7.24568e-13	DC_C03	RNASET2
0.000530171	0.743424	0.109	0.389	1	Neu_C02	AC004687.1
8.84989e-08	0.743383	0.46	0.341	0.00323915	Macro_C03	PIM1
1.46605e-08	0.743112	0.685	0.659	0.000536589	DC_C03	CCT8
9.18134e-08	0.742448	0.369	0.251	0.00336046	Macro_C03	GK
2.38222e-178	0.742415	0.647	0.146	8.71917e-174	Macro_C01	EPS8
5.98999e-25	0.74206	0.719	0.637	2.1924e-20	DC_C02	SPCS3
0.00565101	0.741768	0.109	0.324	1	Neu_C02	GAK
3.74886e-28	0.741375	0.479	0.204	1.37212e-23	DC_C03	VEGFB
1.28767e-05	0.740706	0.109	0.039	0.471302	Neu_C01	MMP25
9.74206e-64	0.740649	0.458	0.159	3.56569e-59	DC_C02	GPATCH11
1.26726e-12	0.740572	1	0.992	4.63829e-08	DC_C04	MALAT1
0.00117553	0.740237	0.164	0.473	1	Neu_C02	NUB1
4.30793e-100	0.740126	0.92	0.515	1.57674e-95	Macro_C01	AKR1A1
1.5024e-196	0.739878	0.968	0.687	5.49892e-192	Mono_C02	FCN1
9.43596e-15	0.739632	0.668	0.509	3.45366e-10	Macro_C03	CCR1
1.56372e-15	0.73773	0.933	0.903	5.72339e-11	DC_C04	HLA-DPB1
6.35189e-39	0.73768	0.884	0.71	2.32486e-34	Mono_C04	PTPN6
0.000394608	0.737175	0.255	0.705	1	Neu_C02	LINC01578
2.08063e-29	0.73688	0.718	0.5	7.61531e-25	Mono_C04	IER5
0.00545527	0.736859	0.701	0.887	1	Neu_C01	CYBB
0.00293302	0.736817	0.109	0.34	1	Neu_C02	RNF144B
8.61307e-34	0.736058	0.562	0.337	3.15247e-29	DC_C02	EIF4A3
3.35561e-36	0.735323	0.878	0.877	1.22819e-31	DC_C02	NPC2
2.9571e-26	0.735199	0.719	0.618	1.08233e-21	DC_C02	GTF3A
3.18687e-38	0.734541	0.516	0.272	1.16643e-33	DC_C02	SMARCB1
7.31981e-28	0.734143	0.346	0.149	2.67912e-23	DC_C02	SOCS1
7.18087e-65	0.733817	0.961	0.659	2.62827e-60	Macro_C01	LAP3
0	0.733501	0.643	0.081	0	Macro_C01	SPRED1
1.32944e-108	0.733418	0.685	0.444	4.86589e-104	Mono_C01	GBP1
0.00158927	0.733285	0.145	0.428	1	Neu_C02	NUP50
2.76024e-30	0.733082	0.884	0.877	1.01028e-25	Mono_C04	PTP4A2
0	0.732952	0.307	0	0	DC_C02	AC011893.1
3.45091e-07	0.732631	0.102	0.029	0.0126307	Neu_C01	CEACAM3
6.04337e-39	0.732119	0.518	0.271	2.21194e-34	DC_C02	ATG101
0.00489302	0.731971	0.466	0.418	1	DC_C03	C1orf56
1.99588e-12	0.731722	0.695	0.555	7.30513e-08	DC_C04	TMEM14C
0.00115235	0.731655	0.109	0.368	1	Neu_C02	HOTAIRM1
0	0.731416	0.349	0.006	0	DC_C02	TNFRSF21
4.06495e-35	0.731293	0.531	0.294	1.48781e-30	DC_C02	LILRB4
1.8738e-52	0.731033	0.445	0.175	6.85831e-48	Macro_C01	NR4A2
2.9914e-69	0.730624	0.361	0.066	1.09488e-64	DC_C03	LIMA1
4.2062e-92	0.730502	0.424	0.067	1.53951e-87	DC_C03	TLR10
0.00124831	0.730427	0.091	0.331	1	Neu_C02	OAS2
0.00713625	0.730231	0.036	0.185	1	Neu_C02	SETD1B
1.37302e-97	0.730076	0.992	0.983	5.0254e-93	DC_C02	RPS3
7.23968e-24	0.729928	0.659	0.544	2.6498e-19	DC_C02	UBE2J1
0.000179172	0.728788	0.236	0.681	1	Neu_C02	SF3B6
0.00138429	0.728683	0.145	0.432	1	Neu_C02	CHMP1B
2.14763e-100	0.728674	0.419	0.092	7.86054e-96	DC_C02	SVIP
4.86646e-148	0.72864	0.477	0.157	1.78117e-143	Mono_C03	PADI4
4.70075e-33	0.728264	0.768	0.565	1.72052e-28	Mono_C04	PILRA
2.7387e-122	0.728008	0.799	0.444	1.00239e-117	DC_C01	CIITA
6.03462e-33	0.727874	0.307	0.086	2.20873e-28	DC_C03	NAALADL1
3.41155e-10	0.726949	0.647	0.581	1.24866e-05	DC_C03	SRI
6.80231e-68	0.7267	0.419	0.123	2.48971e-63	DC_C02	CYFIP2
2.33017e-95	0.726563	0.637	0.352	8.52866e-91	Mono_C03	CDA
1.2186e-24	0.72645	0.454	0.203	4.46018e-20	DC_C03	MCUR1
1.04821e-92	0.726157	0.942	0.549	3.83654e-88	Macro_C01	PILRA
6.9812e-06	0.726073	0.289	0.197	0.255519	Macro_C03	DDX58
1.03796e-183	0.726072	0.806	0.217	3.79905e-179	Macro_C01	DRAM1
2.36232e-222	0.725569	1	0.918	8.64634e-218	Mono_C02	LYZ
4.65443e-87	0.725346	0.76	0.547	1.70357e-82	Mono_C03	MEGF9
2.57398e-23	0.725146	0.732	0.671	9.42103e-19	DC_C02	TLE5
0	0.725109	0.354	0.01	0	DC_C02	KCNK17
1.95874e-116	0.724941	0.984	0.95	7.16919e-112	Macro_C01	ITM2B
2.56066e-157	0.724938	0.845	0.277	9.37227e-153	Macro_C01	ARHGAP18
2.03282e-139	0.7247	0.838	0.49	7.44031e-135	DC_C01	GSN
1.11109e-53	0.724322	0.206	0.039	4.06669e-49	DC_C02	CD247
2.58566e-271	0.723997	0.339	0.018	9.46377e-267	DC_C02	TMIGD2
1.72679e-104	0.723937	0.235	0.018	6.32022e-100	DC_C03	LAG3
1.13608e-90	0.72335	0.979	0.825	4.15816e-86	Macro_C01	FCGRT
0.0042489	0.723305	0.127	0.365	1	Neu_C02	YIPF3
3.50727e-121	0.722819	0.897	0.372	1.2837e-116	Macro_C01	SAMSN1
2.3115e-99	0.721622	0.357	0.046	8.46032e-95	DC_C03	SERPINF2
0.000158419	0.721314	0.321	0.653	1	Neu_C01	ADAR
0.000124842	0.721236	0.2	0.605	1	Neu_C02	KMT2E
8.79339e-39	0.720917	0.458	0.157	3.21847e-34	DC_C03	FLT3
1.6097e-22	0.720803	0.711	0.515	5.89166e-18	Mono_C04	CDKN2D
9.24743e-12	0.720306	0.382	0.214	3.38465e-07	DC_C03	MRPL17
0.00511788	0.720218	0.127	0.358	1	Neu_C02	RAB3D
6.7408e-122	0.720065	0.802	0.287	2.4672e-117	Macro_C01	NPL
3.58706e-13	0.719743	0.508	0.341	1.3129e-08	Macro_C03	GCH1
1.83248e-09	0.71917	0.492	0.38	6.70704e-05	Macro_C03	DDX60L
7.38751e-10	0.71894	0.697	0.649	2.7039e-05	DC_C03	ATG3
9.09807e-05	0.718535	0.255	0.731	1	Neu_C02	SF3B1
3.39797e-45	0.71837	0.874	0.485	1.24369e-40	Macro_C01	GBP1
2.57998e-05	0.718267	0.314	0.213	0.9443	DC_C04	HLA-DQA2
2.20259e-292	0.718075	0.685	0.099	8.0617e-288	Macro_C01	CMKLR1
2.23197e-75	0.717863	0.928	0.56	8.16922e-71	Macro_C01	MS4A7
7.5238e-25	0.717733	0.42	0.178	2.75379e-20	DC_C03	TSTD1
0.00957424	0.717519	0.127	0.341	1	Neu_C02	ICAM1
0.00317487	0.717066	0.164	0.439	1	Neu_C02	IFI6
1.67048e-86	0.716876	0.915	0.522	6.11413e-82	Macro_C01	METRNL
8.92286e-25	0.716688	0.697	0.471	3.26586e-20	Mono_C04	LILRA5
1.24989e-84	0.716505	0.977	0.825	4.57473e-80	Macro_C01	MS4A6A
1.92856e-123	0.716107	0.362	0.057	7.05872e-119	DC_C02	RUBCNL
2.73709e-152	0.716044	0.357	0.044	1.0018e-147	DC_C02	STRBP
7.79624e-146	0.715783	0.773	0.248	2.8535e-141	Macro_C01	AKR1B1
2.81687e-07	0.715657	0.604	0.583	0.01031	Macro_C03	SP100
0.00100948	0.715426	0.182	0.513	1	Neu_C02	FAR1
6.07536e-21	0.715333	0.45	0.227	2.22364e-16	DC_C03	DENND1B
1.10131e-26	0.71506	0.341	0.112	4.0309e-22	DC_C04	ADAM19
2.18954e-07	0.714766	0.406	0.31	0.00801392	Macro_C03	APOL3
8.92059e-16	0.714241	0.845	0.786	3.26502e-11	Macro_C03	VMP1
4.14218e-14	0.713945	0.609	0.472	1.51608e-09	DC_C03	PEBP1
9.08898e-18	0.713945	0.458	0.254	3.32666e-13	DC_C03	RAB29
0.00187448	0.713666	0.127	0.39	1	Neu_C02	SEL1L
1.78216e-10	0.713235	0.496	0.368	6.52287e-06	DC_C03	CDK2AP2
2.05725e-170	0.713198	0.22	0.007	7.52973e-166	DC_C04	GEM
2.9706e-86	0.713053	0.977	0.966	1.08727e-81	DC_C02	RPL10A
1.25717e-42	0.711987	0.445	0.195	4.60137e-38	DC_C02	CDYL
0.00476433	0.711309	0.127	0.363	1	Neu_C02	TOX4
3.42188e-147	0.711061	0.978	0.962	1.25244e-142	DC_C01	CST3
9.40903e-23	0.710909	0.93	0.896	3.4438e-18	Macro_C03	FGL2
9.06367e-26	0.710836	0.633	0.474	3.3174e-21	DC_C02	DHRS7
0.00161863	0.710631	0.055	0.257	1	Neu_C02	MTF1
6.35903e-25	0.710415	0.947	0.948	2.32747e-20	Macro_C03	MT-ND2
2.27165e-104	0.710192	0.553	0.287	8.31448e-100	Mono_C02	FOLR3
0.00246135	0.708709	0.109	0.346	1	Neu_C02	GCH1
1.62877e-17	0.70859	1	0.995	5.96147e-13	Macro_C03	FTH1
2.54783e-34	0.708589	0.779	0.686	9.32532e-30	DC_C02	KRTCAP2
4.18656e-51	0.708209	0.918	0.633	1.53232e-46	Macro_C01	CALR
0.00025929	0.70792	0.127	0.443	1	Neu_C02	CTDSP1
5.36806e-232	0.70785	0.627	0.105	1.96476e-227	Macro_C01	SMPDL3A
2.03493e-104	0.707596	0.997	0.982	7.44807e-100	DC_C02	RPS4X
2.571e-76	0.707352	0.933	0.792	9.41012e-72	Mono_C03	AC020656.1
6.77297e-23	0.706631	0.596	0.44	2.47897e-18	DC_C02	OGT
2.39713e-20	0.705963	0.703	0.634	8.77375e-16	DC_C02	TRAM1
9.51784e-21	0.705453	0.331	0.167	3.48363e-16	DC_C02	HIST1H1C
2.88276e-17	0.705268	0.861	0.789	1.05512e-12	DC_C03	PSME2
0.00203605	0.705238	0.145	0.423	1	Neu_C02	UBL3
2.4739e-123	0.704845	0.315	0.028	9.05472e-119	DC_C03	PLPP1
2.04046e-34	0.704594	0.882	0.912	7.46827e-30	DC_C03	NME2
3.33344e-156	0.704476	0.678	0.176	1.22007e-151	Macro_C01	GAS6
2.54056e-19	0.704376	0.659	0.557	9.29871e-15	DC_C02	C1QBP
2.98646e-05	0.704212	0.182	0.606	1	Neu_C02	LY96
3.13282e-200	0.704158	0.227	0.006	1.14664e-195	DC_C03	AC092718.6
2.19472e-99	0.70388	0.858	0.414	8.03291e-95	Macro_C01	CYFIP1
0.00171273	0.703251	0.127	0.392	1	Neu_C02	FAM107B
0.00130585	0.702727	0.127	0.4	1	Neu_C02	CYTOR
0.00377205	0.702538	0.073	0.268	1	Neu_C02	AP1G1
0.00114586	0.701531	0.127	0.401	1	Neu_C02	AGO4
7.18371e-12	0.701231	0.824	0.79	2.62931e-07	Macro_C03	PSME2
1.26742e-66	0.700871	0.649	0.455	4.63888e-62	Mono_C03	SLC2A3
0	0.700764	0.376	0.033	0	DC_C01	PKIB
1.42706e-50	0.700319	0.456	0.179	5.22317e-46	DC_C02	DANCR
8.67868e-10	0.699973	0.693	0.713	3.17648e-05	DC_C03	COX5A
6.84354e-32	0.699655	0.433	0.157	2.5048e-27	DC_C03	BIN1
0.000879046	0.699372	0.164	0.482	1	Neu_C02	UBALD2
9.76059e-18	0.698035	0.109	0.015	3.57247e-13	Neu_C01	CHI3L1
0	0.697793	0.274	0.008	0	Macro_C01	NUPR1
0.000118099	0.697671	0.964	0.991	1	Neu_C02	HLA-B
0.00318432	0.697416	0.182	0.482	1	Neu_C02	MLF2
1.28982e-34	0.697173	0.503	0.265	4.72087e-30	DC_C02	REPIN1
1.91032e-05	0.696984	0.164	0.573	0.699197	Neu_C02	PAK1
9.41203e-137	0.69655	0.832	0.586	3.4449e-132	Mono_C01	WARS
7.76431e-25	0.696164	0.745	0.691	2.84181e-20	DC_C02	CIRBP
3.94186e-46	0.696	0.545	0.35	1.44276e-41	Mono_C03	RETN
4.11949e-26	0.695854	0.492	0.278	1.50777e-21	DC_C02	PLAAT3
0.00184955	0.695416	0.127	0.388	1	Neu_C02	EGR1
3.66363e-162	0.694696	0.835	0.526	1.34093e-157	Mono_C02	CD36
2.09642e-235	0.694594	0.999	0.949	7.67312e-231	Mono_C02	CTSS
3.3086e-14	0.69425	0.508	0.338	1.21098e-09	DC_C03	SEPHS2
0	0.694236	0.674	0.075	0	Macro_C01	FMNL2
7.16505e-145	0.693879	0.856	0.563	2.62248e-140	Mono_C01	DUSP6
8.45677e-05	0.693583	0.164	0.543	1	Neu_C02	DCP2
0.000583848	0.693306	0.182	0.531	1	Neu_C02	CERT1
9.02983e-83	0.69324	0.825	0.689	3.30501e-78	Mono_C03	METTL9
5.01167e-09	0.693225	0.567	0.438	0.000183432	DC_C03	SERPINB9
2.66436e-05	0.692828	0.109	0.46	0.975181	Neu_C02	TMEM30A
5.71316e-104	0.692723	0.362	0.067	2.09108e-99	DC_C02	PFKFB2
4.79586e-35	0.691631	0.32	0.122	1.75533e-30	DC_C02	PALM2-AKAP2
6.60476e-86	0.69053	0.858	0.386	2.41741e-81	Macro_C01	TMEM176A
3.72162e-156	0.689869	0.359	0.044	1.36215e-151	DC_C02	BCL7A
2.06102e-06	0.689613	0.348	0.251	0.0754352	Macro_C03	IL1RN
1.23177e-07	0.68923	0.521	0.406	0.0045084	DC_C03	MRPL18
3.08375e-26	0.688601	0.646	0.522	1.12868e-21	DC_C02	USF2
7.3126e-45	0.688472	0.422	0.174	2.67648e-40	DC_C02	TP53I13
4.31722e-131	0.68847	0.352	0.05	1.58014e-126	DC_C02	FLNB
8.36499e-09	0.688404	0.487	0.357	0.000306167	DC_C03	TMEM243
1.74723e-65	0.687857	0.984	0.821	6.39505e-61	Macro_C01	CSTB
0.000155072	0.687379	0.127	0.455	1	Neu_C02	MAX
4.37863e-06	0.687324	0.358	0.269	0.160262	Macro_C03	IFIH1
6.85461e-46	0.687033	0.971	0.913	2.50885e-41	Macro_C01	JUNB
3.28728e-29	0.686403	0.826	0.804	1.20318e-24	DC_C02	PLEK
6.12838e-25	0.686075	0.754	0.612	2.24305e-20	Mono_C04	MBD2
1.27529e-26	0.685982	0.779	0.748	4.66768e-22	DC_C02	SELENOH
0.00979358	0.685882	0.145	0.375	1	Neu_C02	RP2
2.69904e-05	0.685848	0.073	0.388	0.987874	Neu_C02	PRKAG2
1.33266e-98	0.685576	0.988	0.87	4.87767e-94	Macro_C01	VAMP8
0.000218105	0.685351	0.218	0.628	1	Neu_C02	RBMS1
1.01242e-06	0.685139	0.385	0.287	0.0370556	Macro_C03	IFI44
1.05351e-90	0.684936	0.914	0.77	3.85596e-86	Mono_C03	CTSD
5.08185e-42	0.68481	0.665	0.344	1.86001e-37	Mono_C04	EVL
4.89535e-10	0.684689	1	0.996	1.79175e-05	Macro_C02	FTL
3.64343e-08	0.68465	0.185	0.088	0.00133353	DC_C03	CD3D
1.37573e-146	0.684523	0.957	0.882	5.03531e-142	DC_C01	HINT1
5.26768e-19	0.683938	0.628	0.412	1.92802e-14	DC_C04	SEPTIN6
5.0064e-06	0.683889	0.164	0.608	0.183239	Neu_C02	BCLAF1
0.000244271	0.683798	0.193	0.117	1	DC_C04	CD1C
4.12132e-05	0.683644	0.203	0.118	1	Macro_C03	CD69
6.0152e-22	0.683491	0.617	0.468	2.20162e-17	DC_C02	PPM1G
2.53284e-93	0.683029	0.992	0.973	9.27043e-89	DC_C02	RPL23A
2.67199e-17	0.683002	0.445	0.246	9.77976e-13	DC_C03	HPS5
8.11832e-12	0.682956	0.469	0.348	2.97139e-07	DC_C02	MX1
5.79378e-05	0.682602	0.091	0.407	1	Neu_C02	RB1CC1
8.70052e-22	0.682588	0.568	0.407	3.18448e-17	DC_C02	RPS6KA4
9.4328e-135	0.682025	0.73	0.444	3.4525e-130	Mono_C02	AC020916.1
6.81028e-05	0.68147	0.366	0.277	1	Mono_C04	HSPB1
9.78522e-30	0.68084	0.693	0.574	3.58149e-25	DC_C02	TMED10
1.18698e-26	0.680609	0.583	0.406	4.34445e-22	DC_C02	HIST1H4C
4.34616e-225	0.680403	0.693	0.132	1.59074e-220	Macro_C01	LHFPL2
1.59894e-81	0.679921	0.562	0.314	5.85228e-77	Mono_C03	RFLNB
1.93618e-119	0.679605	1	1	7.0866e-115	Macro_C01	B2M
0.000211692	0.679379	0.145	0.483	1	Neu_C02	DHRS7
5.86839e-11	0.679376	0.706	0.672	2.14789e-06	DC_C03	PDIA3
5.48549e-13	0.678124	0.426	0.24	2.00774e-08	DC_C04	RUNX3
2.42676e-10	0.678108	0.525	0.386	8.88218e-06	DC_C04	MPC2
2.35893e-09	0.677931	0.743	0.638	8.63393e-05	Macro_C03	MT2A
4.75358e-59	0.677736	0.996	0.991	1.73986e-54	DC_C03	HLA-B
2.231e-147	0.677662	0.668	0.174	8.1657e-143	Macro_C01	GIMAP5
4.35237e-26	0.677534	0.456	0.264	1.59301e-21	DC_C02	ZNRF2
0.0032936	0.677308	0.073	0.272	1	Neu_C02	CD83
6.39491e-89	0.677294	0.864	0.397	2.3406e-84	Macro_C01	FCGR1A
8.98412e-69	0.677249	0.697	0.492	3.28828e-64	Mono_C03	CDC42EP3
5.432e-13	0.677	0.475	0.306	1.98817e-08	DC_C03	TAP2
9.302e-28	0.67696	0.747	0.681	3.40462e-23	DC_C02	GABARAPL2
0	0.67682	0.32	0.008	0	DC_C02	SCAMP5
1.27207e-18	0.676259	0.468	0.255	4.65589e-14	Mono_C04	APOBEC3A
0.000508595	0.675769	0.127	0.425	1	Neu_C02	KPNA4
1.44953e-09	0.675619	0.496	0.368	5.30542e-05	DC_C03	CCT2
6.34697e-72	0.675607	0.891	0.496	2.32305e-67	Macro_C01	CREG1
3.9982e-76	0.675417	0.959	0.767	1.46338e-71	Macro_C01	BST2
1.53562e-37	0.67507	0.497	0.251	5.62053e-33	DC_C02	CBFA2T3
6.02296e-13	0.674859	0.513	0.34	2.20447e-08	DC_C03	CAMK2D
3.049e-97	0.673479	0.994	0.898	1.11597e-92	Macro_C01	HLA-DPB1
9.84413e-78	0.673374	0.984	0.784	3.60305e-73	Macro_C01	HSPA8
0.00719998	0.673345	0.314	0.581	1	Neu_C01	MAPK1
1.54935e-25	0.672996	0.983	0.979	5.67077e-21	DC_C03	H3F3B
9.10891e-17	0.672771	0.303	0.126	3.33395e-12	DC_C03	DIMT1
0.00169293	0.672598	0.109	0.358	1	Neu_C02	CCDC88B
9.87775e-56	0.672356	0.297	0.077	3.61536e-51	DC_C02	FAM43A
1.26745e-24	0.672137	0.76	0.7	4.63899e-20	DC_C02	ZNF706
2.46147e-50	0.672094	0.57	0.214	9.00924e-46	Mono_C04	LINC02432
4.15442e-34	0.671747	0.353	0.108	1.52056e-29	DC_C03	CCDC126
2.22096e-23	0.671438	0.641	0.494	8.12894e-19	DC_C02	MYDGF
0.00138429	0.671279	0.164	0.469	1	Neu_C02	TLE4
6.57479e-26	0.670659	0.687	0.478	2.40644e-21	Mono_C04	PKN1
0.00220299	0.670424	0.109	0.351	1	Neu_C02	PSENEN
2.80469e-20	0.669967	0.669	0.59	1.02655e-15	DC_C02	RPN2
2.81243e-05	0.669821	0.182	0.606	1	Neu_C02	NAIP
1.74885e-05	0.669118	0.145	0.541	0.640096	Neu_C02	BUD31
6.57426e-18	0.669032	0.664	0.579	2.40624e-13	DC_C02	RPL22L1
0.00166252	0.668947	0.182	0.498	1	Neu_C02	CHD1
5.04342e-31	0.668747	0.961	0.91	1.84594e-26	Mono_C04	IFI30
3.41528e-61	0.668448	0.728	0.591	1.25003e-56	Mono_C03	HMGB2
1.22067e-10	0.668285	0.71	0.684	4.46779e-06	DC_C03	SRSF7
5.39969e-41	0.66812	0.513	0.319	1.97634e-36	Mono_C03	FOLR3
0.000402312	0.668075	0.127	0.431	1	Neu_C02	DENND10
0.000869037	0.667557	0.145	0.444	1	Neu_C02	AC090559.1
0.00162641	0.667515	0.055	0.257	1	Neu_C02	IKBIP
4.95947e-177	0.667432	0.98	0.957	1.81521e-172	DC_C01	RPS5
6.2346e-29	0.667218	0.319	0.102	2.28193e-24	DC_C03	TMEM273
1.99039e-06	0.667045	0.29	0.177	0.0728504	DC_C03	DUSP2
4.07435e-90	0.666976	0.984	0.868	1.49125e-85	Macro_C01	GPX4
1.1307e-38	0.666451	0.451	0.21	4.13848e-34	DC_C02	PARP10
2.44115e-22	0.666355	0.674	0.514	8.93486e-18	DC_C02	CDKN2D
0.000966189	0.666245	0.109	0.373	1	Neu_C02	HPCAL1
0.00239642	0.665812	0.127	0.381	1	Neu_C02	ZNF638
2.5863e-21	0.665018	0.583	0.43	9.4661e-17	DC_C02	ZRANB2
1.70276e-80	0.664995	0.907	0.489	6.23225e-76	Macro_C01	CCR1
4.35052e-79	0.664947	0.282	0.042	1.59233e-74	Mono_C04	PPM1N
6.06573e-28	0.664739	0.591	0.404	2.22012e-23	DC_C02	TMED9
0.00117766	0.664546	0.073	0.299	1	Neu_C02	DNAJB11
4.68016e-86	0.664187	0.742	0.302	1.71298e-81	Macro_C01	ATF5
2.54132e-81	0.663988	0.32	0.066	9.3015e-77	DC_C02	LINC01684
0.000648597	0.663834	0.204	0.428	1	Neu_C01	RAB18
1.67776e-07	0.663558	0.422	0.328	0.00614078	Macro_C03	OAS2
1.10804e-16	0.663238	0.973	0.945	4.05553e-12	Macro_C03	SAT1
1.5685e-32	0.662944	0.835	0.68	5.74088e-28	Mono_C04	CSK
1.27447e-07	0.662602	0.58	0.507	0.00466467	DC_C03	EIF6
2.71641e-24	0.662502	0.13	0.024	9.94232e-20	DC_C03	KLRD1
2.35582e-38	0.662468	0.567	0.276	8.62255e-34	Mono_C04	CAMK1
3.52818e-06	0.662442	0.722	0.698	0.129135	DC_C04	HERPUD1
1.20291e-06	0.662262	0.759	0.767	0.0440278	Macro_C03	PLEKHO1
2.00096e-254	0.661975	0.567	0.077	7.3237e-250	Macro_C01	LTC4S
1.04467e-160	0.661858	0.171	0.008	3.8236e-156	Macro_C01	CHI3L1
1.14983e-37	0.661473	0.404	0.172	4.20849e-33	DC_C02	ZDHHC4
2.80993e-09	0.661465	0.706	0.705	0.000102846	DC_C03	LDHA
5.22334e-27	0.661305	0.514	0.273	1.9118e-22	Mono_C04	GNG2
2.2906e-08	0.66107	0.513	0.426	0.000838381	Macro_C03	XRN1
5.38614e-08	0.660753	0.37	0.229	0.00197138	DC_C03	DDIT4
1.87611e-43	0.660732	0.286	0.062	6.86675e-39	DC_C03	VMO1
2.55371e-49	0.660717	0.924	0.597	9.34682e-45	Macro_C01	ATOX1
0.00319989	0.660619	0.204	0.389	1	Neu_C01	CLEC4E
0.000833107	0.66037	0.19	0.398	1	Neu_C01	ANKRD13A
0	0.660103	0.286	0.001	0	DC_C02	AC007381.1
0.00128547	0.659791	0.127	0.4	1	Neu_C02	DYNC1LI1
5.81275e-160	0.659693	0.76	0.452	2.12752e-155	Mono_C02	CDC42EP3
1.20787e-21	0.659088	0.42	0.19	4.42091e-17	DC_C03	NME4
2.09309e-137	0.658307	0.823	0.279	7.66093e-133	Macro_C01	HAVCR2
1.03788e-13	0.658292	0.412	0.225	3.79874e-09	DC_C03	SINHCAF
1.34527e-37	0.658058	0.406	0.176	4.92381e-33	DC_C02	N4BP2
5.51172e-32	0.657318	0.367	0.163	2.01735e-27	DC_C02	SNX9
1.25568e-38	0.657196	0.211	0.036	4.59593e-34	DC_C04	GPR157
8.00405e-36	0.657069	0.508	0.27	2.92956e-31	DC_C02	TMEM109
1.13563e-60	0.656978	0.422	0.094	4.15651e-56	DC_C04	AFF3
0.00887753	0.656842	0.309	0.719	1	Neu_C02	MYH9
1.69565e-13	0.656838	0.701	0.697	6.20625e-09	DC_C02	SSR3
3.65747e-20	0.656788	0.845	0.839	1.33867e-15	DC_C03	GNAS
1.5738e-61	0.656624	0.765	0.595	5.76028e-57	Mono_C03	RGS2
1.21495e-16	0.656383	0.959	0.872	4.44685e-12	Macro_C01	EMP3
4.15219e-112	0.655772	0.819	0.312	1.51974e-107	Macro_C01	EPB41L3
1.30574e-101	0.655569	0.827	0.527	4.77914e-97	DC_C01	TMEM14C
5.68761e-08	0.655317	0.829	0.835	0.00208172	Macro_C03	CEBPB
2.91472e-24	0.655075	0.63	0.466	1.06682e-19	DC_C02	SPINT2
0.00134977	0.65491	0.109	0.364	1	Neu_C02	VOPP1
1.36456e-23	0.654823	0.827	0.689	4.99442e-19	Mono_C04	CIRBP
7.77226e-05	0.654808	0.634	0.603	1	DC_C03	PSMB6
4.27327e-48	0.654807	0.335	0.089	1.56406e-43	Mono_C04	CHST2
0.00718611	0.654654	0.182	0.34	1	Neu_C01	SLC12A6
0.00288471	0.654148	0.193	0.133	1	Macro_C03	P2RY14
1.61801e-95	0.653696	0.992	0.983	5.9221e-91	DC_C02	RPS25
1.07245e-06	0.65327	0.224	0.418	0.0392529	DC_C04	TMEM176A
9.14684e-13	0.652683	0.208	0.103	3.34784e-08	DC_C02	TRBC2
4.19984e-05	0.652308	0.561	0.572	1	Macro_C03	NMI
0.000266224	0.652103	0.127	0.439	1	Neu_C02	ANKRD13D
3.63021e-270	0.65194	0.305	0.008	1.32869e-265	DC_C04	GTF2IRD1
1.21668e-20	0.65183	0.68	0.589	4.45316e-16	DC_C02	DAD1
0.00050993	0.651759	0.091	0.355	1	Neu_C02	GPATCH2L
0.00273314	0.651705	0.164	0.449	1	Neu_C02	CYTIP
3.28786e-32	0.651613	0.408	0.149	1.20339e-27	DC_C03	SLC46A3
7.99094e-05	0.651182	0.091	0.399	1	Neu_C02	ARPP19
0.000381433	0.651	0.368	0.265	1	DC_C04	RELB
4.46088e-05	0.650789	0.632	0.556	1	DC_C04	DAPP1
5.85777e-15	0.650729	0.729	0.692	2.144e-10	DC_C02	TRMT112
1.55552e-09	0.650129	0.529	0.394	5.69336e-05	Macro_C03	SMIM25
2.57363e-47	0.650005	0.922	0.932	9.41974e-43	DC_C02	RPL36AL
2.5022e-07	0.649788	0.318	0.189	0.00915832	DC_C04	IL32
2.06617e-32	0.64967	0.354	0.149	7.56238e-28	DC_C02	STK17A
0.00525552	0.649638	0.091	0.292	1	Neu_C02	AFF1
6.92796e-05	0.649521	0.164	0.548	1	Neu_C02	ATP2B1
2.54273e-124	0.649312	0.824	0.435	9.30663e-120	DC_C01	PEBP1
0.00999588	0.649268	0.127	0.339	1	Neu_C02	SKIL
8.49199e-59	0.648871	0.821	0.434	3.10815e-54	Macro_C01	HMOX1
7.71723e-175	0.648481	0.694	0.332	2.82458e-170	Mono_C02	RBP7
7.4988e-224	0.648202	0.542	0.079	2.74464e-219	Macro_C01	FPR3
1.116e-11	0.647867	0.765	0.727	4.08467e-07	Macro_C03	RNF149
4.72677e-269	0.647854	0.986	0.753	1.73004e-264	Mono_C02	S100A8
7.73417e-198	0.647422	0.767	0.178	2.83078e-193	Macro_C01	VEGFB
3.45414e-05	0.647338	0.454	0.351	1	DC_C03	MX1
0.00324656	0.647328	0.127	0.374	1	Neu_C02	EDEM3
1.01192e-99	0.64716	0.691	0.238	3.70375e-95	Macro_C01	RAB13
6.94748e-09	0.647002	0.5	0.369	0.000254285	DC_C03	CXCL16
3.00268e-05	0.646917	0.127	0.49	1	Neu_C02	ANKRD11
0.00815905	0.646296	0.291	0.677	1	Neu_C02	IL17RA
7.56488e-29	0.645671	0.469	0.261	2.76882e-24	DC_C02	ZNF22
6.90561e-275	0.64541	0.311	0.009	2.52752e-270	DC_C03	GCSAM
4.56583e-170	0.644718	0.885	0.659	1.67114e-165	Mono_C02	METTL9
0.000136947	0.644379	0.145	0.494	1	Neu_C02	CCNDBP1
9.45867e-204	0.644312	0.996	0.872	3.46197e-199	Mono_C02	MNDA
1.94745e-10	0.64428	0.748	0.76	7.12785e-06	DC_C03	PSMB8
4.03643e-25	0.644264	0.514	0.28	1.47737e-20	Mono_C04	SLC2A6
0.000267677	0.644225	0.182	0.552	1	Neu_C02	AKIRIN2
1.88311e-61	0.643733	0.37	0.105	6.89236e-57	DC_C02	MAP2K6
8.90775e-81	0.6437	1	0.989	3.26033e-76	DC_C02	RPS18
1.00751e-30	0.643565	0.403	0.142	3.68757e-26	DC_C03	ITGB7
3.24116e-282	0.643513	0.532	0.091	1.1863e-277	DC_C01	SLC38A1
1.18777e-131	0.643433	0.294	0.034	4.34737e-127	DC_C02	AHI1
1.52541e-05	0.643312	0.127	0.508	0.558317	Neu_C02	CYLD
1.14873e-85	0.6433	0.753	0.443	4.20447e-81	DC_C01	ITGAX
4.60538e-127	0.642991	0.804	0.271	1.68562e-122	Macro_C01	PTMS
7.08035e-11	0.642913	0.546	0.414	2.59148e-06	DC_C03	SEPTIN6
0.000795951	0.642485	0.164	0.484	1	Neu_C02	STAT6
9.05789e-05	0.641958	0.681	0.669	1	DC_C03	EIF2S2
0.000221468	0.641927	0.551	0.553	1	Macro_C03	FKBP5
4.51984e-57	0.641717	0.889	0.615	1.65431e-52	Macro_C01	RNASE6
0.000310163	0.641522	0.218	0.625	1	Neu_C02	ELF1
2.35674e-15	0.641429	0.424	0.235	8.62589e-11	DC_C03	KIF2A
1.3404e-25	0.641	0.516	0.308	4.90601e-21	DC_C02	IL2RG
1.76588e-104	0.640988	0.979	0.887	6.4633e-100	Mono_C03	MNDA
0.00653998	0.640841	0.241	0.442	1	Neu_C01	P2RY13
0	0.640676	0.575	0.056	0	Macro_C01	ETV5
2.00862e-45	0.640103	1	1	7.35175e-41	DC_C03	B2M
2.11132e-109	0.639653	0.348	0.065	7.72766e-105	Macro_C01	SLC39A8
0.00105598	0.639632	0.218	0.591	1	Neu_C02	TRIM38
1.29494e-63	0.639624	0.395	0.081	4.73961e-59	DC_C03	NDRG2
1.10774e-29	0.639295	0.887	0.803	4.05444e-25	Mono_C04	RAP1B
0.000990218	0.63917	0.127	0.407	1	Neu_C02	PPIF
3.2423e-26	0.639139	0.694	0.473	1.18672e-21	Mono_C04	KLF3
5.58954e-09	0.639036	0.647	0.618	0.000204583	DC_C03	NDUFV2
2.38797e-05	0.638897	0.145	0.534	0.87402	Neu_C02	GPCPD1
0.000570381	0.638581	0.145	0.456	1	Neu_C02	WDR82
8.55581e-41	0.63801	0.471	0.219	3.13151e-36	DC_C02	SINHCAF
0	0.637858	0.482	0.044	0	DC_C01	NDRG2
3.78312e-70	0.63773	0.938	0.653	1.38466e-65	Macro_C01	MGAT1
3.32192e-88	0.637192	0.926	0.549	1.21585e-83	Macro_C01	ISCU
1.29502e-06	0.636816	0.139	0.4	0.0473989	Neu_C01	FOXN2
7.17325e-05	0.636487	0.109	0.437	1	Neu_C02	UBE2A
2.66571e-64	0.63591	0.953	0.696	9.75677e-60	Macro_C01	RGS10
0.000572519	0.635585	0.127	0.42	1	Neu_C02	NPEPPS
2.08245e-30	0.635482	0.945	0.956	7.62198e-26	DC_C03	RPSA
4.9261e-36	0.635338	0.401	0.174	1.803e-31	DC_C02	TSTD1
0.000228039	0.634965	0.182	0.399	1	Neu_C01	RBM26
0.0088894	0.634757	0.073	0.243	1	Neu_C02	BHLHE40
5.50283e-87	0.634643	0.821	0.372	2.01409e-82	Macro_C01	ADAP2
0.00237728	0.634597	0.091	0.314	1	Neu_C02	PPM1M
1.04437e-06	0.634555	0.77	0.772	0.0382249	Macro_C03	IFI16
2.42366e-20	0.634485	0.691	0.47	8.87084e-16	DC_C04	PEBP1
1.64385e-200	0.634128	0.294	0.02	6.01665e-196	DC_C02	PMEPA1
4.27036e-78	0.63404	0.913	0.553	1.56299e-73	Macro_C01	ATP1B3
4.02438e-11	0.633867	0.535	0.383	1.47296e-06	Macro_C03	CLEC4E
0.00614654	0.633776	0.109	0.321	1	Neu_C02	GTF2B
2.48929e-08	0.63325	0.599	0.543	0.000911104	Macro_C03	JAK2
8.55323e-07	0.633157	0.634	0.614	0.0313057	DC_C03	C18orf32
0.00534528	0.633017	0.036	0.193	1	Neu_C02	UBE4B
2.27825e-15	0.632562	0.193	0.065	8.33862e-11	DC_C03	TRBC1
2.35216e-20	0.632248	0.784	0.729	8.60915e-16	DC_C02	TMEM59
2.04393e-280	0.631972	0.649	0.093	7.48099e-276	Macro_C01	DHRS3
1.05498e-88	0.631848	0.947	0.719	3.86132e-84	Mono_C03	FCN1
0.000672868	0.631633	0.102	0.045	1	Neu_C01	AKTIP
4.60867e-18	0.631491	0.782	0.675	1.68682e-13	Mono_C04	PPDPF
6.10875e-10	0.631041	0.39	0.229	2.23586e-05	DC_C04	NKG7
4.79534e-115	0.630682	0.773	0.284	1.75514e-110	Macro_C01	NCK1
3.31259e-06	0.630462	0.422	0.336	0.121244	Macro_C03	SKIL
0.00422093	0.63026	0.073	0.265	1	Neu_C02	RASGRP4
6.64686e-83	0.629719	0.831	0.391	2.43282e-78	Macro_C01	ETS2
6.86866e-30	0.629658	0.736	0.467	2.514e-25	Mono_C04	C5AR1
1.0736e-123	0.629537	0.945	0.771	3.92947e-119	Mono_C02	AHNAK
9.07767e-179	0.629435	0.742	0.184	3.32252e-174	Macro_C01	RAB20
1.25555e-08	0.629144	0.63	0.556	0.000459543	DC_C03	DAPP1
0.000108304	0.628984	0.127	0.464	1	Neu_C02	ENTPD1
0.00172318	0.628719	0.145	0.427	1	Neu_C02	RAB18
7.46419e-48	0.628703	0.979	0.985	2.73197e-43	Mono_C04	MT-CO2
9.97686e-83	0.628421	0.843	0.417	3.65163e-78	Macro_C01	RB1
4.20333e-34	0.62835	0.528	0.261	1.53846e-29	Mono_C04	TMC6
1.21891e-217	0.628273	1	0.988	4.46133e-213	DC_C01	RPS18
6.1228e-05	0.627948	0.236	0.7	1	Neu_C02	HCK
7.13192e-18	0.627616	0.651	0.557	2.61035e-13	DC_C02	PDIA6
2.34575e-33	0.627513	0.934	0.909	8.58567e-29	Mono_C05	S100A10
3.77817e-222	0.627302	1	0.985	1.38285e-217	DC_C01	RPS19
0.00367892	0.626862	0.234	0.458	1	Neu_C01	SHOC2
0.000488729	0.626368	0.336	0.655	1	Neu_C01	ANXA11
0.000243907	0.626134	0.145	0.48	1	Neu_C02	LILRA5
8.84996e-30	0.626098	0.493	0.228	3.23917e-25	Mono_C04	INSIG1
5.04254e-16	0.625696	0.753	0.627	1.84562e-11	DC_C04	LDHB
1.18715e-13	0.625464	0.19	0.086	4.34508e-09	DC_C02	CD3D
1.2946e-30	0.625306	0.461	0.249	4.73835e-26	DC_C02	CCDC18-AS1
9.10917e-09	0.625087	0.773	0.772	0.000333405	DC_C03	IFI16
2.06223e-84	0.624937	0.997	0.986	7.54797e-80	DC_C02	RPS19
7.07197e-26	0.624888	0.577	0.329	2.58841e-21	Mono_C04	GPBAR1
6.11148e-07	0.624873	0.21	0.115	0.0223686	DC_C03	CD7
2.18427e-08	0.624704	0.674	0.647	0.000799465	Macro_C03	ATP6V1B2
1.42811e-05	0.624492	0.538	0.443	0.522703	DC_C03	AIP
6.9503e-13	0.62422	0.42	0.241	2.54388e-08	DC_C03	DBNDD2
5.77421e-66	0.624176	0.32	0.077	2.11342e-61	DC_C02	FUT7
2.68132e-05	0.623936	0.567	0.522	0.981391	Macro_C03	SLC8A1
8.54109e-09	0.623918	0.619	0.468	0.000312612	DC_C04	NFKB1
0.000102085	0.623745	0.218	0.65	1	Neu_C02	ROCK1
2.59142e-07	0.622586	0.073	0.48	0.00948487	Neu_C02	TFEC
0.00149916	0.622495	0.164	0.465	1	Neu_C02	CYB5R4
4.13322e-19	0.622472	0.557	0.416	1.5128e-14	DC_C02	ERCC1
0.000943481	0.622401	0.127	0.406	1	Neu_C02	PCF11
0.000404067	0.622307	0.2	0.581	1	Neu_C02	ADAM10
4.9032e-21	0.622226	0.628	0.509	1.79462e-16	DC_C02	SIVA1
0.0093067	0.622225	0.255	0.464	1	Neu_C01	TERF2IP
1.09664e-17	0.622175	0.513	0.367	4.01381e-13	DC_C02	DSTN
3.94886e-07	0.622026	0.66	0.694	0.0144532	DC_C03	TRMT112
2.35371e-41	0.621566	0.71	0.49	8.61481e-37	DC_C01	YWHAH
0.00169075	0.621082	0.556	0.574	1	Macro_C03	ATP1B3
1.39566e-05	0.620951	0.634	0.609	0.510825	DC_C03	HLA-F
9.75991e-32	0.620946	0.219	0.066	3.57222e-27	DC_C02	CD3E
3.03914e-06	0.620908	0.055	0.398	0.111236	Neu_C02	RSF1
1.21424e-05	0.62089	0.203	0.113	0.444424	Macro_C03	KCNJ2
9.47843e-19	0.620821	0.697	0.515	3.4692e-14	Mono_C04	UTRN
0.00207885	0.619711	0.146	0.307	1	Neu_C01	ZNF518A
0.00677481	0.619562	0.277	0.509	1	Neu_C01	CYLD
1.72831e-13	0.619	0.685	0.612	6.32578e-09	DC_C02	H1FX
0.000296325	0.618834	0.164	0.512	1	Neu_C02	TPR
0.000438299	0.618658	0.145	0.465	1	Neu_C02	BAZ2B
2.11976e-23	0.618166	0.16	0.035	7.75852e-19	DC_C03	KLRB1
1.55749e-08	0.617946	0.73	0.69	0.000570057	Mono_C05	CRIP1
5.27523e-58	0.617257	0.979	0.92	1.93079e-53	Macro_C01	PSAP
0.000509832	0.617146	0.127	0.425	1	Neu_C02	ETF1
6.83148e-09	0.616686	0.45	0.302	0.000250039	DC_C03	NCOA7
4.91746e-12	0.616606	0.69	0.581	1.79984e-07	Macro_C03	BACH1
1.3962e-06	0.616431	0.508	0.459	0.0511025	Macro_C03	UPP1
6.88753e-08	0.61643	0.642	0.597	0.0025209	Macro_C03	SCO2
6.65114e-158	0.6163	0.666	0.164	2.43438e-153	Macro_C01	FCHO2
1.19983e-149	0.615374	0.59	0.191	4.3915e-145	DC_C01	GPR183
1.04944e-52	0.614388	0.37	0.098	3.84106e-48	Mono_C04	ADGRE1
1.21572e-10	0.614235	0.877	0.828	4.44967e-06	Macro_C04	SERPINB1
3.54933e-21	0.614066	0.341	0.176	1.29909e-16	DC_C02	CNP
9.70423e-14	0.613487	0.715	0.563	3.55185e-09	Mono_C04	NFKBIZ
4.69827e-20	0.613486	0.761	0.624	1.71961e-15	Mono_C04	SEPTIN9
1.50344e-22	0.613382	0.786	0.792	5.50272e-18	DC_C02	TAGLN2
0	0.613096	0.522	0.04	0	Macro_C01	SCN1B
4.67573e-05	0.613002	0.563	0.513	1	DC_C03	HSPD1
9.68997e-13	0.612445	0.159	0.068	3.54663e-08	DC_C02	TRAC
4.12936e-180	0.612182	0.991	0.969	1.51139e-175	DC_C01	RPL5
3.52008e-69	0.612148	0.903	0.545	1.28839e-64	Macro_C01	CD86
0.00721818	0.611802	0.091	0.282	1	Neu_C02	FCHSD2
2.66015e-16	0.611521	0.622	0.508	9.73641e-12	DC_C02	CHMP5
0	0.611434	0.246	0.001	0	Mono_C04	AC104809.2
7.96795e-07	0.610525	0.714	0.649	0.0291635	DC_C03	WARS
5.15284e-15	0.6103	0.857	0.839	1.88599e-10	DC_C04	GNAS
1.4532e-126	0.609746	0.788	0.264	5.31884e-122	Macro_C01	CREBL2
8.01615e-94	0.609689	0.197	0.014	2.93399e-89	DC_C03	BCL2L14
3.14633e-117	0.609531	0.352	0.056	1.15159e-112	DC_C02	MARCH9
2.06705e-21	0.609466	0.786	0.776	7.56562e-17	DC_C02	SNHG6
2.87118e-16	0.609413	0.769	0.782	1.05088e-11	DC_C03	MIF
7.17145e-25	0.609088	0.903	0.934	2.62482e-20	DC_C03	MYL12A
1.362e-05	0.608931	0.236	0.743	0.498506	Neu_C02	FUS
3.67117e-13	0.608438	0.3	0.135	1.34368e-08	DC_C04	IL4I1
0.00933886	0.608365	0.307	0.557	1	Neu_C01	PIAS1
5.29858e-06	0.608319	0.299	0.201	0.193933	Macro_C03	DDX60
9.6198e-244	0.607981	0.289	0.014	3.52094e-239	DC_C02	HS3ST3B1
8.66978e-190	0.607955	0.323	0.027	3.17323e-185	DC_C02	PPM1J
1.20492e-23	0.607824	0.82	0.636	4.41014e-19	Mono_C04	CHCHD10
2.98304e-26	0.6078	0.51	0.314	1.09182e-21	DC_C02	MIF4GD
3.16931e-25	0.607766	0.453	0.252	1.16e-20	DC_C02	OTUD6B-AS1
2.19655e-11	0.607731	0.738	0.651	8.03959e-07	Macro_C03	FPR1
7.22179e-05	0.607397	0.139	0.07	1	Macro_C03	CCRL2
5.24076e-07	0.607083	0.605	0.58	0.0191817	DC_C03	PFDN2
2.40065e-22	0.607058	0.211	0.056	8.78664e-18	DC_C04	TSC22D1
1.93605e-34	0.606713	0.408	0.158	7.08612e-30	Mono_C04	SYTL1
0.000177585	0.606685	0.164	0.525	1	Neu_C02	VAMP2
1.02559e-115	0.606278	0.312	0.044	3.75375e-111	DC_C02	NRP1
0.00375334	0.6061	0.073	0.268	1	Neu_C02	MAML2
9.22359e-87	0.606098	0.908	0.713	3.37592e-82	DC_C01	LSP1
0.00118238	0.605784	0.309	0.802	1	Neu_C02	RHOG
0.00155427	0.605721	0.091	0.326	1	Neu_C02	ARHGAP27
6.58802e-05	0.605634	0.525	0.466	1	DC_C03	FGD2
3.47216e-16	0.605179	0.701	0.67	1.27085e-11	DC_C02	UBE2D2
6.51185e-06	0.605089	0.2	0.678	0.23834	Neu_C02	SQSTM1
0.000476357	0.604297	0.085	0.239	1	Macro_C04	IFIT2
4.65119e-18	0.604022	0.651	0.57	1.70238e-13	DC_C02	TRIM22
1.45584e-83	0.603461	0.254	0.045	5.32853e-79	Macro_C01	OSM
1.24596e-19	0.603324	0.763	0.711	4.56035e-15	DC_C02	EIF4A2
1.01336e-25	0.603231	0.592	0.337	3.709e-21	Mono_C04	ADGRE2
1.35897e-05	0.603103	0.465	0.412	0.497398	Macro_C03	PARP9
0.00432036	0.602906	0.314	0.582	1	Neu_C01	YPEL5
7.9759e-09	0.602132	0.214	0.105	0.000291926	DC_C03	TRBC2
0.000527864	0.602081	0.127	0.424	1	Neu_C02	LILRA2
1.22844e-73	0.601873	0.984	0.971	4.49621e-69	DC_C02	RPL5
3.7356e-68	0.601727	0.821	0.636	1.36727e-63	Mono_C03	LRRK2
5.74637e-22	0.601269	0.963	0.956	2.10323e-17	Macro_C03	MT-ND1
1.17044e-63	0.601256	0.394	0.095	4.28393e-59	Mono_C04	AL139246.5
7.43595e-93	0.601048	0.792	0.573	2.72163e-88	Mono_C01	VAMP5
9.49365e-245	0.600985	0.318	0.018	3.47477e-240	DC_C02	CARD11
2.23051e-11	0.600898	0.344	0.226	8.16389e-07	DC_C02	GCHFR
2.75178e-69	0.600879	0.307	0.068	1.00718e-64	DC_C02	AC058791.1
0	0.600734	0.305	0.002	0	DC_C02	PROC
0.00058953	0.600585	0.073	0.317	1	Neu_C02	SRP54
6.48152e-115	0.600531	0.973	0.933	2.3723e-110	DC_C01	RPLP0
1.08399e-22	0.600257	0.746	0.549	3.96753e-18	Mono_C04	JPT1
1.17356e-218	0.600146	0.397	0.063	4.29533e-214	DC_C01	CD2
9.46815e-11	0.600116	0.754	0.716	3.46544e-06	Macro_C03	IFNGR2
2.62652e-07	0.599581	0.757	0.714	0.00961334	Mono_C05	CAPG
1.41125e-40	0.599364	0.954	0.929	5.16531e-36	Mono_C04	YBX1
1.07821e-17	0.599287	0.34	0.151	3.94637e-13	DC_C03	PRKAR2B
5.54942e-14	0.599222	0.667	0.59	2.03114e-09	DC_C02	APEX1
2.55575e-61	0.599052	0.464	0.164	9.3543e-57	Macro_C01	HBEGF
5.55141e-40	0.598998	0.172	0.074	2.03187e-35	Mono_C01	CXCL10
1.46191e-09	0.59891	0.765	0.766	5.35074e-05	Macro_C03	TNFSF13B
4.66448e-35	0.598866	0.385	0.162	1.70725e-30	DC_C02	ST3GAL2
5.8598e-05	0.598508	0.145	0.509	1	Neu_C02	RGS18
5.46496e-39	0.598332	0.414	0.169	2.00023e-34	DC_C02	DAB2
4.20121e-12	0.598064	0.391	0.216	1.53769e-07	DC_C03	NME1
3.76254e-08	0.597751	0.702	0.727	0.00137713	DC_C03	RAN
1.86339e-10	0.59762	0.284	0.172	6.82018e-06	DC_C02	CCND2
2.10295e-20	0.597186	0.623	0.416	7.69701e-16	Mono_C04	LILRA2
2.04187e-05	0.59701	0.433	0.365	0.747345	Macro_C03	FNDC3B
4.05533e-19	0.596818	0.839	0.832	1.48429e-14	DC_C02	HNRNPH1
3.67889e-09	0.596807	0.731	0.764	0.000134651	DC_C03	ARF6
2.42519e-96	0.596624	0.999	0.926	8.87645e-92	Mono_C03	LYZ
0.00285655	0.596601	0.109	0.055	1	Neu_C01	LIN7A
0.00125288	0.596361	0.241	0.465	1	Neu_C01	ENTPD1
0.00112093	0.596172	0.145	0.435	1	Neu_C02	FLOT1
0.00537967	0.595682	0.073	0.258	1	Neu_C02	UBE2G1
1.13049e-188	0.595543	0.331	0.022	4.13771e-184	Mono_C04	NEURL1
1.32622e-16	0.595435	0.729	0.706	4.85409e-12	DC_C02	PNISR
1.13764e-28	0.595228	0.961	0.947	4.16387e-24	Mono_C04	UBC
1.99066e-55	0.595155	0.567	0.253	7.28603e-51	Macro_C01	CD83
3.39727e-69	0.594923	0.995	0.991	1.24344e-64	DC_C02	RPS28
0.00575894	0.594616	0.036	0.191	1	Neu_C02	POU2F1
0.00016917	0.594412	0.583	0.579	1	Macro_C03	BAZ1A
2.63639e-28	0.594405	0.336	0.109	9.64947e-24	DC_C03	C15orf48
1.74903e-06	0.594352	0.164	0.628	0.0640162	Neu_C02	FKBP8
9.18509e-06	0.594309	0.145	0.556	0.336184	Neu_C02	LILRB2
3.0498e-21	0.594127	0.842	0.765	1.11626e-16	Mono_C05	LGALS3
1.89337e-05	0.594015	0.193	0.107	0.692992	Macro_C03	LIMK2
0.000348816	0.593847	0.722	0.783	1	Macro_C03	MIF
1.6057e-161	0.593559	0.746	0.197	5.87701e-157	Macro_C01	HLA-DOA
8.13271e-41	0.593273	0.38	0.125	2.97665e-36	Mono_C04	CKS1B
1.43893e-05	0.593219	0.471	0.322	0.526661	DC_C04	TUBA1C
2.38205e-232	0.59296	0.263	0.012	8.71855e-228	DC_C02	ADGRG5
5.89656e-45	0.592726	0.919	0.922	2.1582e-40	DC_C02	PPIA
2.3367e-22	0.592546	0.887	0.798	8.55255e-18	Mono_C04	H2AFZ
5.74847e-99	0.592271	0.172	0.009	2.104e-94	DC_C03	DUSP4
2.80746e-05	0.592051	0.127	0.495	1	Neu_C02	RBM5
3.83093e-170	0.591842	0.994	0.863	1.40216e-165	Mono_C01	FGL2
2.31214e-149	0.591472	0.56	0.179	8.46268e-145	DC_C01	GPAT3
6.59174e-05	0.591406	0.091	0.402	1	Neu_C02	DNAJC3
2.19686e-157	0.59114	0.98	0.776	8.04074e-153	Mono_C02	CSTA
0.00124587	0.59114	0.292	0.567	1	Neu_C01	PPP2R5C
1.04452e-27	0.590876	0.975	0.935	3.82304e-23	Mono_C04	S100A4
1.32248e-23	0.590851	0.454	0.231	4.84042e-19	Mono_C04	TESC
4.42372e-107	0.590691	0.375	0.074	1.61913e-102	Macro_C01	RGS1
6.60554e-79	0.59001	0.804	0.543	2.41769e-74	DC_C01	PAK1
2.78015e-168	0.589925	0.594	0.185	1.01756e-163	DC_C01	HLA-DOA
1.47141e-27	0.589846	0.856	0.69	5.38551e-23	Mono_C04	CTSC
0.00297643	0.589723	0.109	0.341	1	Neu_C02	ERGIC1
0.000381376	0.589564	0.273	0.739	1	Neu_C02	N4BP2L2
2.11403e-160	0.589483	0.963	0.783	7.73758e-156	Mono_C02	APLP2
1.09712e-65	0.58945	0.733	0.545	4.01558e-61	Mono_C03	ITGAM
0.000232641	0.589425	0.127	0.445	1	Neu_C02	VPS4B
4.64011e-139	0.589403	0.328	0.04	1.69833e-134	DC_C02	IL18R1
8.19783e-36	0.5894	0.396	0.173	3.00049e-31	DC_C02	DCPS
2.23023e-116	0.589292	0.595	0.235	8.16285e-112	DC_C01	C12orf45
1.6498e-08	0.588993	0.127	0.636	0.000603844	Neu_C02	SLC38A2
2.97503e-195	0.588919	0.998	0.981	1.08889e-190	DC_C01	RPS3
1.05229e-05	0.588895	0.109	0.479	0.38515	Neu_C02	FLI1
3.81578e-27	0.588888	0.122	0.026	1.39661e-22	DC_C02	PRF1
1.62868e-44	0.588774	0.963	0.854	5.96111e-40	Macro_C01	HCST
1.27181e-17	0.588588	0.555	0.39	4.65493e-13	DC_C02	GCC2
2.03199e-294	0.588288	0.273	0.008	7.43729e-290	DC_C02	SLC35F3
0.000235517	0.587988	0.127	0.443	1	Neu_C02	DSE
1.21011e-135	0.587569	0.779	0.463	4.42914e-131	Mono_C01	MAFB
1.82519e-126	0.586578	0.868	0.601	6.68038e-122	Mono_C01	MARCKS
0.000240974	0.586557	0.204	0.439	1	Neu_C01	MARCH7
1.72467e-33	0.586152	0.839	0.906	6.31245e-29	DC_C02	OST4
1.62585e-05	0.585958	0.604	0.588	0.595077	Macro_C03	UBE2L6
7.59645e-05	0.58593	0.091	0.4	1	Neu_C02	TMF1
0.00589644	0.585824	0.091	0.289	1	Neu_C02	MR1
4.3034e-141	0.585808	0.973	0.944	1.57509e-136	DC_C01	EEF1B2
6.05339e-24	0.585797	0.602	0.367	2.2156e-19	Mono_C04	PAG1
7.40069e-76	0.5855	0.849	0.424	2.70873e-71	Macro_C01	LIPA
0.00267971	0.585453	0.343	0.648	1	Neu_C01	FOXP1
1.71888e-16	0.585263	0.555	0.407	6.29127e-12	DC_C02	MGST2
2.90328e-05	0.585209	0.182	0.605	1	Neu_C02	PECAM1
0.00741291	0.585209	0.073	0.249	1	Neu_C02	KIAA2026
8.4819e-198	0.585191	0.999	0.987	3.10446e-193	DC_C01	RPS23
0.000855438	0.585187	0.285	0.571	1	Neu_C01	STAG2
0.00797896	0.584604	0.109	0.313	1	Neu_C02	FOXO3
0.00802215	0.584569	0.234	0.439	1	Neu_C01	MIER1
1.11024e-66	0.584392	0.899	0.739	4.0636e-62	DC_C01	CKLF
4.65899e-65	0.584279	1	0.995	1.70524e-60	Macro_C01	FTH1
5.75031e-20	0.584278	0.193	0.049	2.10467e-15	Macro_C03	CD274
3.97823e-156	0.583958	0.793	0.514	1.45607e-151	Mono_C02	MEGF9
3.34904e-18	0.583902	0.39	0.171	1.22578e-13	DC_C04	CCND2
4.15979e-11	0.583739	0.802	0.776	1.52253e-06	Macro_C03	CASP1
2.23635e-77	0.583643	0.997	0.981	8.18527e-73	DC_C02	RPL7A
9.88788e-06	0.583615	0.364	0.27	0.361906	Macro_C03	BIRC3
0.00151925	0.583472	0.127	0.396	1	Neu_C02	ATP11A
3.84958e-19	0.583359	0.76	0.7	1.40898e-14	DC_C02	SNRPD2
0.00743129	0.583291	0.109	0.315	1	Neu_C02	RAB5A
8.20323e-06	0.583088	0.109	0.485	0.300246	Neu_C02	FAM200B
0.00353335	0.582915	0.701	0.892	1	Neu_C01	TSPO
0.00943938	0.582694	0.109	0.307	1	Neu_C02	VCPIP1
1.09258e-108	0.582661	0.962	0.768	3.99895e-104	Mono_C02	AC020656.1
2.76443e-90	0.582515	0.334	0.113	1.01181e-85	Mono_C03	MCEMP1
0.00677688	0.58207	0.417	0.41	1	Macro_C03	MTHFD2
2.78227e-05	0.58194	0.615	0.579	1	Macro_C03	LY6E
8.87909e-07	0.581887	0.542	0.442	0.0324983	DC_C03	DNAJC4
0.00484697	0.581492	0.273	0.661	1	Neu_C02	MED13L
0.000903863	0.581459	0.091	0.339	1	Neu_C02	MMADHC
2.46009e-10	0.581387	0.664	0.701	9.00417e-06	DC_C03	MZT2B
2.5695e-14	0.581246	0.613	0.521	9.40464e-10	DC_C03	PPP1R14B
1.09043e-32	0.580861	0.259	0.125	3.99107e-28	Mono_C03	THBS1
1.98457e-165	0.580082	0.988	0.964	7.26372e-161	DC_C01	RPL10A
0.000665475	0.580077	0.127	0.418	1	Neu_C02	DNAJB14
5.14494e-06	0.580031	0.127	0.531	0.18831	Neu_C02	ARF3
0.00262148	0.579972	0.145	0.416	1	Neu_C02	C15orf39
3.4267e-20	0.579777	0.766	0.792	1.25421e-15	DC_C02	RAC2
5.73339e-10	0.579564	0.786	0.83	2.09848e-05	DC_C03	POMP
6.64706e-27	0.579341	0.884	0.814	2.43289e-22	Mono_C04	VASP
4.23393e-18	0.579322	0.664	0.585	1.54966e-13	DC_C02	SELENOF
2.61624e-64	0.579304	0.635	0.427	9.57569e-60	Mono_C03	BST1
6.94825e-112	0.579263	0.266	0.033	2.54313e-107	DC_C02	SLC2A1
0.000301904	0.579214	0.109	0.403	1	Neu_C02	ADD1
0.000331172	0.579199	0.706	0.717	1	Macro_C03	IGSF6
0.00887788	0.579102	0.197	0.357	1	Neu_C01	TRIM33
9.06569e-15	0.579	0.972	0.958	3.31813e-10	Macro_C04	GAPDH
2.31693e-05	0.578695	0.2	0.643	0.848018	Neu_C02	ARGLU1
4.49054e-11	0.57866	0.245	0.137	1.64358e-06	DC_C02	HIST1H1D
2.50383e-06	0.578632	0.538	0.47	0.0916428	DC_C03	HMGA1
3.04312e-149	0.5782	0.289	0.028	1.11381e-144	DC_C02	SETBP1
1.21942e-08	0.578089	0.357	0.215	0.000446321	DC_C03	CD40
4.95387e-31	0.578036	0.577	0.3	1.81316e-26	Mono_C04	ICAM2
8.13813e-49	0.577869	0.336	0.107	2.97864e-44	DC_C02	SLC9A7
9.69036e-24	0.577857	0.471	0.219	3.54677e-19	DC_C04	ARHGAP5
2.76384e-15	0.577827	0.422	0.276	1.01159e-10	DC_C02	CCDC107
4.73945e-54	0.577724	0.889	0.554	1.73468e-49	Macro_C01	ARL5A
2.3832e-83	0.57771	0.895	0.451	8.72275e-79	Macro_C01	PEBP1
3.41251e-92	0.577697	0.882	0.418	1.24901e-87	Macro_C01	CORO1B
2.24263e-22	0.577376	0.602	0.382	8.20825e-18	Mono_C04	CD300A
0.00119211	0.577371	0.309	0.797	1	Neu_C02	ARRB2
3.3604e-15	0.577325	0.651	0.578	1.22994e-10	DC_C02	RABAC1
4.32065e-17	0.576891	0.672	0.585	1.5814e-12	DC_C02	KRT10
0.00033248	0.576848	0.204	0.432	1	Neu_C01	UGP2
2.00304e-53	0.576448	0.988	0.826	7.33133e-49	Macro_C01	CEBPB
8.38891e-59	0.57642	0.332	0.063	3.07042e-54	DC_C03	RUBCNL
4.71605e-34	0.576266	0.341	0.138	1.72612e-29	DC_C02	CHST12
0.000297283	0.576012	0.218	0.621	1	Neu_C02	TNRC6B
0.000854421	0.575734	0.182	0.371	1	Neu_C01	RICTOR
0.00024615	0.575579	0.127	0.443	1	Neu_C02	MOB3A
0.0012483	0.575563	0.492	0.492	1	Macro_C03	TLR2
0.00697249	0.575312	0.327	0.774	1	Neu_C02	IFI16
1.32396e-05	0.575269	0.408	0.29	0.484581	DC_C04	FABP5
6.23535e-88	0.574843	0.998	0.956	2.2822e-83	Mono_C03	S100A6
2.81836e-06	0.574731	0.109	0.507	0.103155	Neu_C02	CHMP3
2.62488e-187	0.574489	0.276	0.018	9.60731e-183	DC_C02	GPX7
4.92685e-06	0.574462	0.71	0.746	0.180328	DC_C03	PSMA6
4.16559e-103	0.574421	0.318	0.052	1.52465e-98	DC_C02	ST3GAL4
0.00524526	0.574337	0.073	0.259	1	Neu_C02	AGGF1
5.62673e-72	0.574332	0.992	0.983	2.05944e-67	DC_C02	RPS6
0.000248659	0.574246	0.597	0.56	1	DC_C03	PDIA6
1.80314e-06	0.573875	0.127	0.553	0.0659966	Neu_C02	ARHGAP4
3.87662e-15	0.573834	0.282	0.118	1.41888e-10	DC_C03	PMM1
1.04221e-180	0.573606	0.997	0.977	3.81461e-176	DC_C01	RPL3
1.1864e-10	0.573238	0.404	0.226	4.34236e-06	DC_C04	SINHCAF
1.32219e-12	0.573222	0.184	0.066	4.83935e-08	DC_C04	PKIB
3.4582e-50	0.57321	0.968	0.961	1.26573e-45	Mono_C04	MYL6
0.000716484	0.57264	0.055	0.278	1	Neu_C02	SRGAP2C
2.50392e-92	0.571891	0.72	0.382	9.16459e-88	DC_C01	SEPTIN6
1.77717e-10	0.571539	0.471	0.298	6.5046e-06	DC_C03	RHOC
0.00355122	0.571398	0.055	0.237	1	Neu_C02	DGLUCY
3.4531e-238	0.571364	0.522	0.067	1.26387e-233	Macro_C01	DOCK4
1.25562e-70	0.571233	0.801	0.654	4.59569e-66	Mono_C03	PGD
0.00158946	0.571034	0.109	0.359	1	Neu_C02	SOS2
0.00279729	0.570998	0.343	0.643	1	Neu_C01	SEC62
3.82786e-06	0.570745	0.182	0.451	0.140104	Neu_C01	ZC3HAV1
4.78182e-05	0.570693	0.412	0.312	1	DC_C03	EDEM1
8.00322e-152	0.57045	0.765	0.215	2.92926e-147	Macro_C01	DBNDD2
9.36063e-137	0.570272	0.84	0.591	3.42608e-132	Mono_C01	ITGA4
1.99621e-33	0.570204	0.341	0.137	7.30631e-29	DC_C02	DNAJB9
1.16871e-122	0.569289	0.857	0.646	4.27758e-118	Mono_C01	TNFSF10
2.95736e-209	0.569273	0.637	0.118	1.08242e-204	Macro_C01	SGPP1
0.000380089	0.569265	0.145	0.465	1	Neu_C02	OGA
1.47298e-155	0.568978	0.979	0.857	5.39124e-151	Mono_C02	TKT
2.48997e-16	0.568698	0.239	0.087	9.11353e-12	DC_C03	RGS1
1.35308e-55	0.568586	0.769	0.566	4.9524e-51	Mono_C03	CD36
8.60473e-19	0.568528	0.644	0.437	3.14942e-14	Mono_C04	CORO1B
1.93996e-19	0.567951	0.637	0.451	7.10045e-15	Mono_C04	NAAA
6.41375e-56	0.567208	0.992	0.891	2.3475e-51	Macro_C01	HSP90AA1
7.14731e-50	0.566915	1	0.989	2.61599e-45	DC_C03	RPS18
0.00315542	0.56662	0.109	0.34	1	Neu_C02	VEZF1
1.22582e-09	0.566454	0.872	0.86	4.48662e-05	Macro_C03	KLF6
0.000110157	0.566192	0.546	0.505	1	DC_C03	TXNL1
0.00150387	0.565949	0.109	0.36	1	Neu_C02	PPTC7
4.36515e-82	0.565888	0.112	0.007	1.59769e-77	DC_C02	CCR10
4.20609e-51	0.565489	0.975	0.82	1.53947e-46	Macro_C01	DBI
2.41205e-07	0.565343	0.626	0.59	0.00882834	Macro_C03	GRINA
1.50291e-08	0.565263	0.155	0.06	0.00055008	Macro_C03	FFAR2
0.00107001	0.564906	0.219	0.443	1	Neu_C01	ABI1
1.37646e-05	0.564863	0.109	0.474	0.503799	Neu_C02	NFKB1
0.00198812	0.564855	0.145	0.422	1	Neu_C02	CUL3
3.07489e-05	0.564517	0.109	0.456	1	Neu_C02	PTPN12
1.75341e-06	0.564156	0.643	0.593	0.0641764	DC_C03	CLEC2B
1.22723e-06	0.564078	0.127	0.557	0.0449177	Neu_C02	AMD1
3.64984e-13	0.564009	0.761	0.792	1.33588e-08	DC_C03	TAGLN2
9.03822e-70	0.563456	0.895	0.696	3.30808e-65	DC_C01	IGSF6
2.45512e-76	0.563339	0.866	0.691	8.98598e-72	Mono_C03	CSF3R
6.58752e-17	0.563033	0.695	0.616	2.4111e-12	DC_C02	NDUFV2
8.82571e-76	0.562869	0.837	0.405	3.2303e-71	Macro_C01	OAS1
2.11149e-14	0.562608	0.536	0.414	7.72825e-10	DC_C02	SLC3A2
1.62374e-08	0.562572	0.197	0.096	0.000594304	DC_C03	CD2
2.66289e-45	0.562374	0.958	0.975	9.74645e-41	DC_C02	RPS21
2.95718e-38	0.562323	0.948	0.832	1.08236e-33	Macro_C01	IER2
3.07276e-21	0.562251	0.258	0.114	1.12466e-16	Macro_C01	MT1F
2.70843e-135	0.562244	0.551	0.127	9.91314e-131	Macro_C01	MYC
0.00705981	0.562068	0.146	0.286	1	Neu_C01	PTAR1
7.9427e-17	0.561784	0.716	0.646	2.90711e-12	DC_C02	CD99
0.000302866	0.561774	0.073	0.333	1	Neu_C02	SLK
4.7837e-21	0.561588	0.613	0.413	1.75088e-16	Mono_C04	ITGAL
6.26338e-116	0.561031	0.781	0.521	2.29246e-111	Mono_C02	CD93
8.89574e-30	0.560887	0.22	0.049	3.25593e-25	DC_C04	TRAF5
1.81991e-21	0.560879	0.172	0.043	6.66105e-17	DC_C03	CD247
2.97054e-17	0.560607	0.81	0.812	1.08725e-12	DC_C02	SARAF
3.2941e-112	0.560549	0.978	0.928	1.20568e-107	DC_C01	MYL12A
6.3256e-07	0.559908	0.513	0.422	0.0231523	Macro_C03	IRF7
0.000204149	0.559798	0.321	0.249	1	Macro_C03	DRAM1
9.13961e-15	0.559787	0.594	0.494	3.34519e-10	DC_C02	TMED2
0.00715758	0.559704	0.161	0.311	1	Neu_C01	SNX14
7.71317e-05	0.559408	0.182	0.579	1	Neu_C02	MAPK1
4.51851e-64	0.559155	0.898	0.747	1.65382e-59	DC_C01	JAML
6.13829e-10	0.559105	0.767	0.692	2.24667e-05	DC_C04	CCDC88A
3.61344e-85	0.559105	0.911	0.687	1.32256e-80	DC_C01	RGS10
0.000112084	0.559093	0.658	0.699	1	Macro_C03	DNAJA1
0.00245512	0.558945	0.327	0.803	1	Neu_C02	HCLS1
0.00226221	0.558828	0.091	0.315	1	Neu_C02	KLHL24
2.07772e-09	0.558809	0.466	0.366	7.60465e-05	DC_C02	EMC7
4.39815e-05	0.558792	0.529	0.476	1	Macro_C03	TFEC
1.57587e-30	0.558642	0.954	0.959	5.76783e-26	DC_C03	RPS5
3.01335e-06	0.558131	0.592	0.542	0.110292	DC_C03	METRNL
1.55361e-07	0.557603	0.697	0.73	0.00568637	DC_C03	PPIB
1.12172e-295	0.557473	0.503	0.049	4.1056e-291	Macro_C01	STEAP3
0.00886933	0.55744	0.428	0.433	1	Macro_C03	FLOT1
1.94712e-19	0.55738	0.718	0.536	7.12664e-15	Mono_C04	MYO1G
4.72715e-28	0.55734	0.484	0.273	1.73018e-23	DC_C02	PAIP1
0.000121847	0.557158	0.236	0.692	1	Neu_C02	TAX1BP1
1.98306e-13	0.556826	0.412	0.219	7.2582e-09	DC_C03	VAV3
6.30658e-32	0.556614	0.336	0.137	2.30827e-27	DC_C02	HYOU1
0.00185415	0.556484	0.374	0.339	1	Macro_C03	ICAM1
3.58015e-06	0.556131	0.127	0.538	0.131037	Neu_C02	BLOC1S6
7.05357e-16	0.55578	0.734	0.696	2.58168e-11	DC_C02	DNAJA1
3.56966e-07	0.555695	0.749	0.767	0.0130653	Macro_C03	PSMA4
9.68203e-05	0.55532	0.073	0.36	1	Neu_C02	TENT2
0.00843551	0.555246	0.492	0.511	1	Macro_C03	TOP1
0.00453347	0.555235	0.153	0.307	1	Neu_C01	C1GALT1
2.75216e-53	0.55522	0.307	0.083	1.00732e-48	DC_C02	ST14
0.000230522	0.554956	0.618	0.598	1	DC_C03	TWF2
4.07245e-72	0.554886	0.987	0.981	1.49056e-67	DC_C02	RPS7
9.2852e-15	0.554578	0.995	0.979	3.39848e-10	Macro_C03	H3F3B
4.55679e-10	0.554311	0.458	0.329	1.66783e-05	DC_C03	KCNK6
0.0041114	0.553549	0.109	0.333	1	Neu_C02	HERC4
6.18769e-61	0.553054	0.976	0.848	2.26476e-56	Mono_C02	FOS
1.71189e-241	0.552905	0.468	0.053	6.2657e-237	Macro_C01	EBI3
4.19556e-56	0.552812	0.994	0.943	1.53562e-51	Macro_C01	SAT1
0.00242139	0.552791	0.139	0.077	1	Neu_C01	PADI2
1.12871e-15	0.552619	0.697	0.556	4.1312e-11	Mono_C04	BIN2
8.31584e-162	0.552078	0.245	0.017	3.04368e-157	DC_C02	LY9
0.000803203	0.551957	0.291	0.757	1	Neu_C02	SF1
9.92402e-05	0.551918	0.127	0.466	1	Neu_C02	C1D
0	0.551699	0.268	0.001	0	DC_C02	AEBP1
0.000890482	0.551529	0.164	0.481	1	Neu_C02	NINJ1
0.00671505	0.551529	0.203	0.151	1	Macro_C03	AIM2
0.00141188	0.550884	0.073	0.295	1	Neu_C02	POGZ
1.69113e-168	0.550829	0.988	0.971	6.18972e-164	DC_C01	RPL35
5.72091e-123	0.550583	0.444	0.176	2.09391e-118	Mono_C02	CYP1B1
1.53301e-10	0.550442	0.803	0.812	5.61097e-06	DC_C03	SARAF
0.00478452	0.550331	0.466	0.405	1	DC_C03	EPRS
8.10926e-26	0.550281	0.339	0.158	2.96807e-21	DC_C02	REXO2
0.00257225	0.550268	0.559	0.512	1	DC_C03	CHMP5
1.82211e-11	0.550209	0.714	0.762	6.66909e-07	DC_C03	RNH1
4.20801e-05	0.549882	0.695	0.682	1	Macro_C03	TNFAIP2
2.96429e-66	0.549873	0.936	0.802	1.08496e-61	Mono_C03	CSTA
1.72728e-75	0.549523	0.29	0.039	6.32201e-71	DC_C03	TPD52
0.00200544	0.549443	0.396	0.374	1	Macro_C03	SAMD9
0.00714102	0.549174	0.307	0.564	1	Neu_C01	BIN2
0.00106001	0.549021	0.508	0.47	1	DC_C03	APH1A
3.94191e-07	0.548892	0.145	0.61	0.0144278	Neu_C02	HMGB2
2.37534e-09	0.548885	0.66	0.403	8.69397e-05	Macro_C04	MGST1
8.64345e-05	0.548824	0.109	0.433	1	Neu_C02	TUBB4B
0.00218884	0.548823	0.131	0.287	1	Neu_C01	E2F3
5.59806e-139	0.5488	0.941	0.746	2.04895e-134	Mono_C02	CTSD
0.00700622	0.548798	0.109	0.316	1	Neu_C02	PAN3
1.10281e-28	0.548574	0.854	0.878	4.03639e-24	DC_C02	VAMP8
0.00176664	0.548574	0.153	0.323	1	Neu_C01	NBN
0.000262452	0.548415	0.164	0.514	1	Neu_C02	PPP1R2
4.52876e-39	0.548413	0.363	0.116	1.65757e-34	Mono_C04	CDH23
3.35931e-62	0.548188	0.866	0.456	1.22954e-57	Macro_C01	NINJ1
0.00191788	0.548129	0.145	0.424	1	Neu_C02	GNA13
0.00176409	0.54812	0.091	0.323	1	Neu_C02	SIK3
1.11069e-157	0.548094	0.279	0.024	4.06525e-153	DC_C02	CD320
7.01617e-06	0.547983	0.164	0.601	0.256799	Neu_C02	TAOK3
0.00888406	0.547652	0.139	0.272	1	Neu_C01	ACSL3
4.90026e-30	0.547592	0.349	0.11	1.79354e-25	DC_C03	MAP2K6
5.30485e-160	0.547329	0.91	0.659	1.94163e-155	Mono_C02	CSF3R
7.9835e-17	0.547159	0.761	0.843	2.92204e-12	DC_C01	MS4A6A
5.68524e-133	0.547089	0.851	0.622	2.08086e-128	Mono_C02	NUP214
1.45805e-08	0.547062	0.426	0.256	0.000533662	DC_C04	MAP3K13
0.000288223	0.546324	0.073	0.334	1	Neu_C02	MID1IP1
4.42966e-19	0.54599	0.753	0.743	1.6213e-14	DC_C02	C11orf58
2.8418e-05	0.545913	0.524	0.477	1	Macro_C03	LILRA5
3.95556e-46	0.545802	0.268	0.061	1.44778e-41	Mono_C04	TAGLN
5.6821e-29	0.54575	0.929	0.959	2.0797e-24	DC_C03	ARPC2
0.0069642	0.545693	0.27	0.479	1	Neu_C01	C5AR1
1.01085e-07	0.545559	0.241	0.129	0.00369982	Macro_C03	CMPK2
4.20345e-98	0.545521	0.276	0.04	1.5385e-93	DC_C02	WAKMAR2
0.00191494	0.54533	0.214	0.15	1	Macro_C03	BATF3
2.03376e-05	0.5453	0.234	0.53	0.744378	Neu_C01	GPBP1
1.65485e-130	0.545025	0.551	0.13	6.05692e-126	Macro_C01	CREM
4.61464e-95	0.544782	0.713	0.354	1.68901e-90	DC_C01	IL18
7.67138e-283	0.544708	0.159	0	2.8078e-278	DC_C02	KRT5
6.19852e-08	0.544663	0.552	0.425	0.00226872	DC_C04	NIBAN1
3.84171e-09	0.544425	0.538	0.386	0.00014061	DC_C03	MPC2
3.41704e-16	0.544384	0.557	0.386	1.25067e-11	DC_C02	LAIR1
0.00207304	0.544083	0.055	0.251	1	Neu_C02	ASXL2
0.000733595	0.54358	0.241	0.468	1	Neu_C01	CLINT1
4.72079e-65	0.543474	0.63	0.425	1.72786e-60	Mono_C03	RAB27A
1.80221e-14	0.543448	0.51	0.374	6.59625e-10	DC_C02	SLC20A1
0.000315969	0.543402	0.127	0.437	1	Neu_C02	WDR26
8.0056e-86	0.542579	0.814	0.339	2.93013e-81	Macro_C01	TTYH3
2.46013e-55	0.542352	0.597	0.381	9.00433e-51	Mono_C03	MGST1
0.00801913	0.542252	0.091	0.28	1	Neu_C02	ZNF267
0.000257008	0.542078	0.073	0.337	1	Neu_C02	NDUFB6
1.46332e-167	0.541803	0.353	0.025	5.35589e-163	DC_C03	BTLA
1.20732e-133	0.541802	0.945	0.765	4.4189e-129	Mono_C02	NCF2
0.000640253	0.541709	0.091	0.348	1	Neu_C02	MKLN1
0.00858957	0.541416	0.036	0.18	1	Neu_C02	PDE7A
4.89105e-15	0.54124	0.365	0.219	1.79017e-10	DC_C02	PRKACB
9.95321e-15	0.54121	0.122	0.031	3.64298e-10	DC_C03	GZMM
0.00105067	0.541198	0.091	0.336	1	Neu_C02	NBR1
5.19794e-05	0.541197	0.164	0.551	1	Neu_C02	KMT2C
6.17423e-08	0.541113	0.269	0.149	0.00225983	DC_C03	PDZD11
2.53125e-54	0.540901	0.982	0.983	9.26464e-50	DC_C02	RPS29
0.000878208	0.54079	0.109	0.375	1	Neu_C02	ATP6V1D
4.43256e-37	0.540389	0.891	0.906	1.62236e-32	DC_C02	HNRNPA1
2.58056e-06	0.540343	0.722	0.761	0.094451	Macro_C03	PSMB8
1.19674e-10	0.540332	0.829	0.844	4.38019e-06	Macro_C03	MCL1
0.007888	0.540309	0.127	0.344	1	Neu_C02	RFLNB
1.22287e-127	0.539622	0.8	0.574	4.47581e-123	Mono_C02	FBXL5
1.68883e-17	0.539447	0.861	0.894	6.18128e-13	DC_C04	SNHG29
0.00672546	0.539171	0.073	0.252	1	Neu_C02	RAB3GAP1
8.50631e-35	0.539012	0.982	0.978	3.1134e-30	Mono_C04	MT-ATP6
2.55736e-21	0.538832	0.873	0.802	9.36018e-17	Mono_C04	ASAH1
6.80658e-78	0.538811	0.953	0.886	2.49128e-73	DC_C01	SNHG29
2.78367e-06	0.538399	0.5	0.388	0.101885	DC_C03	CACYBP
4.80036e-23	0.538386	0.417	0.228	1.75698e-18	DC_C02	GGA2
2.85347e-11	0.537999	0.85	0.837	1.0444e-06	Macro_C03	CD44
9.19455e-08	0.537926	0.193	0.114	0.0033653	DC_C02	CD7
3.68642e-78	0.53784	0.821	0.364	1.34927e-73	Macro_C01	RRAS
2.57954e-16	0.537799	0.866	0.918	9.44139e-12	DC_C03	GSTP1
0.000140811	0.537707	0.124	0.312	1	Neu_C01	MECP2
1.68393e-06	0.537599	0.714	0.813	0.0616337	DC_C03	FAM49B
2.25661e-15	0.537173	0.68	0.528	8.25942e-11	Mono_C04	CD47
1.85034e-95	0.536976	0.468	0.122	6.77242e-91	Macro_C01	TCN2
5.36309e-140	0.536889	0.263	0.024	1.96295e-135	DC_C02	SIDT1
7.60724e-06	0.536651	0.466	0.366	0.278433	DC_C03	DCXR
2.41826e-283	0.536248	0.462	0.043	8.85109e-279	Macro_C01	GATM
0.00412931	0.536173	0.307	0.568	1	Neu_C01	IKZF1
9.30243e-80	0.536163	0.997	0.986	3.40478e-75	DC_C02	RPS8
0.000238171	0.536067	0.39	0.342	1	Macro_C03	CUL1
2.6347e-06	0.53606	0.504	0.416	0.0964328	DC_C03	IFT20
8.83525e-26	0.536	0.942	0.956	3.23379e-21	DC_C04	RPSA
1.01842e-21	0.5358	0.353	0.131	3.72752e-17	DC_C03	SLC38A1
0.00023766	0.535699	0.091	0.374	1	Neu_C02	ATP6V0A1
3.18328e-25	0.535567	0.495	0.284	1.16511e-20	DC_C02	FABP5
6.36957e-11	0.535451	0.906	0.91	2.33133e-06	Macro_C04	S100A10
9.61183e-07	0.535374	0.145	0.602	0.0351803	Neu_C02	EHBP1L1
2.83975e-84	0.535294	0.575	0.181	1.03938e-79	Macro_C01	ANKRD22
3.66139e-168	0.53494	0.312	0.029	1.3401e-163	DC_C02	AC023590.1
0.000822783	0.534906	0.605	0.57	1	DC_C03	NMI
2.15815e-26	0.534701	0.352	0.161	7.89904e-22	DC_C02	RHOF
4.73162e-05	0.534452	0.073	0.376	1	Neu_C02	PCGF5
3.305e-43	0.534103	0.297	0.091	1.20966e-38	DC_C02	USP9Y
3.12426e-05	0.534022	0.62	0.66	1	Macro_C03	DYNLT1
6.7717e-105	0.53401	0.635	0.28	2.47851e-100	DC_C01	IL2RG
0	0.533964	0.509	0.038	0	Macro_C01	NRP2
2.65292e-53	0.533808	0.984	0.817	9.70994e-49	Macro_C01	HSP90AB1
7.03263e-137	0.533764	0.419	0.076	2.57401e-132	Macro_C01	AC026369.3
5.05385e-05	0.533486	0.556	0.558	1	Macro_C03	DAPP1
5.24766e-05	0.533482	0.382	0.285	1	DC_C03	SMIM20
0.0002028	0.533303	0.088	0.243	1	Neu_C01	KIF2A
4.76453e-201	0.533211	0.523	0.125	1.74386e-196	DC_C01	PHACTR1
0.000400317	0.533166	0.285	0.552	1	Neu_C01	KMT2C
2.40786e-06	0.532942	0.679	0.669	0.0881301	Macro_C03	CASP4
0.00157308	0.532902	0.055	0.258	1	Neu_C02	KRR1
1.96412e-15	0.532882	0.92	0.883	7.18889e-11	Macro_C03	CYBB
0.00156979	0.532718	0.197	0.398	1	Neu_C01	AZIN1
0.000315379	0.532627	0.218	0.626	1	Neu_C02	RBPJ
4.37883e-153	0.532613	0.147	0.003	1.6027e-148	DC_C03	PLPP3
0.00889924	0.532463	0.073	0.244	1	Neu_C02	FURIN
1.5675e-17	0.532355	0.828	0.892	5.7372e-13	DC_C03	HINT1
0.000231889	0.532031	0.2	0.594	1	Neu_C02	HNRNPH3
3.2664e-70	0.531884	0.909	0.737	1.19553e-65	DC_C01	HLA-DMB
3.68629e-10	0.531544	0.13	0.043	1.34922e-05	DC_C04	H2AFY2
7.2455e-109	0.531522	0.866	0.64	2.65193e-104	Mono_C01	LGALS2
8.13063e-14	0.531286	0.792	0.695	2.97589e-09	Mono_C04	POU2F2
0.000360089	0.531011	0.164	0.506	1	Neu_C02	TRIP12
9.49468e-31	0.530893	0.94	0.903	3.47515e-26	Mono_C05	LGALS1
1.24315e-120	0.530863	0.265	0.02	4.55004e-116	DC_C03	CCSER1
0.000219699	0.530761	0.168	0.369	1	Neu_C01	GBP5
2.23017e-05	0.530743	0.164	0.574	0.816265	Neu_C02	USP3
1.19602e-05	0.530742	0.168	0.42	0.437756	Neu_C01	PLEKHA2
0.000198015	0.530735	0.858	0.808	1	Macro_C04	AC020656.1
1.74108e-114	0.530709	0.74	0.245	6.37253e-110	Macro_C01	MGAT4A
1.18732e-108	0.530577	0.863	0.581	4.34572e-104	Mono_C02	DUSP6
4.29465e-48	0.530513	0.715	0.389	1.57188e-43	Macro_C01	CEBPA
1.51652e-45	0.530429	0.294	0.063	5.5506e-41	DC_C03	LRRCC1
5.94387e-31	0.530346	0.972	0.964	2.17551e-26	Mono_C04	MT-CYB
1.45767e-158	0.530258	0.997	0.982	5.33521e-154	DC_C01	RPS6
1.34914e-58	0.530245	0.537	0.328	4.938e-54	Mono_C03	CKAP4
0.000110664	0.530204	0.248	0.516	1	Neu_C01	PPP1R2
8.8742e-27	0.52945	0.946	0.959	3.24805e-22	DC_C04	RPS5
3.38381e-13	0.529438	0.382	0.202	1.23851e-08	DC_C03	LYRM4
4.14539e-135	0.529317	0.989	0.982	1.51725e-130	DC_C01	RPS29
1.22501e-06	0.52922	0.127	0.56	0.0448367	Neu_C02	TMEM165
9.0015e-33	0.529093	1	0.988	3.29464e-28	DC_C03	RPS23
7.77103e-15	0.528939	0.638	0.558	2.84427e-10	DC_C02	SFT2D1
4.86456e-08	0.528652	0.404	0.551	0.00178048	DC_C04	HSPA1A
7.70252e-08	0.528559	0.587	0.473	0.0028192	DC_C04	FAM89B
4.13637e-35	0.528508	0.548	0.351	1.51395e-30	DC_C01	MAP3K8
0.000629874	0.528481	0.182	0.523	1	Neu_C02	RASSF3
0.00332759	0.528427	0.109	0.339	1	Neu_C02	RNF10
8.60226e-10	0.528055	0.893	0.868	3.14851e-05	Macro_C03	FYB1
9.68195e-37	0.527726	1	0.971	3.54369e-32	Mono_C04	S100A11
1.23573e-32	0.52769	0.37	0.116	4.52289e-28	DC_C03	SEPTIN11
0.00848371	0.527526	0.437	0.376	1	DC_C03	CHPT1
3.01142e-111	0.527326	0.95	0.906	1.10221e-106	DC_C01	NME2
2.3211e-16	0.527291	0.139	0.032	8.49547e-12	Macro_C03	FLT1
[truncated: 15,447 more rows]

## Sheet: B subsets genes 
p_val	avg_log2FC	pct.1	pct.2	p_val_adj	cluster	gene
0	1.77491	0.839	0.392	0	B_C02	CRIP1
0	1.22021	0.515	0.074	0	B_C02	AIM2
3.47444e-232	1.07007	0.607	0.311	1.27168e-227	B_C02	S100A4
0	1.02612	0.608	0.214	0	B_C02	GPR183
4.40052e-231	0.99559	0.384	0.129	1.61063e-226	B_C02	ITGB1
3.02275e-206	0.883934	0.585	0.299	1.10636e-201	B_C02	S100A10
0	0.866491	0.836	0.516	0	B_C02	COTL1
0	0.865117	0.422	0.091	0	B_C02	TNFRSF13B
0	0.806571	0.371	0.053	0	B_C02	CLECL1
1.00767e-130	0.785765	0.24	0.077	3.68816e-126	B_C02	LINC01781
9.37343e-259	0.779063	0.879	0.612	3.43077e-254	B_C02	VIM
4.82817e-206	0.770359	0.682	0.382	1.76716e-201	B_C02	S100A6
4.09096e-174	0.768658	0.922	0.785	1.49733e-169	B_C02	ACTG1
1.86314e-178	0.762396	0.606	0.322	6.81928e-174	B_C02	CD24
5.10953e-243	0.747247	0.437	0.154	1.87014e-238	B_C02	ANXA2
1.83762e-126	0.732314	0.501	0.284	6.72587e-122	B_C02	IFI30
8.93689e-227	0.717245	0.524	0.218	3.27099e-222	B_C02	CAPG
3.1789e-124	0.665995	0.309	0.125	1.16351e-119	B_C02	LGALS1
6.78043e-128	0.659678	0.553	0.331	2.4817e-123	B_C02	MARCKS
1.15055e-141	0.657895	0.661	0.423	4.21114e-137	B_C02	CIB1
2.64455e-160	0.635251	0.369	0.149	9.67931e-156	B_C02	S100A11
6.39071e-147	0.629381	0.478	0.235	2.33906e-142	B_C02	AHNAK
1.38359e-181	0.620679	0.361	0.123	5.06408e-177	B_C02	SCIMP
8.50698e-120	0.583637	0.298	0.114	3.11364e-115	B_C02	ID3
1.5592e-249	0.582112	0.208	0.026	5.70682e-245	B_C02	SSPN
6.11e-124	0.579915	0.623	0.39	2.23632e-119	B_C02	BASP1
4.5612e-102	0.575701	0.243	0.09	1.66944e-97	B_C02	RGS2
1.4341e-112	0.570924	0.543	0.335	5.24895e-108	B_C02	CCDC50
1.62431e-101	0.565696	0.773	0.59	5.94513e-97	B_C02	EMP3
5.20068e-149	0.561108	0.769	0.541	1.9035e-144	B_C02	HSPA8
1.50965e-131	0.54839	0.602	0.367	5.52549e-127	B_C02	SMARCB1
1.31348e-218	0.546673	0.382	0.117	4.80748e-214	B_C02	CD27
1.12418e-166	0.538208	0.304	0.101	4.11461e-162	B_C02	ACP5
1.36382e-160	0.533699	0.419	0.173	4.99173e-156	B_C02	CD82
7.25866e-173	0.522468	0.274	0.079	2.65674e-168	B_C02	SAMSN1
4.4412e-103	0.510787	0.33	0.146	1.62552e-98	B_C02	LINC01857
4.63706e-78	0.502661	0.16	0.053	1.69721e-73	B_C02	HOPX
2.31283e-167	0.498649	0.852	0.627	8.46519e-163	B_C02	GAPDH
8.51905e-125	0.495023	0.873	0.696	3.11806e-120	B_C02	CLIC1
1.06908e-144	0.49182	0.934	0.795	3.91295e-140	B_C02	MYL12A
6.3064e-106	0.48993	0.605	0.383	2.30821e-101	B_C02	PLP2
6.32131e-112	0.488968	0.532	0.317	2.31366e-107	B_C02	PCED1B-AS1
7.89237e-137	0.486776	0.994	0.971	2.88869e-132	B_C02	ACTB
4.38562e-146	0.483882	0.407	0.163	1.60518e-141	B_C02	ARHGAP24
2.71888e-89	0.481308	0.759	0.593	9.95136e-85	B_C02	ARPC1B
5.53511e-158	0.477707	0.322	0.11	2.02591e-153	B_C02	BCL2A1
1.05e-80	0.467932	0.337	0.185	3.84312e-76	B_C02	CPNE5
8.07249e-117	0.466659	0.217	0.068	2.95461e-112	B_C02	CD1C
1.57233e-81	0.465239	0.579	0.386	5.75489e-77	B_C02	DYNLL1
6.41388e-109	0.461483	0.625	0.38	2.34754e-104	B_C02	SPIB
2.56333e-78	0.459913	0.291	0.138	9.38203e-74	B_C02	PPP1R14A
2.83392e-207	0.457783	0.156	0.014	1.03724e-202	B_C02	SHISA8
1.37868e-99	0.456413	0.533	0.32	5.04611e-95	B_C02	CTSH
2.77343e-44	0.456158	0.517	0.382	1.0151e-39	B_C02	SMIM14
1.26796e-108	0.455273	0.409	0.199	4.64087e-104	B_C02	TLR10
4.3611e-101	0.454276	0.801	0.602	1.59621e-96	B_C02	PSMB9
1.41403e-199	0.443249	0.162	0.018	5.17549e-195	B_C02	KLK1
1.01418e-79	0.443052	0.754	0.578	3.71202e-75	B_C02	EZR
9.3056e-113	0.441958	0.905	0.772	3.40594e-108	B_C02	ARPC2
2.78858e-96	0.441342	0.731	0.533	1.02065e-91	B_C02	LSP1
2.0111e-123	0.440333	0.212	0.063	7.36084e-119	B_C02	DAAM1
2.47826e-91	0.438218	0.697	0.512	9.07067e-87	B_C02	ARL6IP5
1.12971e-97	0.435179	0.709	0.5	4.13487e-93	B_C02	CHCHD10
2.40847e-102	0.430988	0.508	0.289	8.81523e-98	B_C02	PKM
1.35805e-88	0.429348	0.465	0.278	4.97062e-84	B_C02	ZFAND6
2.99532e-115	0.428073	0.956	0.854	1.09632e-110	B_C02	PFN1
2.23159e-86	0.427324	0.515	0.321	8.16786e-82	B_C02	CD99
3.77175e-95	0.422018	0.763	0.572	1.3805e-90	B_C02	RNASET2
2.39582e-72	0.413671	0.526	0.35	8.76895e-68	B_C02	PLEKHO1
1.5653e-52	0.410908	0.385	0.254	5.72915e-48	B_C02	PLEK
2.78318e-88	0.407226	0.569	0.344	1.01867e-83	B_C02	BLK
9.1327e-92	0.40617	0.741	0.557	3.34266e-87	B_C02	ATP6V0E1
2.87437e-105	0.405987	0.853	0.681	1.05205e-100	B_C02	MYL12B
1.86877e-63	0.399819	0.393	0.234	6.83989e-59	B_C02	AC004687.1
4.20683e-78	0.395018	0.581	0.388	1.53974e-73	B_C02	NEAT1
2.77165e-63	0.394091	0.686	0.519	1.01445e-58	B_C02	TCF4
6.02331e-80	0.392122	0.388	0.21	2.20459e-75	B_C02	OSBPL10
0	0.391974	1	0.999	0	B_C02	B2M
2.48e-95	0.389444	0.873	0.715	9.07706e-91	B_C02	CALM2
6.23996e-113	0.38604	0.306	0.122	2.28389e-108	B_C02	RILPL2
2.52386e-158	0.382201	0.996	0.954	9.23758e-154	B_C02	HLA-C
5.333e-69	0.381368	0.404	0.245	1.95193e-64	B_C02	PYCARD
1.50777e-102	0.37755	0.26	0.101	5.51859e-98	B_C02	MIDN
1.97869e-90	0.37687	0.971	0.908	7.24221e-86	B_C02	UBC
9.3223e-83	0.371646	0.888	0.695	3.41205e-78	B_C02	BANK1
1.02665e-68	0.369747	0.528	0.341	3.75762e-64	B_C02	RGS19
7.3124e-70	0.368597	0.824	0.676	2.67641e-65	B_C02	RAC2
9.34773e-140	0.364555	0.179	0.04	3.42136e-135	B_C02	CD86
9.298e-66	0.363934	0.289	0.154	3.40316e-61	B_C02	GRN
8.9451e-91	0.362018	0.277	0.119	3.274e-86	B_C02	IL10RA
2.08326e-82	0.361689	0.749	0.547	7.62495e-78	B_C02	PTGES3
8.83373e-67	0.358974	0.596	0.42	3.23323e-62	B_C02	HIGD2A
5.7587e-73	0.357879	0.353	0.193	2.10774e-68	B_C02	VOPP1
5.48602e-56	0.357793	0.63	0.455	2.00794e-51	B_C02	IER2
2.57361e-79	0.35654	0.272	0.124	9.41969e-75	B_C02	TBC1D9
8.15362e-68	0.356083	0.345	0.192	2.98431e-63	B_C02	ARHGAP25
1.28213e-130	0.353902	0.189	0.048	4.69272e-126	B_C02	PVT1
1.16468e-85	0.351813	0.239	0.097	4.26286e-81	B_C02	SELENOM
3.62913e-58	0.351042	0.473	0.314	1.3283e-53	B_C02	UBE2N
3.3409e-86	0.348472	0.223	0.089	1.2228e-81	B_C02	NCOA7
1.43721e-68	0.348366	0.907	0.778	5.26032e-64	B_C02	CORO1A
2.95442e-88	0.343313	0.158	0.049	1.08135e-83	B_C02	BHLHE41
7.36251e-56	0.342915	0.23	0.112	2.69475e-51	B_C02	SOCS1
2.38295e-28	0.341895	0.787	0.674	8.72184e-24	B_C02	JUNB
2.15505e-76	0.341103	0.351	0.185	7.88769e-72	B_C02	SELENOW
1.69552e-70	0.337084	0.247	0.116	6.20578e-66	B_C02	TLE3
3.81164e-62	0.336612	0.339	0.193	1.3951e-57	B_C02	JPT1
2.03422e-123	0.336243	0.108	0.013	7.44546e-119	B_C02	CRIP2
1.42361e-64	0.336141	0.674	0.504	5.21056e-60	B_C02	PTP4A2
5.39476e-191	0.336034	1	0.99	1.97453e-186	B_C02	RPS14
7.6113e-93	0.334455	0.169	0.052	2.78581e-88	B_C02	THEMIS2
5.43972e-62	0.332831	0.712	0.537	1.99099e-57	B_C02	ISCU
1.32902e-65	0.331564	0.336	0.187	4.86435e-61	B_C02	MRPS6
5.99206e-65	0.329272	0.564	0.362	2.19316e-60	B_C02	LY86
4.09881e-109	0.328536	0.993	0.937	1.50021e-104	B_C02	HLA-A
2.24544e-158	0.328051	0.999	0.989	8.21853e-154	B_C02	HLA-B
4.80219e-57	0.326984	0.445	0.291	1.75765e-52	B_C02	TKT
5.41151e-160	0.32693	0.137	0.017	1.98067e-155	B_C02	ZBTB32
4.88091e-55	0.32375	0.753	0.614	1.78646e-50	B_C02	TPM3
9.44811e-55	0.322365	0.438	0.282	3.4581e-50	B_C02	VASP
1.30564e-71	0.321781	0.894	0.752	4.77878e-67	B_C02	CALM1
1.92869e-71	0.321251	0.305	0.154	7.05919e-67	B_C02	SIT1
6.57031e-56	0.319892	0.398	0.244	2.4048e-51	B_C02	ZBTB7A
3.80227e-60	0.317052	0.659	0.482	1.39167e-55	B_C02	GPX4
2.13514e-53	0.316345	0.383	0.231	7.81482e-49	B_C02	IER5
1.43002e-80	0.315742	0.24	0.102	5.23403e-76	B_C02	NLRC5
3.52157e-52	0.314414	0.491	0.341	1.28893e-47	B_C02	GSTK1
1.16979e-32	0.313541	0.16	0.085	4.28154e-28	B_C02	DUSP2
4.21569e-58	0.31331	0.692	0.522	1.54299e-53	B_C02	SOD1
2.99476e-70	0.312967	0.61	0.416	1.09611e-65	B_C02	LDHB
3.03062e-51	0.312163	0.588	0.436	1.10924e-46	B_C02	CAPZB
1.35163e-52	0.309087	0.739	0.59	4.94709e-48	B_C02	EVI2B
2.92366e-42	0.308261	0.352	0.234	1.07009e-37	B_C02	PTPN1
8.19171e-58	0.307426	0.452	0.287	2.99825e-53	B_C02	TUBA4A
3.74647e-48	0.304619	0.54	0.385	1.37125e-43	B_C02	SYNGR2
4.46089e-50	0.304614	0.808	0.67	1.63273e-45	B_C02	CD53
2.56637e-50	0.303333	0.515	0.364	9.39316e-46	B_C02	SP140
1.54515e-41	0.303042	0.96	0.821	5.65541e-37	B_C02	MS4A1
3.37608e-121	0.3028	0.106	0.013	1.23568e-116	B_C02	COCH
5.40692e-61	0.299975	0.429	0.255	1.97899e-56	B_C02	BCAS4
1.01727e-49	0.299012	0.493	0.338	3.7233e-45	B_C02	FNBP1
2.99132e-186	0.297294	1	0.992	1.09485e-181	B_C02	RPS15A
6.85451e-54	0.296782	0.754	0.603	2.50882e-49	B_C02	GNAI2
8.31225e-59	0.296781	0.535	0.361	3.04237e-54	B_C02	ODC1
5.80841e-58	0.296638	0.44	0.278	2.12594e-53	B_C02	SS18L2
2.69727e-47	0.296594	0.254	0.14	9.87227e-43	B_C02	ANXA4
4.63757e-54	0.296165	0.355	0.213	1.6974e-49	B_C02	FLNA
1.48034e-122	0.295744	0.1	0.011	5.41818e-118	B_C02	CD70
8.46346e-60	0.2955	0.174	0.073	3.09771e-55	B_C02	CORO1B
1.78356e-39	0.293683	0.694	0.555	6.52803e-35	B_C02	POU2F2
3.88675e-69	0.29276	0.28	0.134	1.42259e-64	B_C02	KYNU
3.365e-62	0.291864	0.239	0.115	1.23162e-57	B_C02	RGS10
5.22712e-60	0.291421	0.306	0.164	1.91318e-55	B_C02	DDAH2
2.74363e-50	0.287633	0.667	0.509	1.0042e-45	B_C02	UBE2I
2.8627e-167	0.285726	0.123	0.01	1.04778e-162	B_C02	TMEM273
5.62456e-53	0.28532	0.391	0.239	2.05865e-48	B_C02	SINHCAF
1.42707e-45	0.285093	0.39	0.258	5.22322e-41	B_C02	ARPC5L
2.12654e-63	0.284538	0.223	0.103	7.78335e-59	B_C02	C4orf48
2.12294e-54	0.284092	0.195	0.089	7.77017e-50	B_C02	TNFRSF1B
6.42301e-41	0.283962	0.664	0.513	2.35088e-36	B_C02	PTPN6
8.15798e-65	0.28346	0.966	0.885	2.9859e-60	B_C02	TOMM7
1.20271e-49	0.28226	0.646	0.459	4.40204e-45	B_C02	SYPL1
1.39305e-60	0.281631	0.17	0.069	5.09872e-56	B_C02	CSGALNACT1
5.35831e-49	0.281573	0.408	0.265	1.9612e-44	B_C02	PPP1R14B
1.24022e-51	0.281316	0.516	0.352	4.53933e-47	B_C02	CMTM6
1.92211e-118	0.279962	1	0.99	7.03513e-114	B_C02	RPS3
7.74964e-42	0.279539	0.591	0.45	2.83645e-37	B_C02	AKAP13
9.01855e-45	0.279363	0.267	0.151	3.30088e-40	B_C02	DDIT4
2.08846e-40	0.278977	0.917	0.804	7.64397e-36	B_C02	HLA-DQA1
7.19827e-48	0.278418	0.549	0.392	2.63464e-43	B_C02	MZT2A
2.215e-49	0.27789	0.543	0.378	8.1071e-45	B_C02	FAM49B
5.54156e-52	0.2768	0.515	0.345	2.02827e-47	B_C02	TPI1
1.36167e-42	0.275865	0.554	0.414	4.98386e-38	B_C02	GABARAPL2
3.32569e-50	0.27578	0.178	0.084	1.21723e-45	B_C02	LY96
3.17238e-42	0.275129	0.282	0.172	1.16112e-37	B_C02	LMO4
3.83236e-63	0.275099	0.207	0.09	1.40268e-58	B_C02	MIR29B2CHG
1.00865e-46	0.274744	0.66	0.515	3.69175e-42	B_C02	TCEA1
3.30755e-61	0.272054	0.188	0.08	1.2106e-56	B_C02	FAM102A
2.54363e-40	0.271758	0.557	0.414	9.30994e-36	B_C02	CD44
7.73353e-51	0.271224	0.507	0.347	2.83055e-46	B_C02	CCDC85B
4.58515e-59	0.270793	0.155	0.059	1.67821e-54	B_C02	MNDA
1.94331e-131	0.270658	1	0.992	7.11271e-127	B_C02	RPS28
9.18503e-35	0.270604	0.818	0.691	3.36181e-30	B_C02	ZFP36L2
1.5919e-42	0.270508	0.79	0.656	5.8265e-38	B_C02	YWHAB
1.60055e-38	0.270104	0.67	0.532	5.85816e-34	B_C02	SAT1
4.5934e-50	0.269457	0.306	0.175	1.68123e-45	B_C02	ZDHHC21
1.44495e-19	0.269074	0.145	0.091	5.28867e-15	B_C02	HIPK2
1.85614e-43	0.268877	0.441	0.301	6.79364e-39	B_C02	AIP
4.72257e-35	0.268611	0.373	0.251	1.72851e-30	B_C02	FCRL2
2.04436e-79	0.26785	0.139	0.041	7.48256e-75	B_C02	KCNN4
4.47648e-54	0.267262	0.526	0.346	1.63844e-49	B_C02	DEK
5.3606e-41	0.265901	0.347	0.225	1.96203e-36	B_C02	SYTL1
5.28707e-35	0.264606	0.955	0.875	1.93512e-30	B_C02	LTB
1.32743e-38	0.264257	0.638	0.498	4.85852e-34	B_C02	MOB1A
1.64988e-58	0.264249	0.263	0.133	6.03873e-54	B_C02	DOCK10
9.7277e-45	0.264067	0.45	0.297	3.56043e-40	B_C02	IFT57
7.53491e-46	0.26187	0.539	0.377	2.75785e-41	B_C02	MKNK2
1.09542e-103	0.261013	0.999	0.984	4.00935e-99	B_C02	RPL14
1.32885e-114	0.260612	1	0.995	4.86373e-110	B_C02	RPS18
1.87944e-49	0.259494	0.271	0.145	6.87895e-45	B_C02	SESN3
1.17485e-60	0.258798	0.172	0.068	4.30009e-56	B_C02	HAGHL
5.23376e-55	0.256702	0.937	0.841	1.91561e-50	B_C02	SLC25A6
2.10856e-45	0.255886	0.482	0.327	7.71755e-41	B_C02	CNPY3
1.03619e-54	0.255837	0.283	0.151	3.79254e-50	B_C02	PTPN18
4.32513e-42	0.255723	0.344	0.218	1.58304e-37	B_C02	NCF4
6.10876e-42	0.255547	0.35	0.227	2.23587e-37	B_C02	ANXA7
3.33693e-69	0.25541	0.998	0.986	1.22135e-64	B_C02	RPS29
5.73689e-41	0.254879	0.258	0.153	2.09976e-36	B_C02	ITGB7
2.5752e-53	0.252837	0.921	0.815	9.42551e-49	B_C02	TMA7
3.51996e-43	0.252801	0.3	0.178	1.28834e-38	B_C02	MFSD10
1.44684e-57	0.252337	0.977	0.929	5.29559e-53	B_C02	OAZ1
8.39938e-110	0.252051	0.118	0.02	3.07426e-105	B_C02	MCOLN2
4.43007e-57	0.251959	0.158	0.063	1.62145e-52	B_C02	WEE1
2.36284e-53	0.251494	0.284	0.152	8.64821e-49	B_C02	PIKFYVE
6.27623e-54	0.251012	0.18	0.081	2.29716e-49	B_C02	CAPN2
2.8795e-47	0.250918	0.347	0.208	1.05393e-42	B_C02	RIC3
6.3584e-34	0.250742	0.197	0.107	2.32724e-29	B_C02	TGIF1
6.12187e-07	-0.250036	0.518	0.506	0.0224067	B_C02	RABAC1
2.61101e-26	-0.250238	0.109	0.194	9.55657e-22	B_C02	DEF8
4.57111e-11	-0.250375	0.2	0.253	1.67307e-06	B_C02	HIST1H1C
4.14146e-24	-0.250401	0.124	0.207	1.51582e-19	B_C02	AFF1
6.95549e-10	-0.250825	0.208	0.253	2.54578e-05	B_C02	MHENCR
0.00737507	-0.251873	0.262	0.263	1	B_C02	DDOST
9.99351e-19	-0.252706	0.097	0.16	3.65772e-14	B_C02	AP001636.3
4.75578e-38	-0.255597	0.069	0.166	1.74066e-33	B_C02	GALNT2
0.000492256	-0.257478	0.239	0.25	1	B_C02	P4HB
3.9173e-13	-0.26161	0.246	0.305	1.43377e-08	B_C02	RAB30
9.55826e-12	-0.26273	0.165	0.213	3.49842e-07	B_C02	PIK3IP1
7.99431e-74	-0.26357	0.994	0.942	2.926e-69	B_C02	CD37
2.12082e-21	-0.264332	0.109	0.178	7.76242e-17	B_C02	AC108863.2
0.000134998	-0.265716	0.303	0.309	1	B_C02	LMAN2
3.27862e-16	-0.265736	0.175	0.242	1.20001e-11	B_C02	KLF3
3.25601e-22	-0.266256	0.111	0.183	1.19173e-17	B_C02	BTLA
4.23803e-15	-0.266475	0.29	0.35	1.55116e-10	B_C02	LTA4H
1.2674e-29	-0.266608	0.887	0.889	4.63881e-25	B_C02	CXCR4
1.02519e-19	-0.27155	0.173	0.251	3.75231e-15	B_C02	JARID2
5.9844e-17	-0.273795	0.119	0.181	2.19035e-12	B_C02	MXI1
9.29786e-33	-0.273947	0.075	0.164	3.40311e-28	B_C02	PDK1
7.84659e-84	-0.275367	0.999	0.987	2.87193e-79	B_C02	TMSB10
2.00052e-08	-0.280122	0.487	0.478	0.000732212	B_C02	PAX5
3.20479e-16	-0.280479	0.413	0.472	1.17298e-11	B_C02	SLC38A1
2.43628e-24	-0.28225	0.203	0.295	8.91703e-20	B_C02	AP3B1
3.3668e-30	-0.287472	0.051	0.125	1.23228e-25	B_C02	AC006230.1
3.69984e-29	-0.289272	0.765	0.785	1.35418e-24	B_C02	ITM2B
1.52445e-30	-0.290167	0.133	0.229	5.57964e-26	B_C02	SIAH2
1.76596e-20	-0.291456	0.236	0.315	6.46359e-16	B_C02	C1orf162
1.08551e-40	-0.298414	0.031	0.114	3.97308e-36	B_C02	NUCB2
1.96425e-07	-0.301142	0.176	0.207	0.00718934	B_C02	HM13
0.00103177	-0.303299	0.31	0.31	1	B_C02	OSTC
4.38277e-27	-0.303513	0.679	0.702	1.60414e-22	B_C02	SEC62
6.53107e-30	-0.304414	0.067	0.145	2.39044e-25	B_C02	ADARB1
1.50746e-12	-0.304538	0.245	0.297	5.51745e-08	B_C02	S100A9
6.07286e-16	-0.304597	0.577	0.601	2.22273e-11	B_C02	BIRC3
3.03791e-40	-0.305451	0.026	0.105	1.1119e-35	B_C02	SCN3A
1.27391e-28	-0.306731	0.127	0.216	4.66265e-24	B_C02	FOXO1
2.31426e-44	-0.309199	0.984	0.944	8.47042e-40	B_C02	BTG1
3.40648e-47	-0.309927	0.03	0.123	1.24681e-42	B_C02	CD200
0.000254785	-0.309967	0.269	0.276	1	B_C02	RPN2
2.41435e-08	-0.314602	0.3	0.219	0.000883676	B_C02	ITM2C
3.6363e-15	-0.316404	0.349	0.4	1.33092e-10	B_C02	TAGAP
1.42421e-15	-0.318864	0.451	0.479	5.21274e-11	B_C02	CD22
3.25629e-42	-0.323369	0.904	0.875	1.19183e-37	B_C02	CD79B
3.4445e-24	-0.327211	0.422	0.495	1.26072e-19	B_C02	EBLN3P
5.53899e-29	-0.330669	0.138	0.228	2.02733e-24	B_C02	SSBP2
2.01363e-06	-0.331771	0.122	0.148	0.0737009	B_C02	PRDX4
1.80534e-38	-0.334013	0.147	0.263	6.60773e-34	B_C02	C16orf74
2.01103e-31	-0.334364	0.074	0.159	7.36057e-27	B_C02	FAM111B
3.77739e-20	-0.335204	0.211	0.29	1.38256e-15	B_C02	RNASE6
4.70845e-24	-0.342362	0.358	0.431	1.72334e-19	B_C02	BLOC1S2
1.54687e-20	-0.343441	0.572	0.616	5.66171e-16	B_C02	MDM4
2.21143e-28	-0.344673	0.227	0.317	8.09407e-24	B_C02	CDCA7L
2.10443e-18	-0.34648	0.566	0.589	7.70242e-14	B_C02	STX7
3.8812e-39	-0.349127	0.668	0.716	1.42056e-34	B_C02	NCF1
3.50901e-35	-0.35773	0.239	0.355	1.28433e-30	B_C02	CLEC2B
3.57281e-21	-0.358012	0.302	0.376	1.30768e-16	B_C02	ADK
3.44297e-44	-0.363758	0.077	0.182	1.26016e-39	B_C02	LAIR1
4.31758e-33	-0.366906	0.093	0.183	1.58028e-28	B_C02	PLEKHA1
1.85403e-26	-0.367839	0.5	0.558	6.78594e-22	B_C02	NSD3
3.19126e-37	-0.372744	0.197	0.312	1.16803e-32	B_C02	SNX29
2.05557e-05	-0.377139	0.547	0.512	0.75236	B_C02	CALR
3.34176e-31	-0.398865	0.228	0.325	1.22312e-26	B_C02	CD72
1.18921e-28	-0.401243	0.258	0.347	4.35261e-24	B_C02	LYST
3.4351e-24	-0.401992	0.278	0.354	1.25728e-19	B_C02	GABPB1-IT1
8.31403e-46	-0.406286	0.108	0.223	3.04302e-41	B_C02	COL19A1
6.16949e-19	-0.426056	0.422	0.479	2.25809e-14	B_C02	CD69
1.07802e-59	-0.429997	0.065	0.191	3.94567e-55	B_C02	SATB1
1.55269e-36	-0.4384	0.409	0.499	5.683e-32	B_C02	ZCCHC7
3.46998e-21	-0.439741	0.093	0.156	1.27005e-16	B_C02	PDIA4
2.45891e-32	-0.448003	0.532	0.621	8.99986e-28	B_C02	JUN
8.06833e-29	-0.454338	0.133	0.225	2.95309e-24	B_C02	FOS
1.66138e-12	-0.454864	0.146	0.192	6.0808e-08	B_C02	MANF
5.17371e-44	-0.458286	0.412	0.503	1.89363e-39	B_C02	NIBAN3
2.31234e-44	-0.461173	0.305	0.418	8.46339e-40	B_C02	PLEKHA2
1.52576e-46	-0.473116	0.173	0.294	5.58442e-42	B_C02	NCK2
8.80069e-45	-0.473408	0.53	0.587	3.22114e-40	B_C02	HVCN1
2.89392e-52	-0.474973	0.466	0.575	1.0592e-47	B_C02	EAF2
3.13672e-14	-0.485121	0.387	0.263	1.14807e-09	B_C02	SEC11C
7.90172e-46	-0.486602	0.214	0.333	2.89211e-41	B_C02	CAMK2D
9.56749e-53	-0.494489	0.337	0.468	3.5018e-48	B_C02	TMEM123
4.80984e-16	-0.499845	0.084	0.136	1.76045e-11	B_C02	TNFRSF17
6.72515e-59	-0.503562	0.737	0.728	2.46147e-54	B_C02	LINC00926
4.31706e-13	-0.504933	0.128	0.173	1.58009e-08	B_C02	SDF2L1
7.32845e-65	-0.505285	0.458	0.595	2.68229e-60	B_C02	CLEC2D
0.000117195	-0.509547	0.333	0.327	1	B_C02	SPCS3
9.33105e-47	-0.513669	0.052	0.153	3.41526e-42	B_C02	RRBP1
3.60847e-95	-0.520916	0.014	0.161	1.32074e-90	B_C02	TCL6
2.5643e-08	-0.533928	0.223	0.249	0.000938559	B_C02	LMAN1
8.18454e-53	-0.546058	0.342	0.459	2.99563e-48	B_C02	ITPR1
7.93267e-250	-0.548605	0.447	0.144	2.90344e-245	B_C02	IGHG3
1.98895e-44	-0.54914	0.335	0.45	7.27975e-40	B_C02	GABPB1-AS1
1.09466e-57	-0.550862	0.458	0.56	4.00658e-53	B_C02	CALHM6
5.12113e-69	-0.552358	0.206	0.369	1.87439e-64	B_C02	TSPAN13
1.26783e-76	-0.558445	0.727	0.787	4.6404e-72	B_C02	MEF2C
1.0881e-48	-0.560065	0.063	0.168	3.98255e-44	B_C02	CD38
3.78116e-89	-0.56647	0.073	0.241	1.38394e-84	B_C02	TAPT1
2.06393e-07	-0.577503	0.298	0.312	0.00755421	B_C02	HSPA5
1.1404e-94	-0.588056	0.69	0.762	4.17399e-90	B_C02	FOXP1
4.31563e-12	-0.628153	0.724	0.685	1.57956e-07	B_C02	SSR4
3.98065e-79	-0.631126	0.061	0.213	1.45696e-74	B_C02	PCDH9
2.25087e-93	-0.649308	0.197	0.391	8.2384e-89	B_C02	BCL7A
1.24528e-93	-0.657627	0.529	0.636	4.55784e-89	B_C02	AFF3
3.94448e-67	-0.666367	0.207	0.374	1.44372e-62	B_C02	H1FX
3.93603e-85	-0.672605	0.466	0.573	1.44063e-80	B_C02	FCRL1
2.54461e-88	-0.674976	0.165	0.345	9.31352e-84	B_C02	BACH2
1.87581e-11	-0.692514	0.225	0.26	6.86564e-07	B_C02	MYDGF
5.57608e-23	-0.76844	0.145	0.214	2.0409e-18	B_C02	DERL3
1.96294e-156	-0.828764	0.122	0.377	7.18457e-152	B_C02	APLP2
6.03199e-15	-0.876484	0.127	0.175	2.20777e-10	B_C02	FKBP11
7.40107e-180	-1.01793	0.111	0.389	2.70887e-175	B_C02	IL4R
6.30398e-10	-1.01908	0.183	0.215	2.30732e-05	B_C02	XBP1
7.33595e-217	-1.05647	0.267	0.566	2.68503e-212	B_C02	FCER2
1.23315e-111	-1.06737	0.227	0.077	4.51344e-107	B_C02	IGHA2
4.00069e-269	-1.1023	0.254	0.613	1.46429e-264	B_C02	PLPP5
1.5309e-285	-1.33905	0.208	0.589	5.60323e-281	B_C02	YBX3
4.48372e-19	-1.34238	0.107	0.163	1.64109e-14	B_C02	TXNDC5
8.41199e-111	-1.34556	0.218	0.067	3.07887e-106	B_C02	IGHG4
9.58189e-14	-1.45085	0.057	0.105	3.50707e-09	B_C02	HBA2
1.01243e-07	-1.49863	0.525	0.497	0.00370559	B_C02	HSP90B1
7.58982e-40	-1.65288	0.261	0.352	2.77795e-35	B_C02	MZB1
0	-1.73722	0.417	0.824	0	B_C02	IGHD
4.38277e-19	-1.82455	0.114	0.184	1.60414e-14	B_C02	HBB
0	-2.0871	0.651	0.958	0	B_C02	IGHM
0	-2.1694	0.525	0.167	0	B_C02	IGHA1
7.5458e-22	-2.2004	0.535	0.403	2.76184e-17	B_C02	JCHAIN
1.75491e-230	-2.24001	0.395	0.119	6.42316e-226	B_C02	IGHG1
0	-2.45869	0.098	0.738	0	B_C02	TCL1A
6.77598e-26	-2.47476	0.482	0.598	2.48008e-21	B_C02	IGLC2
2.80714e-24	-2.75904	0.378	0.481	1.02744e-19	B_C02	IGLC3
1.35404e-69	-2.76735	0.222	0.408	4.95594e-65	B_C02	IGLC1
0	2.44838	0.783	0.113	0	B_C01	TCL1A
3.04288e-06	1.42553	0.156	0.192	0.111373	B_C01	HBB
0	1.37525	0.866	0.394	0	B_C01	IGHD
1.68755e-306	1.3751	0.594	0.27	6.17661e-302	B_C01	YBX3
1.89154e-18	1.23399	0.077	0.131	6.92322e-14	B_C01	HBA2
0	1.13204	0.596	0.252	0	B_C01	FCER2
5.15751e-245	1.09113	0.413	0.109	1.8877e-240	B_C01	IL4R
3.22156e-229	0.98228	0.603	0.345	1.17912e-224	B_C01	PLPP5
2.02541e-174	0.866911	0.387	0.148	7.4132e-170	B_C01	APLP2
1.18405e-167	0.827546	0.602	0.419	4.33374e-163	B_C01	FCRL1
3.68555e-193	0.818749	0.671	0.464	1.34895e-188	B_C01	AFF3
1.20788e-200	0.771158	0.79	0.638	4.42096e-196	B_C01	FOXP1
3.7288e-138	0.769623	0.365	0.15	1.36478e-133	B_C01	BACH2
3.19006e-172	0.726014	0.768	0.641	1.16759e-167	B_C01	LINC00926
5.8233e-128	0.706472	0.59	0.406	2.13139e-123	B_C01	CALHM6
1.67825e-103	0.696507	0.395	0.223	6.14256e-99	B_C01	BCL7A
2.0123e-107	0.672089	0.226	0.059	7.36523e-103	B_C01	PCDH9
1.84184e-89	0.662749	0.473	0.33	6.74134e-85	B_C01	ITPR1
1.85532e-116	0.648994	0.618	0.467	6.79066e-112	B_C01	HVCN1
2.18128e-123	0.638587	0.785	0.743	7.98371e-119	B_C01	MEF2C
2.41752e-59	0.630366	0.453	0.349	8.84836e-55	B_C01	GABPB1-AS1
3.26873e-86	0.615537	0.377	0.218	1.19639e-81	B_C01	TSPAN13
1.0905e-90	0.599084	0.245	0.094	3.99135e-86	B_C01	TAPT1
2.17739e-99	0.591294	0.531	0.364	7.96946e-95	B_C01	NIBAN3
1.24377e-46	0.583361	0.495	0.397	4.55233e-42	B_C01	CD69
1.76001e-181	0.57772	0.955	0.948	6.44181e-177	B_C01	BTG1
3.83782e-40	0.570875	0.363	0.266	1.40468e-35	B_C01	H1FX
1.88288e-80	0.562588	0.592	0.49	6.89153e-76	B_C01	CLEC2D
3.58096e-67	0.558148	0.427	0.305	1.31067e-62	B_C01	PLEKHA2
1.86116e-59	0.556149	0.34	0.221	6.81204e-55	B_C01	CAMK2D
1.20347e-57	0.556105	0.464	0.372	4.40483e-53	B_C01	TMEM123
2.34727e-57	0.547122	0.502	0.418	8.59125e-53	B_C01	ZCCHC7
2.2778e-138	0.540824	0.913	0.83	8.33699e-134	B_C01	CXCR4
1.25204e-236	0.539578	0.957	0.948	4.5826e-232	B_C01	CD37
4.44419e-60	0.538348	0.302	0.178	1.62662e-55	B_C01	NCK2
1.81885e-110	0.534646	0.169	0.022	6.65717e-106	B_C01	TCL6
9.2898e-142	0.532987	0.885	0.874	3.40016e-137	B_C01	CD79B
2.10096e-53	0.521706	0.599	0.546	7.68971e-49	B_C01	STX7
1.10242e-64	0.511527	0.343	0.204	4.03498e-60	B_C01	CD72
2.26517e-48	0.498909	0.357	0.251	8.29076e-44	B_C01	LYST
1.06989e-34	0.491123	0.358	0.283	3.9159e-30	B_C01	GABPB1-IT1
5.61085e-55	0.466267	0.505	0.395	2.05363e-50	B_C01	CD22
7.31516e-64	0.457172	0.233	0.106	2.67742e-59	B_C01	COL19A1
3.98397e-40	0.455744	0.552	0.525	1.45817e-35	B_C01	NSD3
2.71359e-69	0.453484	0.197	0.072	9.93202e-65	B_C01	SATB1
6.92709e-42	0.450265	0.607	0.569	2.53538e-37	B_C01	BIRC3
4.34321e-25	0.445274	0.373	0.321	1.58966e-20	B_C01	ADK
2.94162e-40	0.444736	0.495	0.435	1.07666e-35	B_C01	EBLN3P
5.97553e-53	0.444652	0.647	0.588	2.1871e-48	B_C01	BCL11A
4.63071e-39	0.431599	0.501	0.431	1.69488e-34	B_C01	PAX5
2.89969e-68	0.429335	0.713	0.685	1.06132e-63	B_C01	NCF1
9.23566e-37	0.429198	0.611	0.592	3.38034e-32	B_C01	MDM4
7.9591e-31	0.425099	0.428	0.378	2.91311e-26	B_C01	BLOC1S2
1.77366e-29	0.419133	0.407	0.341	6.49177e-25	B_C01	TAGAP
1.09007e-37	0.415559	0.322	0.233	3.98976e-33	B_C01	CDCA7L
2.90948e-33	0.41554	0.615	0.563	1.0649e-28	B_C01	JUN
4.67177e-48	0.414847	0.192	0.09	1.70991e-43	B_C01	PLEKHA1
1.00938e-49	0.412865	0.645	0.584	3.69445e-45	B_C01	HLA-DMB
3.22997e-264	0.409633	0.993	0.989	1.1822e-259	B_C01	RPL18A
1.1075e-45	0.403656	0.238	0.132	4.05355e-41	B_C01	SSBP2
1.19048e-23	0.397926	0.302	0.242	4.35728e-19	B_C01	SNX29
6.75018e-17	0.395487	0.285	0.236	2.47063e-12	B_C01	RNASE6
2.81407e-36	0.392199	0.705	0.695	1.02998e-31	B_C01	SNHG7
4.12299e-36	0.390102	0.607	0.574	1.50905e-31	B_C01	FCMR
1.80975e-46	0.388537	0.185	0.088	6.62385e-42	B_C01	LAIR1
1.4118e-31	0.383932	0.563	0.515	5.16731e-27	B_C01	EAF2
1.29743e-24	0.383091	0.384	0.31	4.74872e-20	B_C01	CD83
2.78148e-38	0.382154	0.165	0.078	1.01805e-33	B_C01	FAM111B
9.82011e-63	0.380334	0.783	0.773	3.59426e-58	B_C01	ITM2B
4.49215e-56	0.379508	0.943	0.936	1.64417e-51	B_C01	TXNIP
4.73603e-44	0.378441	0.33	0.214	1.73344e-39	B_C01	C1orf162
4.28382e-25	0.370575	0.453	0.399	1.56792e-20	B_C01	TUBA1A
8.29129e-71	0.366222	0.932	0.939	3.0347e-66	B_C01	JUND
4.01258e-171	0.36585	0.99	0.989	1.46864e-166	B_C01	TMSB10
3.30229e-238	0.365371	0.995	0.995	1.20867e-233	B_C01	RPS19
1.01581e-23	0.363486	0.255	0.188	3.71798e-19	B_C01	C16orf74
1.51872e-26	0.359598	0.489	0.443	5.55866e-22	B_C01	CYB561A3
5.08431e-37	0.354942	0.795	0.808	1.86091e-32	B_C01	TLE5
1.59724e-14	0.347203	0.478	0.468	5.84607e-10	B_C01	CD55
0	0.346516	0.97	0.68	0	B_C01	IGHM
1.12682e-27	0.344987	0.637	0.649	4.12426e-23	B_C01	MBNL1
1.26448e-28	0.342328	0.217	0.141	4.62812e-24	B_C01	FOXO1
2.32767e-27	0.341492	0.534	0.486	8.51949e-23	B_C01	SELL
1.55367e-24	0.340973	0.679	0.708	5.68661e-20	B_C01	LINC01578
8.18021e-17	0.339667	0.423	0.397	2.99404e-12	B_C01	STRBP
2.11914e-16	0.338157	0.461	0.45	7.75626e-12	B_C01	SLC38A1
1.39109e-17	0.337467	0.258	0.203	5.09154e-13	B_C01	MHENCR
1.24113e-60	0.336716	0.13	0.031	4.54265e-56	B_C01	CD200
3.96889e-17	0.335072	0.348	0.307	1.45265e-12	B_C01	LTA4H
1.09236e-25	0.334452	0.337	0.253	3.99816e-21	B_C01	CCR7
0	0.333974	0.131	0.543	0	B_C01	IGHA1
2.6168e-40	0.333515	0.152	0.067	9.57774e-36	B_C01	ADARB1
3.57674e-43	0.332795	0.835	0.846	1.30912e-38	B_C01	CIRBP
2.76464e-61	0.33269	0.101	0.014	1.01189e-56	B_C01	KCNG1
6.14013e-23	0.331147	0.481	0.428	2.24735e-18	B_C01	IRF8
4.07002e-50	0.330146	0.11	0.028	1.48967e-45	B_C01	SCN3A
2.54392e-18	0.326168	0.459	0.425	9.31099e-14	B_C01	REL
1.9129e-46	0.326062	0.814	0.828	7.00141e-42	B_C01	PNRC1
1.42954e-45	0.324981	0.133	0.047	5.23225e-41	B_C01	AC006230.1
3.14836e-90	0.324161	0.942	0.919	1.15233e-85	B_C01	CD52
2.98179e-22	0.320932	0.4	0.343	1.09137e-17	B_C01	HLA-DOB
7.62128e-12	0.31614	0.238	0.199	2.78946e-07	B_C01	KLF3
4.67649e-16	0.314295	0.34	0.294	1.71164e-11	B_C01	CLEC2B
2.84859e-24	0.314108	0.731	0.751	1.04261e-19	B_C01	SARAF
4.48285e-23	0.312867	0.186	0.119	1.64077e-18	B_C01	MXI1
7.22803e-10	0.311567	0.555	0.595	2.64553e-05	B_C01	EIF1B
2.74109e-10	0.309418	0.242	0.209	1.00327e-05	B_C01	JARID2
1.17403e-30	0.307187	0.691	0.708	4.29706e-26	B_C01	SEC62
5.04011e-24	0.306976	0.212	0.139	1.84473e-19	B_C01	CEMIP2
8.07355e-19	0.305767	0.219	0.161	2.955e-14	B_C01	PIK3IP1
7.90574e-15	0.304214	0.572	0.59	2.89358e-10	B_C01	ARID1B
8.1034e-31	0.302452	0.785	0.796	2.96593e-26	B_C01	SF1
2.4967e-30	0.299771	0.185	0.106	9.13816e-26	B_C01	AC108863.2
1.2241e-32	0.298764	0.169	0.088	4.48033e-28	B_C01	AP001636.3
2.4068e-26	0.297573	0.703	0.718	8.80913e-22	B_C01	SNX2
2.05382e-19	0.297564	0.183	0.126	7.5172e-15	B_C01	BTLA
5.66218e-07	0.296152	0.289	0.274	0.0207241	B_C01	DGKD
2.79373e-12	0.295681	0.527	0.544	1.02253e-07	B_C01	C12orf57
2.18737e-07	0.295119	0.39	0.395	0.00800601	B_C01	APPL1
5.47881e-10	0.294572	0.281	0.254	2.0053e-05	B_C01	AP3B1
3.84851e-11	0.294212	0.274	0.24	1.40859e-06	B_C01	STAP1
5.07349e-18	0.293622	0.508	0.472	1.85695e-13	B_C01	ADAM28
2.93333e-10	0.292053	0.537	0.566	1.07363e-05	B_C01	TSTD1
2.19737e-63	0.291353	0.944	0.947	8.04258e-59	B_C01	CD79A
1.2536e-14	0.290846	0.602	0.617	4.58831e-10	B_C01	NFKBIA
2.13627e-11	0.289833	0.406	0.383	7.81895e-07	B_C01	RBM38
4.31667e-15	0.289279	0.482	0.47	1.57995e-10	B_C01	RHOH
6.04544e-05	0.284407	0.291	0.29	1	B_C01	RAB30
2.93535e-39	0.284212	0.837	0.825	1.07437e-34	B_C01	LAPTM5
1.16235e-09	0.283544	0.223	0.188	4.25431e-05	B_C01	RP9
3.55225e-10	0.282944	0.449	0.428	1.30016e-05	B_C01	LINC02397
3.99837e-90	0.282608	0.98	0.981	1.46344e-85	B_C01	CD74
5.0431e-06	0.276815	0.417	0.431	0.184583	B_C01	CREBRF
4.14349e-44	0.275963	0.905	0.918	1.51656e-39	B_C01	NOP53
2.7067e-32	0.275148	0.765	0.788	9.90679e-28	B_C01	SNHG6
4.17746e-06	0.273814	0.355	0.35	0.152899	B_C01	CHPT1
1.36961e-34	0.273605	0.853	0.868	5.01291e-30	B_C01	LIMD2
1.99349e-05	0.272038	0.332	0.332	0.729636	B_C01	SP140L
1.61151e-06	0.268951	0.229	0.211	0.0589828	B_C01	AGPAT5
1.07297e-17	0.268822	0.166	0.11	3.92717e-13	B_C01	CHI3L2
1.07896e-23	0.268004	0.22	0.147	3.94912e-19	B_C01	VAV3
1.25109e-07	0.267082	0.213	0.189	0.00457913	B_C01	SIAH2
3.06642e-13	0.265905	0.634	0.662	1.12234e-08	B_C01	SNHG8
2.23493e-41	0.265426	0.955	0.954	8.18006e-37	B_C01	HLA-DRB1
1.98807e-09	0.265296	0.22	0.186	7.27654e-05	B_C01	SIPA1L1
3.52588e-49	0.2644	0.944	0.958	1.29051e-44	B_C01	MT-ND2
2.17969e-10	0.263786	0.341	0.313	7.97788e-06	B_C01	HHEX
1.88454e-10	0.263737	0.523	0.549	6.89761e-06	B_C01	PAPOLA
1.52297e-104	0.261722	0.985	0.983	5.57422e-100	B_C01	RPS5
1.44751e-26	0.261391	0.107	0.047	5.29805e-22	B_C01	MACROD2
1.07583e-11	0.259515	0.181	0.141	3.93766e-07	B_C01	ATP10D
5.88119e-101	0.258771	0.997	0.993	2.15257e-96	B_C01	RPL13
5.80493e-19	0.257357	0.136	0.082	2.12466e-14	B_C01	SORL1
1.72007e-16	0.256836	0.17	0.118	6.29562e-12	B_C01	FAM53B
6.74963e-07	0.256801	0.329	0.313	0.0247043	B_C01	PHACTR1
1.04081e-07	0.256534	0.181	0.153	0.00380948	B_C01	FAM126A
1.04553e-06	0.256146	0.525	0.573	0.0382673	B_C01	SELENOF
5.19992e-27	0.25605	0.839	0.874	1.90322e-22	B_C01	RPS17
3.44002e-66	0.25593	0.973	0.976	1.25908e-61	B_C01	RPLP0
2.18093e-15	0.25592	0.199	0.146	7.98244e-11	B_C01	LINC01215
6.65001e-19	0.254893	0.15	0.095	2.43397e-14	B_C01	ZNF318
5.81711e-20	0.254867	0.141	0.085	2.12912e-15	B_C01	SH3BP2
2.42188e-09	0.254632	0.377	0.356	8.86432e-05	B_C01	GLIPR1
1.16769e-55	0.254053	0.972	0.982	4.27385e-51	B_C01	RPL37A
5.55594e-09	0.25101	0.5	0.518	0.000203353	B_C01	DAZAP2
1.87702e-14	0.250861	0.107	0.065	6.87007e-10	B_C01	SKAP1
9.25472e-34	0.250116	0.968	0.972	3.38732e-29	B_C01	RPL13A
3.04299e-33	-0.250776	0.907	0.961	1.11376e-28	B_C01	UBC
1.88279e-64	-0.251475	0.298	0.483	6.89118e-60	B_C01	REEP5
3.00759e-72	-0.251939	0.176	0.341	1.10081e-67	B_C01	PHPT1
2.79867e-74	-0.252809	0.291	0.494	1.02434e-69	B_C01	TALDO1
7.71854e-69	-0.253041	0.939	0.979	2.82506e-64	B_C01	HLA-A
1.42524e-46	-0.253083	0.71	0.855	5.21651e-42	B_C01	CALM2
3.65899e-45	-0.253711	0.061	0.141	1.33923e-40	B_C01	RHOB
3.70512e-43	-0.254199	0.581	0.757	1.35611e-38	B_C01	HERPUD1
9.67605e-53	-0.25527	0.382	0.557	3.54153e-48	B_C01	ATP5F1B
8.58296e-84	-0.255465	0.253	0.468	3.14145e-79	B_C01	SS18L2
9.59622e-32	-0.255568	0.241	0.352	3.51231e-27	B_C01	RPN2
3.16167e-102	-0.255665	0.09	0.242	1.1572e-97	B_C01	NLRC5
1.10134e-104	-0.255699	0.121	0.294	4.03102e-100	B_C01	TOR3A
1.69098e-66	-0.255728	0.182	0.338	6.18917e-62	B_C01	ARHGAP25
1.00624e-54	-0.25636	0.57	0.752	3.68295e-50	B_C01	NDUFA13
4.20137e-111	-0.256751	0.116	0.293	1.53774e-106	B_C01	SND1
7.27997e-39	-0.257533	0.399	0.535	2.66454e-34	B_C01	SPIB
1.39881e-67	-0.258209	0.136	0.28	5.1198e-63	B_C01	DDIT4
6.78009e-109	-0.259011	0.058	0.192	2.48158e-104	B_C01	CORO1B
4.36339e-69	-0.25937	0.3	0.496	1.59704e-64	B_C01	CDV3
1.40254e-74	-0.259559	0.267	0.468	5.13344e-70	B_C01	TUBA4A
8.87656e-51	-0.25978	0.744	0.885	3.24891e-46	B_C01	CALM1
8.06164e-139	-0.259904	0.058	0.216	2.95064e-134	B_C01	CAPN2
2.01804e-29	-0.260398	0.512	0.639	7.38624e-25	B_C01	TMEM258
6.06016e-91	-0.261322	0.17	0.357	2.21808e-86	B_C01	SELENOW
6.72971e-70	-0.261925	0.248	0.431	2.46314e-65	B_C01	MRPS34
1.83296e-132	-0.263933	0.045	0.183	6.70883e-128	B_C01	CKAP4
1.45222e-43	-0.264419	0.667	0.818	5.31528e-39	B_C01	RAC2
2.1167e-50	-0.265134	0.564	0.746	7.74733e-46	B_C01	RNASET2
2.80592e-82	-0.265253	0.188	0.366	1.02699e-77	B_C01	TYMP
4.34113e-76	-0.265343	0.233	0.422	1.5889e-71	B_C01	DANCR
1.86161e-63	-0.265355	0.205	0.366	6.81366e-59	B_C01	OSBPL10
2.49788e-83	-0.265476	0.243	0.451	9.14248e-79	B_C01	CD63
1.88622e-46	-0.267538	0.209	0.343	6.90375e-42	B_C01	SRM
3.81956e-85	-0.269139	0.239	0.443	1.398e-80	B_C01	PPP1R14B
8.73558e-71	-0.269706	0.211	0.382	3.19731e-66	B_C01	PTPN1
5.11128e-31	-0.270055	0.276	0.389	1.87078e-26	B_C01	OSTC
1.30379e-60	-0.270809	0.465	0.653	4.772e-56	B_C01	ZNF706
5.18176e-73	-0.271649	0.315	0.524	1.89658e-68	B_C01	GSTK1
3.29432e-129	-0.273068	0.081	0.252	1.20576e-124	B_C01	C4orf48
3.79828e-62	-0.273643	0.111	0.234	1.39021e-57	B_C01	CRELD2
2.12391e-64	-0.273891	0.4	0.61	7.77373e-60	B_C01	HIGD2A
1.01081e-80	-0.274055	0.212	0.399	3.69968e-76	B_C01	PRDX2
6.37536e-46	-0.275078	0.596	0.757	2.33345e-41	B_C01	RAN
1.02815e-15	-0.275851	0.39	0.471	3.76313e-11	B_C01	SMIM14
2.07632e-70	-0.275853	0.174	0.332	7.59955e-66	B_C01	TUBB4B
1.36347e-54	-0.275996	0.341	0.514	4.99043e-50	B_C01	PLEKHO1
2.36589e-58	-0.277902	0.778	0.885	8.6594e-54	B_C01	NME2
1.99648e-75	-0.277977	0.303	0.505	7.30732e-71	B_C01	NDUFS5
1.2526e-54	-0.278643	0.227	0.38	4.58464e-50	B_C01	AC004687.1
1.28669e-69	-0.279166	0.295	0.484	4.70942e-65	B_C01	POU2AF1
1.73432e-95	-0.279292	0.209	0.414	6.3478e-91	B_C01	MRPL41
8.20948e-55	-0.280504	0.436	0.642	3.00475e-50	B_C01	IER2
3.96313e-32	-0.280941	0.043	0.1	1.45054e-27	B_C01	RGS1
1.22422e-100	-0.280994	0.101	0.258	4.48076e-96	B_C01	TLE3
4.19869e-64	-0.281031	0.484	0.69	1.53676e-59	B_C01	PTP4A2
1.00365e-58	-0.281214	0.107	0.225	3.67347e-54	B_C01	PRDX4
3.49857e-76	-0.281589	0.118	0.259	1.28051e-71	B_C01	TBC1D9
2.76987e-98	-0.281712	0.192	0.389	1.0138e-93	B_C01	RAB5IF
1.62528e-69	-0.281824	0.294	0.488	5.94868e-65	B_C01	UBE2N
5.54709e-16	-0.282512	0.718	0.843	2.03029e-11	B_C01	HSP90AA1
1.60914e-46	-0.282776	0.205	0.333	5.88961e-42	B_C01	KDELR2
7.0594e-56	-0.286323	0.5	0.689	2.58381e-51	B_C01	ARL6IP5
2.66266e-54	-0.286746	0.758	0.88	9.7456e-50	B_C01	MIF
3.30547e-85	-0.286955	0.207	0.393	1.20983e-80	B_C01	VCP
7.38945e-36	-0.288651	0.152	0.25	2.70461e-31	B_C01	MANF
7.99454e-61	-0.288884	0.519	0.72	2.92608e-56	B_C01	ISCU
1.4968e-77	-0.289243	0.095	0.226	5.47843e-73	B_C01	CCND2
2.33913e-114	-0.290784	0.124	0.307	8.56145e-110	B_C01	ITGB7
4.45494e-87	-0.292378	0.12	0.275	1.63055e-82	B_C01	RILPL2
3.22369e-122	-0.294214	0.047	0.181	1.1799e-117	B_C01	CYTOR
6.99351e-151	-0.29438	0.038	0.182	2.55969e-146	B_C01	THEMIS2
3.04549e-61	-0.295986	0.543	0.741	1.11468e-56	B_C01	ATP6V0E1
5.76787e-115	-0.296428	0.106	0.28	2.1111e-110	B_C01	IL10RA
4.67764e-218	-0.297191	0.007	0.139	1.71206e-213	B_C01	ZBTB32
1.51277e-138	-0.297707	0.06	0.217	5.53689e-134	B_C01	LY96
1.55836e-62	-0.29857	0.628	0.796	5.70376e-58	B_C01	NDUFA4
3.13695e-111	-0.299301	0.162	0.366	1.14816e-106	B_C01	MRPS6
5.60339e-64	-0.29957	0.143	0.28	2.0509e-59	B_C01	SELENOS
6.94778e-107	-0.300644	0.092	0.25	2.54296e-102	B_C01	MIDN
3.24014e-61	-0.302304	0.345	0.525	1.18592e-56	B_C01	NDUFV2
4.15907e-51	-0.304029	0.565	0.751	1.52226e-46	B_C01	EZR
1.83115e-90	-0.305038	0.23	0.43	6.7022e-86	B_C01	ARPC5L
2.17439e-128	-0.305121	0.073	0.235	7.95848e-124	B_C01	NCOA7
3.08894e-97	-0.306253	0.22	0.424	1.13058e-92	B_C01	CFLAR
7.82748e-117	-0.306521	0.14	0.335	2.86493e-112	B_C01	LMO4
4.4995e-165	-0.307909	0.03	0.175	1.64686e-160	B_C01	CD86
2.74635e-58	-0.308532	0.073	0.173	1.00519e-53	B_C01	DUSP2
2.48802e-122	-0.311261	0.061	0.207	9.10641e-118	B_C01	HIPK2
2.71459e-87	-0.311782	0.255	0.451	9.93568e-83	B_C01	PSMA5
8.2286e-179	-0.312081	0.034	0.193	3.01175e-174	B_C01	PVT1
2.726e-51	-0.312153	0.312	0.475	9.97744e-47	B_C01	HSPD1
1.87743e-58	-0.312921	0.791	0.916	6.87157e-54	B_C01	MYL12A
3.53386e-178	-0.313214	0.052	0.229	1.29343e-173	B_C01	ARID3A
2.23451e-77	-0.31534	0.529	0.752	8.17852e-73	B_C01	PTGES3
8.18089e-11	-0.315693	0.105	0.152	2.99429e-06	B_C01	DNAJB1
1.00486e-110	-0.315922	0.132	0.315	3.67788e-106	B_C01	GRN
1.11752e-58	-0.31603	0.207	0.352	4.09022e-54	B_C01	TLR10
7.60913e-61	-0.31671	0.276	0.45	2.78502e-56	B_C01	TUBB
9.84662e-100	-0.318835	0.221	0.43	3.60396e-95	B_C01	PYCARD
1.75138e-108	-0.319246	0.189	0.395	6.41022e-104	B_C01	ANXA5
1.28369e-48	-0.320093	0.973	0.983	4.69843e-44	B_C01	ACTB
4.41382e-65	-0.32106	0.398	0.585	1.6155e-60	B_C01	COPE
1.83507e-46	-0.322573	0.403	0.558	6.71656e-42	B_C01	PSME2
4.28608e-71	-0.324835	0.208	0.378	1.56875e-66	B_C01	ISG15
5.81427e-131	-0.324946	0.062	0.215	2.12808e-126	B_C01	FABP5
1.1171e-86	-0.325295	0.185	0.362	4.08869e-82	B_C01	GLRX
4.58095e-152	-0.325391	0.079	0.262	1.67667e-147	B_C01	ZBTB38
1.67021e-94	-0.32779	0.265	0.478	6.11314e-90	B_C01	TKT
3.62474e-71	-0.328546	0.854	0.939	1.32669e-66	B_C01	PFN1
2.29013e-71	-0.3289	0.396	0.599	8.3821e-67	B_C01	PRELID1
3.67317e-110	-0.330852	0.085	0.241	1.34442e-105	B_C01	SELENOM
3.05889e-71	-0.331305	0.234	0.406	1.11958e-66	B_C01	PLEK
1.24004e-167	-0.331433	0.99	0.994	4.53867e-163	B_C01	HLA-B
1.38259e-56	-0.332115	0.137	0.262	5.06043e-52	B_C01	PPP1R14A
7.96726e-26	-0.332241	0.278	0.382	2.9161e-21	B_C01	HSPA5
4.46151e-83	-0.332529	0.17	0.344	1.63296e-78	B_C01	ARHGAP24
1.7016e-86	-0.335909	0.338	0.557	6.22803e-82	B_C01	ODC1
2.82737e-32	-0.337067	0.464	0.603	1.03485e-27	B_C01	SEC61G
3.76646e-37	-0.337084	0.134	0.229	1.37856e-32	B_C01	SDF2L1
8.84533e-102	-0.345802	0.257	0.478	3.23748e-97	B_C01	ZFAND6
2.8277e-193	-0.347129	0.028	0.186	1.03497e-188	B_C01	BHLHE41
7.30295e-47	-0.348001	0.455	0.63	2.67295e-42	B_C01	H2AFZ
6.4989e-57	-0.348104	0.471	0.644	2.37866e-52	B_C01	SPCS2
7.0734e-16	-0.349667	0.667	0.758	2.58893e-11	B_C01	SSR4
4.37575e-149	-0.350544	0.955	0.985	1.60157e-144	B_C01	HLA-C
7.11357e-95	-0.352621	0.319	0.545	2.60364e-90	B_C01	POLR2L
5.90097e-70	-0.358225	0.448	0.646	2.15982e-65	B_C01	ATP5MC3
1.50026e-91	-0.364246	0.367	0.601	5.49112e-87	B_C01	PLP2
6.50002e-50	-0.365138	0.094	0.192	2.37907e-45	B_C01	TNFRSF17
3.38783e-90	-0.371731	0.765	0.898	1.23998e-85	B_C01	ARPC2
1.07231e-61	-0.371918	0.581	0.757	3.92478e-57	B_C01	ARPC1B
1.95624e-162	-0.372138	0.049	0.215	7.16003e-158	B_C01	DAAM1
5.99944e-169	-0.372827	0.015	0.14	2.19585e-164	B_C01	KLK1
0	-0.373332	1	0.999	0	B_C01	B2M
1.44783e-118	-0.373854	0.109	0.284	5.29919e-114	B_C01	BCL2A1
8.21601e-33	-0.374369	0.212	0.315	3.00714e-28	B_C01	LMAN1
2.23858e-96	-0.376166	0.48	0.717	8.19343e-92	B_C01	CHCHD10
9.12605e-156	-0.378692	0.014	0.129	3.34023e-151	B_C01	SHISA8
2.17644e-59	-0.37881	0.152	0.282	7.96598e-55	B_C01	LINC01857
4.16835e-56	-0.378979	0.307	0.471	1.52566e-51	B_C01	PDIA6
3.97975e-96	-0.380488	0.319	0.545	1.45663e-91	B_C01	TPI1
1.357e-92	-0.381854	0.516	0.734	4.96674e-88	B_C01	LSP1
4.54501e-85	-0.382367	0.068	0.187	1.66352e-80	B_C01	CD1C
3.9871e-69	-0.384056	0.301	0.482	1.45932e-64	B_C01	LDHA
4.23845e-35	-0.388526	0.292	0.414	1.55132e-30	B_C01	SPCS3
4.59496e-119	-0.394726	0.296	0.543	1.6818e-114	B_C01	PCED1B-AS1
1.89945e-73	-0.397774	0.422	0.636	6.95216e-69	B_C01	HSPE1
2.56291e-93	-0.401385	0.376	0.588	9.38052e-89	B_C01	PRDX1
2.63335e-84	-0.402038	0.44	0.643	9.63832e-80	B_C01	MTDH
1.19419e-90	-0.406909	0.277	0.478	4.37087e-86	B_C01	UBE2J1
3.36376e-101	-0.408545	0.587	0.8	1.23117e-96	B_C01	PSMB9
3.14133e-71	-0.410565	0.05	0.147	1.14976e-66	B_C01	HOPX
7.47139e-122	-0.41066	0.294	0.541	2.7346e-117	B_C01	CD99
3.25428e-28	-0.416991	0.223	0.32	1.1911e-23	B_C01	MYDGF
2.86929e-116	-0.421726	0.173	0.373	1.05019e-111	B_C01	CD82
2.76585e-94	-0.425216	0.378	0.607	1.01233e-89	B_C01	BASP1
1.33673e-124	-0.425591	0.39	0.636	4.89256e-120	B_C01	LDHB
6.18377e-112	-0.431876	0.16	0.348	2.26332e-107	B_C01	SRGN
5.61528e-150	-0.440771	0.161	0.387	2.05525e-145	B_C01	JPT1
6.78715e-75	-0.442603	0.577	0.77	2.48417e-70	B_C01	EMP3
2.17967e-108	-0.448321	0.318	0.546	7.97781e-104	B_C01	CCDC50
1.7996e-116	-0.451748	0.685	0.865	6.58672e-112	B_C01	CLIC1
3.7569e-89	-0.455767	0.113	0.265	1.37506e-84	B_C01	ID3
3.27098e-156	-0.459223	0.154	0.381	1.19721e-151	B_C01	CPNE5
3.73045e-193	-0.459582	0.086	0.3	1.36538e-188	B_C01	ACP5
6.65218e-222	-0.462492	0.062	0.277	2.43477e-217	B_C01	SAMSN1
2.45982e-32	-0.464591	0.4	0.542	9.0032e-28	B_C01	HIST1H4C
1.20526e-152	-0.465651	0.262	0.529	4.41136e-148	B_C01	PKM
6.6159e-115	-0.482143	0.128	0.304	2.42149e-110	B_C01	SCIMP
6.81375e-92	-0.48347	0.086	0.224	2.4939e-87	B_C01	RGS2
4.65715e-149	-0.486563	0.341	0.618	1.70456e-144	B_C01	SMARCB1
3.07637e-105	-0.486829	0.408	0.65	1.12598e-100	B_C01	CIB1
1.09478e-147	-0.489508	0.293	0.557	4.00702e-143	B_C01	CTSH
1.98115e-204	-0.497995	0.1	0.333	7.25122e-200	B_C01	LIME1
5.96042e-193	-0.507173	0.155	0.412	2.18157e-188	B_C01	VOPP1
5.01611e-50	-0.508299	0.13	0.241	1.83595e-45	B_C01	FKBP11
7.24852e-56	-0.510821	0.248	0.395	2.65303e-51	B_C01	SSR3
1.71748e-06	-0.519864	0.317	0.36	0.0628616	B_C01	MZB1
4.56165e-295	-0.520489	0.014	0.202	1.66961e-290	B_C01	SSPN
1.50072e-112	-0.526782	0.318	0.542	5.49277e-108	B_C01	MARCKS
6.30088e-133	-0.531302	0.225	0.455	2.30618e-128	B_C01	AHNAK
1.8449e-190	-0.53285	0.058	0.246	6.75251e-186	B_C01	IGHA2
2.82084e-157	-0.539983	0.21	0.456	1.03246e-152	B_C01	TXN
2.68608e-135	-0.541396	0.369	0.59	9.83131e-131	B_C01	JCHAIN
3.66318e-152	-0.546413	0.219	0.462	1.34076e-147	B_C01	CAPG
7.18154e-85	-0.547443	0.337	0.515	2.62852e-80	B_C01	CD24
2.26118e-209	-0.565914	0.127	0.379	8.27613e-205	B_C01	S100A11
3.46071e-59	-0.572865	0.036	0.113	1.26666e-54	B_C01	HSPA1A
5.56644e-148	-0.57781	0.358	0.609	2.03737e-143	B_C01	DYNLL1
6.38431e-88	-0.591425	0.448	0.646	2.33672e-83	B_C01	SEC61B
1.82214e-160	-0.59495	0.521	0.773	6.66922e-156	B_C01	HSPA8
1.30853e-116	-0.616166	0.179	0.378	4.78937e-112	B_C01	ITM2C
8.54561e-79	-0.619798	0.74	0.864	3.12778e-74	B_C01	SUB1
5.59212e-130	-0.645096	0.223	0.457	2.04677e-125	B_C01	SEC11C
4.79081e-97	-0.646534	0.077	0.209	1.75348e-92	B_C01	LINC01781
3.853e-151	-0.648259	0.357	0.619	1.41024e-146	B_C01	NEAT1
0.00766513	-0.652535	0.461	0.443	1	B_C01	IGLC3
4.85979e-41	-0.679301	0.535	0.675	1.77873e-36	B_C01	PPIB
2.28376e-216	-0.697391	0.51	0.79	8.35878e-212	B_C01	COTL1
5.24861e-47	-0.709946	0.173	0.289	1.92105e-42	B_C01	XBP1
0	-0.710199	0.037	0.347	0	B_C01	CLECL1
1.49865e-181	-0.719992	0.371	0.651	5.4852e-177	B_C01	S100A6
1.9995e-45	-0.732986	0.12	0.22	7.31838e-41	B_C01	TXNDC5
3.98784e-198	-0.743838	0.254	0.532	1.45959e-193	B_C01	IFI30
2.29097e-179	-0.77564	0.776	0.918	8.38518e-175	B_C01	ACTG1
0	-0.798417	0.064	0.422	0	B_C01	TNFRSF13B
1.61091e-05	-0.802752	0.38	0.324	0.58961	B_C01	IGLC1
0	-0.81271	0.075	0.431	0	B_C01	CD27
4.01715e-233	-0.835926	0.274	0.589	1.47032e-228	B_C01	S100A10
5.75657e-272	-0.837764	0.595	0.867	2.10696e-267	B_C01	VIM
0	-0.842232	0.117	0.471	0	B_C01	ANXA2
0	-0.847213	0.202	0.564	0	B_C01	GPR183
0.00381431	-0.861034	0.714	0.751	1	B_C01	IGKC
0.000543953	-0.925299	0.582	0.541	1	B_C01	IGLC2
4.57252e-28	-0.926521	0.468	0.589	1.67359e-23	B_C01	HSP90B1
1.01218e-280	-0.966729	0.607	0.856	3.70469e-276	B_C01	GAPDH
0	-0.969541	0.102	0.4	0	B_C01	ITGB1
7.78184e-274	-0.980688	0.091	0.354	2.84823e-269	B_C01	LGALS1
2.84687e-222	-0.997697	0.296	0.586	1.04198e-217	B_C01	S100A4
0	-1.10534	0.052	0.484	0	B_C01	AIM2
0	-1.64448	0.057	0.328	0	B_C01	IGHG2
0	-1.70003	0.375	0.796	0	B_C01	CRIP1
0	-2.47845	0.117	0.454	0	B_C01	IGHG3
0	-2.77768	0.034	0.268	0	B_C01	IGHG4
0	-3.48137	0.083	0.428	0	B_C01	IGHG1
3.69825e-152	5.51331	0.624	0.17	1.3536e-147	B_C03	IGHG1
2.59065e-244	5.27853	0.566	0.087	9.48204e-240	B_C03	IGHG4
2.30518e-69	4.08285	0.517	0.206	8.43719e-65	B_C03	IGHG3
1.82702e-25	3.68032	0.762	0.563	6.68708e-21	B_C03	IGLC2
3.23346e-31	3.63207	0.723	0.446	1.18348e-26	B_C03	IGLC3
4.28417e-88	3.46445	0.782	0.348	1.56805e-83	B_C03	IGLC1
2.77923e-20	3.40587	0.299	0.132	1.01722e-15	B_C03	IGHG2
4.85251e-20	3.39093	0.896	0.719	1.77607e-15	B_C03	IGKC
1.76615e-295	3.32819	0.303	0.015	6.46428e-291	B_C03	IGHGP
2.92717e-172	3.14492	0.874	0.419	1.07137e-167	B_C03	JCHAIN
1.45093e-54	3.13242	0.362	0.105	5.31054e-50	B_C03	IGHA2
1.70881e-155	2.9285	0.871	0.491	6.25443e-151	B_C03	HSP90B1
0	2.85534	0.777	0.127	0	B_C03	TXNDC5
8.45243e-195	2.80051	0.833	0.312	3.09367e-190	B_C03	MZB1
8.33752e-270	2.67396	0.808	0.186	3.05162e-265	B_C03	XBP1
4.00811e-72	2.56956	0.201	0.032	1.46701e-67	B_C03	HSPA1B
0	2.39331	0.782	0.141	0	B_C03	FKBP11
9.76232e-68	2.33833	0.646	0.239	3.57311e-63	B_C03	IGHA1
5.7509e-50	2.31809	0.167	0.03	2.10489e-45	B_C03	IGLV2-14
9.74819e-116	2.20669	0.818	0.568	3.56794e-111	B_C03	PPIB
1.92132e-176	2.1887	0.779	0.275	7.03222e-172	B_C03	SEC11C
1.64498e-152	2.17337	0.915	0.686	6.02078e-148	B_C03	SSR4
2.19126e-41	2.11615	0.211	0.053	8.02023e-37	B_C03	HSPA1A
8.29774e-211	2.08427	0.774	0.219	3.03706e-206	B_C03	ITM2C
1.48182e-179	1.95652	0.791	0.274	5.42362e-175	B_C03	SSR3
3.06009e-173	1.9363	0.752	0.234	1.12002e-168	B_C03	MYDGF
4.75975e-210	1.88951	0.743	0.177	1.74212e-205	B_C03	DERL3
1.59708e-24	1.84911	0.765	0.888	5.84547e-20	B_C03	IGHM
2.07382e-303	1.83507	0.697	0.103	7.5904e-299	B_C03	TNFRSF17
4.19833e-181	1.83	0.752	0.224	1.53663e-176	B_C03	LMAN1
9.55647e-140	1.77425	0.767	0.292	3.49776e-135	B_C03	HSPA5
1.20203e-144	1.73536	0.774	0.312	4.39956e-140	B_C03	SPCS3
7.44827e-19	1.71847	0.262	0.113	2.72614e-14	B_C03	DNAJB1
7.629e-114	1.68406	0.808	0.496	2.79229e-109	B_C03	SEC61B
5.22853e-267	1.66638	0.706	0.123	1.91369e-262	B_C03	CD38
3.79335e-60	1.66572	0.209	0.039	1.3884e-55	B_C03	IGHV3-23
1.23252e-56	1.55862	0.117	0.013	4.51114e-52	B_C03	IGLV2-11
4.58302e-253	1.52144	0.697	0.122	1.67743e-248	B_C03	PRDX4
3.67926e-209	1.51867	0.687	0.143	1.34665e-204	B_C03	SDF2L1
8.02919e-84	1.47384	0.869	0.774	2.93876e-79	B_C03	SUB1
1.83793e-260	1.46314	0.677	0.108	6.72702e-256	B_C03	RRBP1
6.02175e-246	1.45549	0.687	0.121	2.20402e-241	B_C03	PDIA4
4.27523e-204	1.43915	0.723	0.161	1.56478e-199	B_C03	MANF
2.58945e-206	1.41483	0.723	0.165	9.47763e-202	B_C03	SELENOS
1.27237e-69	1.3588	0.153	0.019	4.65702e-65	B_C03	IGLV6-57
6.64265e-104	1.35728	0.558	0.155	2.43128e-99	B_C03	LGALS1
0	1.34859	0.672	0.068	0	B_C03	ELL2
9.56162e-103	1.34256	0.813	0.512	3.49965e-98	B_C03	SPCS2
2.50575e-131	1.3339	0.728	0.257	9.1713e-127	B_C03	RPN2
6.18868e-200	1.31515	0.697	0.152	2.26512e-195	B_C03	ERLEC1
2.63343e-178	1.28173	0.718	0.181	9.63863e-174	B_C03	HM13
3.20621e-115	1.27581	0.738	0.294	1.1735e-110	B_C03	OSTC
1.34584e-56	1.26581	0.799	0.421	4.92591e-52	B_C03	NEAT1
3.65507e-140	1.25735	0.714	0.226	1.33779e-135	B_C03	KDELR2
5.20033e-148	1.25419	0.706	0.198	1.90337e-143	B_C03	SRGN
4.78681e-87	1.22688	0.718	0.343	1.75202e-82	B_C03	PDIA6
6.17617e-75	1.22161	0.762	0.496	2.26054e-70	B_C03	SEC61G
0	1.18418	0.624	0.058	0	B_C03	PRDM1
2.25636e-148	1.18081	0.655	0.164	8.25851e-144	B_C03	CD27
5.94905e-201	1.17693	0.701	0.15	2.17741e-196	B_C03	LIME1
4.15644e-89	1.17581	0.699	0.323	1.5213e-84	B_C03	UBE2J1
0	1.16773	0.641	0.067	0	B_C03	CYTOR
9.96767e-74	1.14877	0.789	0.558	3.64827e-69	B_C03	SPCS1
2.91278e-58	1.14166	0.772	0.511	1.06611e-53	B_C03	CALR
2.76772e-86	1.12884	0.677	0.244	1.01301e-81	B_C03	ISG15
0	1.12746	0.638	0.074	0	B_C03	NUCB2
1.68043e-107	1.12263	0.721	0.293	6.15053e-103	B_C03	LMAN2
6.47876e-109	1.11396	0.697	0.247	2.37129e-104	B_C03	DDOST
2.37084e-202	1.11094	0.675	0.128	8.6775e-198	B_C03	CRELD2
0	1.10575	0.65	0.08	0	B_C03	TXNDC11
1.15127e-17	1.0738	0.391	0.196	4.21376e-13	B_C03	FOS
6.91301e-110	1.07054	0.694	0.231	2.53023e-105	B_C03	TENT5C
0	1.06123	0.609	0.044	0	B_C03	AQP3
2.80776e-115	1.06084	0.692	0.231	1.02767e-110	B_C03	P4HB
7.58256e-133	1.032	0.58	0.134	2.77529e-128	B_C03	IFI6
1.05087e-77	1.00467	0.704	0.278	3.84631e-73	B_C03	PIM2
2.28693e-202	0.990093	0.629	0.111	8.3704e-198	B_C03	HDLBP
3.02395e-71	0.989918	0.757	0.377	1.10679e-66	B_C03	SELENOK
4.45914e-61	0.988482	0.769	0.542	1.63209e-56	B_C03	TMEM258
0	0.98488	0.629	0.046	0	B_C03	SLAMF7
4.02414e-70	0.966991	0.828	0.633	1.47287e-65	B_C03	TMBIM6
3.64989e-115	0.96453	0.684	0.214	1.33589e-110	B_C03	ARF4
4.09639e-282	0.963999	0.578	0.068	1.49932e-277	B_C03	UAP1
2.25674e-94	0.961677	0.667	0.234	8.2599e-90	B_C03	SRM
3.86945e-117	0.958906	0.512	0.116	1.41626e-112	B_C03	IRF4
9.20053e-171	0.958499	0.667	0.145	3.36749e-166	B_C03	DNAJB11
2.18719e-170	0.953284	0.692	0.158	8.00532e-166	B_C03	CLPTM1L
4.59856e-97	0.947932	0.704	0.262	1.68312e-92	B_C03	TMED9
4.82381e-153	0.928541	0.532	0.099	1.76556e-148	B_C03	WARS
4.40663e-52	0.927319	0.238	0.054	1.61287e-47	B_C03	RGS1
5.6269e-170	0.920352	0.665	0.14	2.0595e-165	B_C03	SEL1L
5.02911e-209	0.893312	0.658	0.115	1.84071e-204	B_C03	DNAJC1
3.87401e-85	0.887279	0.701	0.268	1.41793e-80	B_C03	TXN
1.02307e-257	0.878263	0.602	0.081	3.74453e-253	B_C03	MAN1A1
4.83611e-55	0.877307	0.777	0.499	1.77006e-50	B_C03	RABAC1
0	0.872615	0.522	0.039	0	B_C03	LINC02362
0.00605516	0.867396	0.847	0.752	1	B_C03	HSP90AA1
9.49762e-93	0.864851	0.701	0.246	3.47622e-88	B_C03	KDELR1
2.68302e-68	0.860663	0.701	0.327	9.82013e-64	B_C03	TRAM1
5.08701e-45	0.86064	0.874	0.624	1.8619e-40	B_C03	HERPUD1
6.58183e-117	0.856684	0.192	0.017	2.40902e-112	B_C03	IFI27
4.3983e-31	0.837147	0.83	0.676	1.60982e-26	B_C03	GAPDH
1.58891e-147	0.836442	0.677	0.16	5.81557e-143	B_C03	SEC14L1
3.79257e-47	0.835047	0.82	0.711	1.38812e-42	B_C03	ISG20
0	0.831548	0.566	0.042	0	B_C03	FNDC3B
2.00858e-10	0.806738	0.76	0.475	7.35159e-06	B_C03	HSPE1
0	0.804691	0.519	0.036	0	B_C03	CCR10
5.14263e-153	0.804441	0.643	0.143	1.88225e-148	B_C03	DNAJC3
4.70262e-56	0.792647	0.755	0.443	1.72121e-51	B_C03	COPE
2.20011e-77	0.791614	0.682	0.255	8.05263e-73	B_C03	CANX
4.77481e-28	0.786382	0.677	0.349	1.74763e-23	B_C03	HSPD1
2.07027e-105	0.785855	0.633	0.187	7.57739e-101	B_C03	IDH2
2.73814e-140	0.778136	0.595	0.126	1.00219e-135	B_C03	PDK1
1.53674e-170	0.774802	0.641	0.127	5.62463e-166	B_C03	PDXK
8.73793e-150	0.774421	0.636	0.141	3.19817e-145	B_C03	MLEC
4.6806e-176	0.757656	0.624	0.117	1.71315e-171	B_C03	RPN1
1.45764e-152	0.757463	0.67	0.149	5.3351e-148	B_C03	SAR1B
2.89452e-109	0.756242	0.653	0.188	1.05942e-104	B_C03	TMEM208
6.12524e-190	0.755968	0.633	0.113	2.2419e-185	B_C03	TXNDC15
6.97124e-40	0.751384	0.718	0.439	2.55154e-35	B_C03	PSME2
1.67592e-145	0.751307	0.636	0.141	6.13402e-141	B_C03	ZBP1
4.10273e-230	0.745889	0.614	0.092	1.50164e-225	B_C03	SPATS2
2.26829e-243	0.745056	0.626	0.091	8.30217e-239	B_C03	SEC61A1
3.99723e-113	0.740066	0.636	0.171	1.46303e-108	B_C03	DERL1
7.76463e-63	0.73256	0.313	0.074	2.84193e-58	B_C03	FOSB
1.07236e-256	0.725758	0.558	0.069	3.92494e-252	B_C03	CKAP4
0	0.716009	0.408	0.027	0	B_C03	SDC1
5.62713e-73	0.702983	0.638	0.223	2.05959e-68	B_C03	GLRX
1.20069e-145	0.698026	0.578	0.117	4.39464e-141	B_C03	CCPG1
9.03389e-71	0.692569	0.711	0.29	3.30649e-66	B_C03	TMED10
1.59933e-112	0.68482	0.573	0.14	5.8537e-108	B_C03	GLCCI1
2.99649e-134	0.684461	0.641	0.15	1.09675e-129	B_C03	IFNAR2
3.40076e-169	0.68285	0.583	0.106	1.24471e-164	B_C03	CALU
7.72466e-92	0.67895	0.672	0.209	2.8273e-87	B_C03	PHPT1
1.47078e-206	0.678373	0.624	0.102	5.3832e-202	B_C03	SRPRB
6.95924e-209	0.676248	0.604	0.096	2.54715e-204	B_C03	CD59
1.83866e-111	0.662448	0.546	0.127	6.72967e-107	B_C03	CPEB4
3.06061e-123	0.659516	0.648	0.161	1.12022e-118	B_C03	ALG5
2.88411e-46	0.658024	0.704	0.361	1.05561e-41	B_C03	UQCRQ
1.45003e-78	0.641466	0.561	0.167	5.30726e-74	B_C03	SLC3A2
1.91918e-46	0.640828	0.592	0.246	7.0244e-42	B_C03	STAT1
1.20105e-34	0.638438	0.335	0.113	4.39597e-30	B_C03	ZFAND2A
1.81891e-32	0.636813	0.779	0.539	6.65741e-28	B_C03	KRTCAP2
2.64201e-74	0.632802	0.602	0.199	9.67002e-70	B_C03	IRF7
3.34443e-118	0.631888	0.597	0.145	1.22409e-113	B_C03	NME1
2.0072e-85	0.631397	0.551	0.157	7.34656e-81	B_C03	HCST
4.62611e-275	0.629816	0.534	0.058	1.6932e-270	B_C03	HYOU1
1.45337e-282	0.622191	0.461	0.042	5.31947e-278	B_C03	ERN1
1.11125e-214	0.621367	0.59	0.089	4.06728e-210	B_C03	NANS
2.53543e-113	0.621344	0.493	0.105	9.27993e-109	B_C03	ANKRD28
4.59214e-40	0.6204	0.163	0.034	1.68077e-35	B_C03	IGKV4-1
5.9988e-44	0.613706	0.718	0.369	2.19562e-39	B_C03	UBXN4
4.54266e-75	0.613288	0.347	0.079	1.66266e-70	B_C03	SOCS3
6.17088e-99	0.613076	0.505	0.121	2.2586e-94	B_C03	CCND2
1.29681e-270	0.611368	0.57	0.067	4.74646e-266	B_C03	SIL1
5.0559e-95	0.60532	0.641	0.189	1.85051e-90	B_C03	SRP54
8.68913e-114	0.596896	0.563	0.134	3.18031e-109	B_C03	LAP3
7.32173e-48	0.595312	0.684	0.294	2.67983e-43	B_C03	MCL1
6.12249e-49	0.593051	0.694	0.291	2.24089e-44	B_C03	CD63
0	0.592662	0.507	0.032	0	B_C03	CHPF
2.67638e-57	0.58276	0.646	0.249	9.79581e-53	B_C03	VCP
1.94278e-28	0.581951	0.757	0.508	7.11076e-24	B_C03	TMEM59
4.37213e-76	0.57963	0.655	0.216	1.60024e-71	B_C03	VOPP1
1.50971e-11	0.579189	0.255	0.125	5.5257e-07	B_C03	HSPH1
6.5931e-232	0.578076	0.296	0.02	2.41314e-227	B_C03	JSRP1
2.63119e-206	0.573664	0.59	0.09	9.63042e-202	B_C03	CASP3
9.9342e-272	0.571464	0.512	0.054	3.63602e-267	B_C03	SEC24D
0	0.569581	0.449	0.029	0	B_C03	CAV1
0	0.562165	0.485	0.031	0	B_C03	NT5DC2
1.38893e-83	0.561913	0.614	0.187	5.08361e-79	B_C03	SRPRA
2.47667e-209	0.558116	0.573	0.085	9.06485e-205	B_C03	HSPA13
5.3031e-67	0.556912	0.663	0.241	1.94099e-62	B_C03	SSR1
1.21586e-96	0.555967	0.595	0.159	4.45017e-92	B_C03	FBXW7
1.13263e-141	0.554202	0.578	0.118	4.14552e-137	B_C03	CCDC167
2.98625e-250	0.549828	0.374	0.031	1.093e-245	B_C03	MIR4435-2HG
1.05847e-124	0.548443	0.595	0.135	3.87411e-120	B_C03	ARFGAP3
5.88375e-56	0.546676	0.544	0.198	2.15351e-51	B_C03	MX1
2.18496e-31	0.545588	0.711	0.436	7.99718e-27	B_C03	DAD1
1.68354e-110	0.543663	0.527	0.119	6.16193e-106	B_C03	ZBTB38
8.63657e-110	0.543088	0.561	0.133	3.16107e-105	B_C03	FNDC3A
3.0489e-28	0.542919	0.811	0.66	1.11593e-23	B_C03	COX7A2
8.86134e-281	0.542045	0.447	0.039	3.24334e-276	B_C03	NUGGC
6.48179e-64	0.54176	0.568	0.193	2.3724e-59	B_C03	GOLGB1
1.02574e-122	0.541194	0.578	0.13	3.7543e-118	B_C03	DSTN
2.12106e-56	0.538751	0.68	0.266	7.76328e-52	B_C03	CFLAR
1.86956e-158	0.537813	0.371	0.048	6.84278e-154	B_C03	SGK1
8.75381e-288	0.534271	0.512	0.051	3.20398e-283	B_C03	MANEA
7.59136e-52	0.533823	0.67	0.273	2.77851e-47	B_C03	LRPAP1
1.04467e-92	0.532316	0.629	0.178	3.82361e-88	B_C03	DERL2
2.17581e-30	0.529325	0.684	0.386	7.96369e-26	B_C03	PDIA3
0	0.528725	0.383	0.024	0	B_C03	GAS6
5.28817e-30	0.522266	0.667	0.344	1.93552e-25	B_C03	LDHA
2.61074e-183	0.520985	0.476	0.068	9.55556e-179	B_C03	SLC1A5
1.25544e-33	0.520752	0.689	0.388	4.59505e-29	B_C03	NDUFV2
2.44359e-99	0.519726	0.583	0.152	8.94378e-95	B_C03	ATOX1
2.08232e-32	0.517068	0.74	0.41	7.62152e-28	B_C03	GUK1
4.97146e-248	0.511917	0.328	0.023	1.8196e-243	B_C03	SPAG4
4.13859e-99	0.511448	0.175	0.017	1.51477e-94	B_C03	IGLV3-1
2.13047e-158	0.509815	0.495	0.083	7.79772e-154	B_C03	AC012236.1
1.14348e-245	0.506899	0.544	0.066	4.18524e-241	B_C03	GMPPB
2.65565e-26	0.50533	0.733	0.503	9.71995e-22	B_C03	ATP5PF
3.11539e-22	0.504687	0.765	0.652	1.14026e-17	B_C03	SSR2
3.0786e-41	0.503459	0.704	0.34	1.1268e-36	B_C03	REEP5
7.5506e-215	0.500945	0.529	0.071	2.76359e-210	B_C03	STT3A
1.34104e-228	0.497057	0.551	0.073	4.90835e-224	B_C03	SLC44A1
2.15378e-163	0.496707	0.536	0.092	7.88305e-159	B_C03	SLC35B1
9.83615e-227	0.496415	0.342	0.028	3.60013e-222	B_C03	ITGA6
9.96617e-26	0.490587	0.665	0.361	3.64772e-21	B_C03	RNF213
1.18462e-165	0.489955	0.532	0.09	4.33584e-161	B_C03	MEI1
8.97162e-79	0.489218	0.612	0.189	3.2837e-74	B_C03	DNAJB9
1.5058e-62	0.486768	0.602	0.208	5.51137e-58	B_C03	ANXA2
1.54106e-41	0.48329	0.653	0.283	5.64042e-37	B_C03	CNPY2
0	0.482155	0.5	0.044	0	B_C03	SEMA4A
7.44152e-153	0.481736	0.519	0.091	2.72367e-148	B_C03	SCARB2
7.79136e-297	0.477929	0.408	0.03	2.85172e-292	B_C03	PDIA5
3.15765e-121	0.476468	0.575	0.127	1.15573e-116	B_C03	DCPS
1.38265e-147	0.47614	0.529	0.097	5.06064e-143	B_C03	UBA5
5.73582e-235	0.475403	0.493	0.058	2.09937e-230	B_C03	SEC24A
1.76002e-46	0.475372	0.626	0.256	6.44184e-42	B_C03	TAP1
7.08045e-24	0.475037	0.711	0.422	2.59151e-19	B_C03	DYNLL1
8.30683e-93	0.472969	0.495	0.12	3.04038e-88	B_C03	CITED2
1.71409e-150	0.470307	0.534	0.097	6.27374e-146	B_C03	CREB3L2
8.21983e-111	0.469844	0.587	0.14	3.00854e-106	B_C03	ACADVL
1.71666e-17	0.469804	0.709	0.493	6.28314e-13	B_C03	MTDH
1.96002e-88	0.469797	0.556	0.154	7.17385e-84	B_C03	COPB2
3.83532e-145	0.469266	0.617	0.127	1.40376e-140	B_C03	CISD2
8.39642e-105	0.46864	0.578	0.143	3.07317e-100	B_C03	ARMCX3
7.64188e-181	0.46829	0.476	0.068	2.797e-176	B_C03	NEU1
1.31765e-08	0.46782	0.714	0.54	0.000482272	B_C03	BTG2
4.00339e-79	0.463652	0.58	0.171	1.46528e-74	B_C03	IFI35
2.19475e-24	0.463137	0.704	0.429	8.03301e-20	B_C03	PRDX1
8.45792e-35	0.462994	0.561	0.236	3.09568e-30	B_C03	TP53INP1
5.04478e-57	0.461605	0.641	0.236	1.84644e-52	B_C03	CLINT1
3.30497e-157	0.458892	0.519	0.09	1.20965e-152	B_C03	B4GALT3
4.5945e-21	0.458302	0.706	0.5	1.68163e-16	B_C03	ATP5MC3
1.92948e-143	0.457296	0.498	0.089	7.06209e-139	B_C03	ISOC2
1.32206e-84	0.455021	0.59	0.166	4.83887e-80	B_C03	FCRL5
1.7202e-32	0.454719	0.665	0.329	6.29609e-28	B_C03	SRP72
0	0.451909	0.413	0.03	0	B_C03	TRIB1
6.18544e-164	0.44949	0.4	0.054	2.26393e-159	B_C03	MTHFD2
1.9035e-37	0.442495	0.675	0.322	6.96699e-33	B_C03	COX5A
8.26762e-64	0.44184	0.595	0.195	3.02603e-59	B_C03	SEC63
4.8696e-232	0.441695	0.42	0.042	1.78232e-227	B_C03	KCNK6
6.91206e-56	0.44087	0.612	0.221	2.52988e-51	B_C03	EDEM1
4.20523e-128	0.440145	0.58	0.124	1.53916e-123	B_C03	CHST12
1.50816e-53	0.439268	0.575	0.208	5.52003e-49	B_C03	GNL3
2.36395e-270	0.435421	0.485	0.048	8.6523e-266	B_C03	TRAM2
3.37455e-44	0.435084	0.626	0.258	1.23512e-39	B_C03	PSMB2
2.29725e-32	0.43451	0.689	0.339	8.40816e-28	B_C03	POU2AF1
2.94207e-77	0.432649	0.597	0.176	1.07683e-72	B_C03	TM9SF2
8.07132e-90	0.431589	0.563	0.148	2.95419e-85	B_C03	REXO2
1.40397e-16	0.431366	0.803	0.756	5.13866e-12	B_C03	SERP1
2.22336e-237	0.429612	0.454	0.048	8.13772e-233	B_C03	LGALS3
7.0879e-139	0.427882	0.5	0.091	2.59424e-134	B_C03	ARID3A
9.11818e-208	0.426245	0.386	0.04	3.33735e-203	B_C03	CEP128
1.73806e-17	0.425582	0.704	0.484	6.36146e-13	B_C03	GSTP1
4.08555e-08	0.424099	0.794	0.822	0.00149535	B_C03	CHCHD2
8.00086e-62	0.423519	0.607	0.206	2.92839e-57	B_C03	ERGIC2
4.35847e-97	0.420467	0.551	0.139	1.59524e-92	B_C03	USO1
1.1385e-166	0.419309	0.405	0.054	4.16704e-162	B_C03	AAK1
1.87017e-53	0.41814	0.638	0.239	6.84502e-49	B_C03	AKR1A1
2.27296e-72	0.416937	0.641	0.203	8.31927e-68	B_C03	TECR
4.10509e-221	0.415059	0.257	0.015	1.50251e-216	B_C03	PLAAT2
8.97405e-97	0.413528	0.282	0.044	3.28459e-92	B_C03	MT1X
2.57001e-241	0.412341	0.478	0.052	9.40649e-237	B_C03	IFI27L1
9.05806e-178	0.411641	0.512	0.078	3.31534e-173	B_C03	PGM3
4.55048e-17	0.411393	0.612	0.317	1.66552e-12	B_C03	SLC38A2
4.04269e-64	0.409935	0.6	0.201	1.47967e-59	B_C03	CCNC
4.31121e-181	0.409883	0.371	0.042	1.57795e-176	B_C03	LAX1
6.45149e-162	0.409699	0.325	0.036	2.36131e-157	B_C03	RGCC
2.70451e-33	0.409453	0.682	0.33	9.89879e-29	B_C03	NDUFS6
7.6934e-164	0.408562	0.449	0.066	2.81586e-159	B_C03	GMPPA
3.56396e-77	0.407028	0.481	0.126	1.30445e-72	B_C03	MDM2
1.62027e-58	0.40666	0.621	0.226	5.93034e-54	B_C03	EPRS
6.00334e-28	0.405268	0.677	0.352	2.19728e-23	B_C03	NDUFS5
7.24296e-100	0.401243	0.536	0.128	2.65099e-95	B_C03	CTSD
3.27599e-139	0.397475	0.471	0.082	1.19905e-134	B_C03	NCLN
1.5109e-131	0.397042	0.556	0.114	5.53003e-127	B_C03	ST6GALNAC4
4.37531e-170	0.395168	0.558	0.094	1.60141e-165	B_C03	CHID1
1.24478e-31	0.394132	0.347	0.125	4.55603e-27	B_C03	TNFAIP3
9.82503e-76	0.393772	0.267	0.049	3.59606e-71	B_C03	GZMA
2.17121e-37	0.393296	0.638	0.291	7.94685e-33	B_C03	PSMA3
7.49721e-182	0.39244	0.335	0.034	2.74405e-177	B_C03	PHGDH
1.16912e-36	0.392344	0.658	0.299	4.27909e-32	B_C03	NDUFAB1
1.23686e-176	0.391501	0.476	0.069	4.52702e-172	B_C03	PREB
6.65008e-33	0.390193	0.701	0.355	2.43399e-28	B_C03	UFM1
4.91631e-28	0.389797	0.701	0.381	1.79942e-23	B_C03	ATP6V0B
4.97611e-300	0.389611	0.359	0.022	1.82131e-295	B_C03	ABCB9
2.27059e-111	0.387971	0.524	0.115	8.3106e-107	B_C03	ADA2
2.54443e-27	0.387286	0.692	0.369	9.31288e-23	B_C03	NDUFC2
2.06188e-21	0.386537	0.711	0.436	7.5467e-17	B_C03	PRDX5
2.40302e-35	0.386194	0.658	0.29	8.7953e-31	B_C03	MRPS34
1.12407e-157	0.382348	0.313	0.034	4.1142e-153	B_C03	GGH
1.43675e-49	0.381843	0.648	0.257	5.25865e-45	B_C03	TMED2
6.2524e-169	0.380335	0.451	0.065	2.28844e-164	B_C03	LARP1B
1.18592e-59	0.379847	0.568	0.186	4.3406e-55	B_C03	OS9
3.22021e-145	0.37872	0.158	0.009	1.17863e-140	B_C03	FAM92B
6.35134e-100	0.378361	0.532	0.125	2.32465e-95	B_C03	TIMM17A
3.36704e-72	0.378095	0.573	0.17	1.23237e-67	B_C03	TXNDC17
9.60827e-18	0.377886	0.709	0.447	3.51672e-13	B_C03	PRELID1
6.15892e-76	0.373963	0.427	0.106	2.25423e-71	B_C03	APOL6
4.03591e-68	0.373633	0.534	0.159	1.47718e-63	B_C03	TOR3A
2.0221e-35	0.373513	0.643	0.301	7.4011e-31	B_C03	PSMA5
1.1057e-124	0.373216	0.388	0.064	4.04698e-120	B_C03	IQGAP2
1.02756e-79	0.37143	0.561	0.157	3.76096e-75	B_C03	ARL1
5.57265e-27	0.369935	0.684	0.363	2.03964e-22	B_C03	NDUFB7
1.61606e-86	0.36931	0.427	0.097	5.91494e-82	B_C03	SPTY2D1
4.08621e-103	0.368705	0.51	0.116	1.49559e-98	B_C03	FBH1
1.86326e-22	0.368643	0.354	0.147	6.81973e-18	B_C03	CDK14
1.99178e-77	0.366537	0.583	0.173	7.29013e-73	B_C03	TIMM8B
1.56233e-116	0.365211	0.294	0.041	5.71829e-112	B_C03	U62317.4
6.06952e-114	0.364444	0.483	0.1	2.2215e-109	B_C03	SLC38A10
1.11107e-117	0.36424	0.546	0.119	4.06661e-113	B_C03	EDEM2
2.27299e-43	0.363627	0.592	0.23	8.31938e-39	B_C03	XRN1
6.54089e-64	0.361688	0.58	0.182	2.39403e-59	B_C03	UFL1
8.06296e-196	0.359516	0.405	0.046	2.95112e-191	B_C03	ATXN1
4.23095e-65	0.359281	0.541	0.165	1.54857e-60	B_C03	MORF4L2
2.20587e-77	0.358501	0.481	0.124	8.07372e-73	B_C03	VKORC1
1.76616e-70	0.358171	0.614	0.195	6.46433e-66	B_C03	EMC7
4.74394e-98	0.356987	0.498	0.114	1.73633e-93	B_C03	MAGT1
3.09665e-60	0.356232	0.563	0.185	1.1334e-55	B_C03	UBE2G1
3.70441e-69	0.355109	0.617	0.193	1.35585e-64	B_C03	MESD
3.74169e-11	0.353786	0.76	0.619	1.36949e-06	B_C03	NDUFA13
2.38604e-57	0.353105	0.607	0.212	8.73313e-53	B_C03	SCFD1
2.46068e-11	0.349795	0.75	0.575	9.00634e-07	B_C03	SRSF9
5.50891e-46	0.349395	0.362	0.11	2.01631e-41	B_C03	NKG7
2.86612e-14	0.349219	0.806	0.777	1.04903e-09	B_C03	OST4
2.6493e-94	0.349164	0.517	0.124	9.69669e-90	B_C03	YIPF5
9.93916e-94	0.348202	0.544	0.135	3.63783e-89	B_C03	SRA1
1.24407e-34	0.347366	0.638	0.292	4.55341e-30	B_C03	PPA1
1.54831e-69	0.346761	0.578	0.177	5.66697e-65	B_C03	SYVN1
5.8308e-69	0.346752	0.231	0.041	2.13413e-64	B_C03	ATF5
7.4431e-57	0.346104	0.58	0.198	2.72425e-52	B_C03	PABPC4
4.96849e-21	0.345587	0.665	0.386	1.81852e-16	B_C03	ATP5MC1
1.17465e-210	0.345451	0.35	0.032	4.29934e-206	B_C03	SLC7A5
8.20298e-44	0.344712	0.636	0.254	3.00237e-39	B_C03	COPZ1
1.09847e-36	0.344116	0.626	0.278	4.02051e-32	B_C03	TOP1
3.62728e-82	0.343863	0.238	0.037	1.32762e-77	B_C03	RGS16
3.59916e-09	0.342359	0.808	0.794	0.000131733	B_C03	MIF
2.12376e-135	0.341441	0.485	0.088	7.77318e-131	B_C03	TPST2
1.48415e-58	0.3414	0.612	0.212	5.43215e-54	B_C03	STT3B
4.18155e-126	0.340682	0.464	0.086	1.53049e-121	B_C03	NXPE3
7.4258e-92	0.340452	0.451	0.103	2.71792e-87	B_C03	GARS
2.3331e-22	0.340301	0.697	0.374	8.53938e-18	B_C03	MRPS24
3.39531e-28	0.339648	0.286	0.101	1.24272e-23	B_C03	BCL2L11
7.40881e-25	0.338541	0.667	0.36	2.7117e-20	B_C03	PSMB6
1.85548e-95	0.338276	0.495	0.116	6.79123e-91	B_C03	GORASP2
1.77007e-83	0.337578	0.471	0.117	6.47864e-79	B_C03	MAPKAPK2
3.64774e-17	0.337009	0.711	0.423	1.33511e-12	B_C03	RPS27L
4.12554e-14	0.335425	0.731	0.513	1.50999e-09	B_C03	ZNF706
9.7759e-120	0.334993	0.498	0.099	3.57808e-115	B_C03	SURF4
1.15327e-135	0.334649	0.449	0.076	4.22109e-131	B_C03	SLC39A7
3.17416e-104	0.332136	0.524	0.119	1.16177e-99	B_C03	ZNF593
2.12402e-34	0.332126	0.595	0.256	7.77413e-30	B_C03	PRDX2
2.43172e-52	0.330942	0.58	0.207	8.90035e-48	B_C03	FDX1
6.07146e-183	0.330825	0.308	0.029	2.22222e-178	B_C03	SPN
4.45672e-112	0.32933	0.444	0.086	1.63121e-107	B_C03	CD320
5.3919e-18	0.328214	0.687	0.412	1.97349e-13	B_C03	ATP5F1A
1.29875e-40	0.326875	0.371	0.124	4.75354e-36	B_C03	IL32
1.47185e-188	0.32472	0.437	0.056	5.3871e-184	B_C03	FKBP2
4.94697e-52	0.324678	0.626	0.225	1.81064e-47	B_C03	BSG
2.04276e-130	0.32418	0.485	0.091	7.47671e-126	B_C03	HIPK2
1.62785e-39	0.323428	0.66	0.266	5.95808e-35	B_C03	ZBTB8OS
2.66015e-150	0.322732	0.485	0.081	9.73642e-146	B_C03	GCSH
7.65398e-135	0.321854	0.471	0.084	2.80143e-130	B_C03	EDEM3
4.50576e-57	0.320924	0.607	0.208	1.64915e-52	B_C03	IER3IP1
6.03846e-77	0.319339	0.473	0.122	2.21014e-72	B_C03	CTSC
6.423e-53	0.318378	0.498	0.163	2.35088e-48	B_C03	OAS1
1.94245e-20	0.315494	0.216	0.08	7.10954e-16	B_C03	RHOB
4.04191e-57	0.314141	0.158	0.024	1.47938e-52	B_C03	TBCEL
2.46094e-79	0.31397	0.558	0.155	9.00729e-75	B_C03	SND1
8.92227e-161	0.313282	0.417	0.059	3.26564e-156	B_C03	C1GALT1C1
8.72115e-93	0.312667	0.434	0.096	3.19203e-88	B_C03	ERC1
7.11571e-62	0.312103	0.595	0.194	2.60442e-57	B_C03	TMEM167A
7.57206e-55	0.311995	0.544	0.176	2.77145e-50	B_C03	UFD1
4.26373e-132	0.311542	0.451	0.079	1.56057e-127	B_C03	ARSA
1.26956e-46	0.310286	0.619	0.237	4.64673e-42	B_C03	ANXA5
2.10391e-31	0.309692	0.57	0.253	7.70053e-27	B_C03	SAMD9L
8.71914e-108	0.30951	0.34	0.057	3.19129e-103	B_C03	AARS
2.12722e-91	0.307777	0.42	0.091	7.78583e-87	B_C03	ATP2A2
1.33519e-102	0.307257	0.386	0.073	4.88693e-98	B_C03	RDX
5.11944e-50	0.306184	0.359	0.104	1.87376e-45	B_C03	NABP1
2.12466e-76	0.305691	0.286	0.055	7.77648e-72	B_C03	DUSP5
5.33094e-58	0.305528	0.553	0.18	1.95118e-53	B_C03	USP48
1.00523e-22	0.30523	0.658	0.339	3.67924e-18	B_C03	KLF13
2.10722e-56	0.305197	0.558	0.185	7.71263e-52	B_C03	LMO4
1.00491e-21	0.304926	0.25	0.094	3.67808e-17	B_C03	MT2A
4.9612e-124	0.304799	0.388	0.064	1.81585e-119	B_C03	SLC17A9
2.34242e-39	0.302925	0.6	0.243	8.57349e-35	B_C03	GOLGA4
1.31839e-13	0.302046	0.711	0.482	4.82545e-09	B_C03	COX7B
1.85966e-47	0.301369	0.631	0.237	6.80654e-43	B_C03	RAB5IF
1.58049e-31	0.300689	0.646	0.297	5.78477e-27	B_C03	MRPL51
1.00029e-16	0.300464	0.694	0.425	3.66117e-12	B_C03	PSMD8
1.4394e-275	0.298972	0.379	0.028	5.26834e-271	B_C03	PYCR1
1.75069e-165	0.297573	0.415	0.056	6.4077e-161	B_C03	YIPF2
4.21229e-158	0.297068	0.274	0.026	1.54174e-153	B_C03	PSAT1
5.29342e-90	0.296554	0.468	0.109	1.93744e-85	B_C03	EIF4G1
5.27479e-75	0.296112	0.483	0.129	1.93063e-70	B_C03	GOLGA3
9.28046e-128	0.295964	0.415	0.07	3.39674e-123	B_C03	CASP10
7.48832e-135	0.295839	0.422	0.069	2.7408e-130	B_C03	LRRC59
3.0307e-83	0.294546	0.417	0.096	1.10926e-78	B_C03	LY96
3.16057e-70	0.293913	0.563	0.167	1.1568e-65	B_C03	NUDT22
6.5403e-37	0.293482	0.641	0.269	2.39381e-32	B_C03	PSAP
1.01875e-64	0.293387	0.619	0.198	3.72873e-60	B_C03	TRABD
2.66223e-22	0.292179	0.67	0.347	9.74404e-18	B_C03	CDV3
2.45193e-55	0.291983	0.255	0.056	8.97429e-51	B_C03	GADD45A
8.05945e-142	0.291514	0.209	0.017	2.94984e-137	B_C03	VEGFA
1.63805e-79	0.2908	0.471	0.119	5.99544e-75	B_C03	SEC13
1.26702e-31	0.290491	0.631	0.284	4.63742e-27	B_C03	YWHAE
1.65967e-218	0.290442	0.277	0.018	6.07457e-214	B_C03	ALDH1L2
9.33752e-101	0.290363	0.459	0.099	3.41762e-96	B_C03	PMM2
3.1598e-263	0.288022	0.311	0.019	1.15652e-258	B_C03	CADM1
1.24131e-57	0.28785	0.517	0.163	4.54332e-53	B_C03	NUCB1
7.19093e-59	0.28749	0.471	0.143	2.63195e-54	B_C03	C12orf75
3.2574e-06	0.286912	0.689	0.523	0.119224	B_C03	PEBP1
4.1192e-24	0.286128	0.636	0.329	1.50767e-19	B_C03	EIF3A
9.43623e-55	0.282987	0.374	0.104	3.45375e-50	B_C03	GTF2A1
1.85388e-68	0.280855	0.51	0.148	6.78537e-64	B_C03	FUT8
1.66686e-173	0.280021	0.267	0.022	6.10087e-169	B_C03	LDLR
1.45475e-75	0.279181	0.478	0.124	5.32453e-71	B_C03	PSMC2
1.02076e-69	0.279126	0.585	0.178	3.73608e-65	B_C03	TMED5
1.79626e-118	0.278986	0.461	0.088	6.57448e-114	B_C03	TM9SF1
7.26004e-38	0.277961	0.573	0.233	2.65725e-33	B_C03	PLAAT4
3.13594e-125	0.277029	0.403	0.067	1.14779e-120	B_C03	ATP13A1
1.75022e-54	0.277015	0.549	0.18	6.406e-50	B_C03	CDK5RAP3
7.95038e-141	0.27649	0.461	0.078	2.90992e-136	B_C03	COPG1
1.34906e-61	0.276149	0.498	0.149	4.93769e-57	B_C03	CLTC
1.50676e-137	0.274409	0.442	0.073	5.51488e-133	B_C03	GFPT1
1.22834e-234	0.274192	0.354	0.029	4.49585e-230	B_C03	WIPI1
2.88412e-101	0.273882	0.284	0.043	1.05562e-96	B_C03	Z93930.2
1.4911e-30	0.273256	0.316	0.112	5.45756e-26	B_C03	CCL5
1.06918e-65	0.273213	0.269	0.055	3.9133e-61	B_C03	PTTG1
1.5619e-32	0.273184	0.585	0.25	5.71669e-28	B_C03	ROMO1
5.59976e-29	0.271843	0.442	0.182	2.04957e-24	B_C03	ITGB1
2.13688e-86	0.271331	0.403	0.088	7.8212e-82	B_C03	TARS
4.31952e-142	0.271256	0.323	0.041	1.58099e-137	B_C03	ADA
5.06873e-84	0.270793	0.476	0.117	1.8552e-79	B_C03	LAMP2
1.46653e-11	0.270034	0.692	0.447	5.36765e-07	B_C03	BST2
2.07168e-19	0.266758	0.663	0.366	7.58255e-15	B_C03	PSMA6
2.50817e-22	0.266371	0.663	0.327	9.18014e-18	B_C03	SEM1
1.30902e-38	0.266341	0.629	0.254	4.79115e-34	B_C03	HSH2D
6.46302e-71	0.265911	0.405	0.102	2.36553e-66	B_C03	ANKRD36
3.92679e-18	0.264194	0.677	0.376	1.43724e-13	B_C03	POLR2L
1.70436e-178	0.263703	0.359	0.04	6.23812e-174	B_C03	SLC1A4
8.04505e-42	0.26287	0.609	0.236	2.94457e-37	B_C03	FDPS
7.70561e-54	0.261355	0.585	0.201	2.82033e-49	B_C03	SDF4
3.89424e-50	0.260892	0.59	0.21	1.42533e-45	B_C03	CDK2AP2
1.85305e-108	0.260346	0.505	0.109	6.78234e-104	B_C03	GUSB
7.56173e-29	0.259909	0.629	0.288	2.76767e-24	B_C03	HAX1
5.83734e-12	0.259802	0.697	0.472	2.13652e-07	B_C03	POMP
4.06232e-70	0.258969	0.546	0.158	1.48685e-65	B_C03	YIF1A
1.2304e-09	0.258847	0.723	0.559	4.5034e-05	B_C03	PSMB1
2.89378e-122	0.257416	0.386	0.064	1.05915e-117	B_C03	NMRK1
6.0767e-07	0.257152	0.755	0.563	0.0222413	B_C03	ATP5ME
2.60596e-124	0.257128	0.306	0.041	9.53807e-120	B_C03	TIMP2
2.04616e-45	0.256331	0.6	0.228	7.48917e-41	B_C03	TYMP
1.94319e-91	0.255256	0.364	0.071	7.11225e-87	B_C03	SEPHS1
1.0595e-83	0.255017	0.471	0.116	3.87788e-79	B_C03	DESI1
5.31873e-220	0.25483	0.199	0.008	1.94671e-215	B_C03	IGF1
3.55742e-55	0.254821	0.362	0.1	1.30205e-50	B_C03	CCDC88A
2.17611e-101	0.254404	0.388	0.074	7.96477e-97	B_C03	PIEZO1
4.55975e-76	0.254113	0.461	0.117	1.66891e-71	B_C03	IBTK
3.39089e-76	0.253858	0.391	0.091	1.2411e-71	B_C03	KLHL6
1.2051e-80	0.253036	0.478	0.12	4.41078e-76	B_C03	CCDC47
8.18418e-87	0.251792	0.131	0.011	2.99549e-82	B_C03	CHAC1
1.42743e-116	0.251572	0.323	0.048	5.22454e-112	B_C03	MEF2B
5.39249e-69	0.250046	0.257	0.049	1.97371e-64	B_C03	ANKRD37
0.00167778	-0.250039	0.352	0.225	1	B_C03	SMARCA2
5.86976e-06	-0.250379	0.051	0.122	0.214839	B_C03	RASGEF1B
0.00173817	-0.25089	0.311	0.199	1	B_C03	MAP2K3
0.00270836	-0.251828	0.313	0.202	1	B_C03	HNRNPH2
2.78882e-06	-0.252056	0.051	0.125	0.102074	B_C03	NFATC1
0.00477568	-0.252478	0.318	0.209	1	B_C03	REST
0.000186078	-0.252525	0.061	0.116	1	B_C03	RALB
0.00586428	-0.253414	0.427	0.275	1	B_C03	H2AFY
2.4843e-05	-0.253584	0.41	0.242	0.909279	B_C03	METAP2
0.0021576	-0.254044	0.478	0.298	1	B_C03	STMP1
0.00533224	-0.254294	0.342	0.225	1	B_C03	KIF2A
0.00141689	-0.254611	0.456	0.286	1	B_C03	MAPK1IP1L
0.00289956	-0.254945	0.323	0.208	1	B_C03	PHYKPL
0.0007401	-0.255202	0.117	0.168	1	B_C03	RILPL2
0.000254404	-0.255612	0.306	0.187	1	B_C03	NR1H2
0.0062738	-0.256191	0.24	0.159	1	B_C03	TM2D3
0.00719634	-0.256511	0.252	0.168	1	B_C03	ARMC8
0.00707128	-0.256615	0.439	0.281	1	B_C03	PUF60
2.03187e-05	-0.256737	0.044	0.107	0.743683	B_C03	CD84
0.000634912	-0.256744	0.4	0.252	1	B_C03	BIN2
3.69598e-05	-0.256999	0.408	0.242	1	B_C03	FAM162A
9.04648e-05	-0.257391	0.053	0.111	1	B_C03	ZNF737
0.00127208	-0.257949	0.459	0.286	1	B_C03	EIF6
0.00912977	-0.258431	0.09	0.125	1	B_C03	SH3BP2
8.10046e-05	-0.258701	0.323	0.193	1	B_C03	COMMD8
6.41554e-08	-0.258768	0.029	0.114	0.00234815	B_C03	LRRK2
0.00172254	-0.258983	0.068	0.112	1	B_C03	RRM2B
0.000443443	-0.259062	0.325	0.203	1	B_C03	MFNG
0.00227891	-0.259114	0.097	0.141	1	B_C03	LINC00662
1.66992e-05	-0.259367	0.41	0.241	0.611206	B_C03	CCS
0.000147257	-0.259507	0.095	0.157	1	B_C03	FAM53B
0.000787412	-0.259603	0.063	0.11	1	B_C03	ARL11
3.39229e-07	-0.259667	0.027	0.104	0.0124161	B_C03	GRASP
2.59326e-09	-0.259756	0.027	0.124	9.49158e-05	B_C03	SNN
0.000877389	-0.26102	0.09	0.137	1	B_C03	TRAK1
0.000225519	-0.262454	0.481	0.289	1	B_C03	TMEM219
0.000201805	-0.262747	0.078	0.135	1	B_C03	SLC2A1
2.4815e-14	-0.262811	0.881	0.953	9.08254e-10	B_C03	HLA-A
0.00462078	-0.263398	0.078	0.116	1	B_C03	SIDT2
0.000635576	-0.263552	0.286	0.178	1	B_C03	SDHAF2
1.86162e-06	-0.264796	0.041	0.115	0.0681371	B_C03	ZNF439
0.00580537	-0.265509	0.58	0.366	1	B_C03	TERF2IP
0.00228131	-0.265885	0.087	0.13	1	B_C03	SMIM29
0.0037167	-0.266261	0.316	0.203	1	B_C03	DMAC1
0.00521893	-0.266556	0.313	0.208	1	B_C03	NFE2L2
0.000407121	-0.266632	0.342	0.211	1	B_C03	GRHPR
0.00898609	-0.266858	0.252	0.169	1	B_C03	RDH14
0.000421353	-0.268135	0.357	0.22	1	B_C03	LLPH
0.0028294	-0.26829	0.42	0.271	1	B_C03	DDHD1
0.00911438	-0.268659	0.464	0.3	1	B_C03	FAM204A
0.00994251	-0.269272	0.09	0.124	1	B_C03	OPN3
5.3114e-10	-0.269427	0.041	0.155	1.94402e-05	B_C03	DOP1B
0.000189609	-0.269614	0.485	0.29	1	B_C03	PDCD2
0.00225747	-0.269912	0.507	0.316	1	B_C03	PFDN2
0.000659241	-0.270005	0.328	0.203	1	B_C03	RTCB
0.00302321	-0.27029	0.456	0.287	1	B_C03	SNX17
0.00193264	-0.270605	0.549	0.336	1	B_C03	SRSF4
6.74859e-07	-0.270689	0.032	0.106	0.0247005	B_C03	LINC02422
0.000374702	-0.271748	0.459	0.275	1	B_C03	MGMT
0.00132639	-0.272275	0.417	0.263	1	B_C03	CREBZF
1.08473e-05	-0.272421	0.061	0.129	0.39702	B_C03	ZNF395
0.00726345	-0.272859	0.517	0.331	1	B_C03	CCDC32
0.0029749	-0.273801	0.107	0.151	1	B_C03	GPR65
0.00113163	-0.274063	0.269	0.17	1	B_C03	CERT1
0.000493047	-0.274324	0.362	0.223	1	B_C03	TSNAX
5.99844e-09	-0.274353	0.022	0.112	0.000219549	B_C03	JAZF1
5.21698e-07	-0.275095	0.039	0.117	0.0190947	B_C03	KMO
0.00266211	-0.275171	0.444	0.281	1	B_C03	UPF3A
0.0035679	-0.275333	0.104	0.146	1	B_C03	DYRK2
0.00137781	-0.276258	0.655	0.558	1	B_C03	ATP5PO
3.60362e-06	-0.276541	0.061	0.136	0.131896	B_C03	SERPINB6
0.0025566	-0.276634	0.442	0.283	1	B_C03	SBDS
0.00226409	-0.276682	0.34	0.219	1	B_C03	TOP2B
0.00715061	-0.277082	0.107	0.143	1	B_C03	BCAP29
0.0072372	-0.277089	0.359	0.237	1	B_C03	PMPCB
0.00221363	-0.278113	0.35	0.224	1	B_C03	RBM27
0.00990674	-0.278291	0.323	0.215	1	B_C03	RBM22
0.000796976	-0.27889	0.621	0.533	1	B_C03	TBCA
0.00715511	-0.279133	0.41	0.266	1	B_C03	METTL9
0.007772	-0.279733	0.449	0.288	1	B_C03	DNAJC19
0.00821781	-0.280351	0.129	0.164	1	B_C03	RNF44
0.000859376	-0.281054	0.544	0.33	1	B_C03	PSMC6
0.00333177	-0.281237	0.369	0.236	1	B_C03	SFSWAP
0.00178608	-0.281552	0.073	0.116	1	B_C03	AL365272.1
6.4749e-08	-0.284424	0.772	0.772	0.00236988	B_C03	ERP29
0.000898031	-0.284927	0.342	0.214	1	B_C03	TINF2
0.000127168	-0.285098	0.073	0.131	1	B_C03	RBMS1
0.000118089	-0.286104	0.068	0.126	1	B_C03	ZNF83
0.00937233	-0.286427	0.354	0.234	1	B_C03	CFAP97
0.00105408	-0.28647	0.517	0.314	1	B_C03	SIVA1
2.65646e-05	-0.287277	0.129	0.199	0.972292	B_C03	OTUD1
0.00141275	-0.288229	0.104	0.152	1	B_C03	SPOCK2
0.00519673	-0.288263	0.109	0.147	1	B_C03	BEX2
0.00202834	-0.288452	0.107	0.152	1	B_C03	RASSF3
0.00381329	-0.289503	0.371	0.24	1	B_C03	CLK4
1.5544e-05	-0.289516	0.068	0.139	0.568927	B_C03	MGAT5
0.00536367	-0.290139	0.371	0.241	1	B_C03	COA1
0.00356446	-0.290202	0.728	0.638	1	B_C03	SMCHD1
5.74849e-07	-0.290421	0.049	0.132	0.02104	B_C03	TGIF1
3.60413e-06	-0.290989	0.058	0.132	0.131915	B_C03	TNFSF12
0.00225371	-0.291455	0.1	0.143	1	B_C03	JADE2
1.22751e-08	-0.291759	0.019	0.107	0.00044928	B_C03	CD1C
9.60988e-10	-0.292245	0.012	0.105	3.51731e-05	B_C03	JUP
2.67019e-07	-0.293586	0.049	0.133	0.00977315	B_C03	SESTD1
0.000934448	-0.294185	0.068	0.114	1	B_C03	TCEA2
0.00850273	-0.294644	0.092	0.126	1	B_C03	RYK
1.99456e-05	-0.294707	0.058	0.123	0.730029	B_C03	SMAGP
0.00218153	-0.294795	0.403	0.374	1	B_C03	FNBP1
2.94537e-10	-0.295192	0.007	0.101	1.07803e-05	B_C03	SERPINB9P1
1.21105e-06	-0.295242	0.063	0.143	0.0443256	B_C03	WDFY2
0.0021915	-0.29552	0.32	0.205	1	B_C03	ATR
5.73228e-05	-0.295799	0.102	0.168	1	B_C03	MXI1
0.00125701	-0.296073	0.422	0.264	1	B_C03	AKIRIN2
0.000628191	-0.296508	0.133	0.184	1	B_C03	ELMSAN1
0.000233907	-0.296777	0.35	0.212	1	B_C03	ZC3H13
0.00889038	-0.29695	0.143	0.175	1	B_C03	MAD1L1
0.000682651	-0.296984	0.367	0.23	1	B_C03	C16orf74
0.00561472	-0.297063	0.119	0.157	1	B_C03	SLC4A7
0.00179272	-0.297315	0.1	0.144	1	B_C03	AC009950.1
0.000493163	-0.297522	0.075	0.126	1	B_C03	CHML
0.0027625	-0.297582	0.104	0.146	1	B_C03	BMP2K
0.00323882	-0.297842	0.434	0.275	1	B_C03	OIP5-AS1
0.000568604	-0.298901	0.087	0.139	1	B_C03	LINC01138
2.96002e-07	-0.299362	0.044	0.125	0.010834	B_C03	SLC9A7
0.00730408	-0.29939	0.687	0.555	1	B_C03	C19orf53
0.00222094	-0.299708	0.663	0.561	1	B_C03	SERBP1
0.00624814	-0.303775	0.42	0.271	1	B_C03	IAH1
3.49879e-09	-0.303845	0.015	0.102	0.000128059	B_C03	PRKCE
2.16068e-09	-0.304451	0.017	0.111	7.9083e-05	B_C03	AC006230.1
0.00176402	-0.305231	0.129	0.176	1	B_C03	ZNF274
0.000317939	-0.305442	0.075	0.128	1	B_C03	MANBA
2.42772e-07	-0.307864	0.728	0.643	0.0088857	B_C03	SAP18
4.29862e-08	-0.308722	0.032	0.115	0.00157334	B_C03	TTC9
1.31281e-05	-0.309241	0.095	0.163	0.480503	B_C03	BCL2A1
0.00983752	-0.309394	0.449	0.291	1	B_C03	GPS2
0.00899466	-0.309969	0.437	0.283	1	B_C03	RCN2
0.00294412	-0.310926	0.451	0.283	1	B_C03	PLEKHJ1
8.63995e-10	-0.311411	0.816	0.804	3.16231e-05	B_C03	ARPC2
0.0019855	-0.312642	0.09	0.134	1	B_C03	ICOSLG
1.65958e-08	-0.312823	0.019	0.103	0.000607423	B_C03	CD200
0.000302312	-0.314681	0.146	0.198	1	B_C03	EGLN2
6.37218e-06	-0.31516	0.066	0.138	0.233228	B_C03	MARCH3
0.000154023	-0.315366	0.066	0.122	1	B_C03	SORL1
0.000574228	-0.316347	0.095	0.144	1	B_C03	RASSF2
1.55784e-06	-0.316613	0.058	0.137	0.0570186	B_C03	TTN
0.00586	-0.316711	0.092	0.128	1	B_C03	TNRC6C
1.16275e-05	-0.316722	0.063	0.13	0.425576	B_C03	GNB4
0.00433762	-0.317181	0.121	0.16	1	B_C03	ANXA2R
2.60663e-07	-0.317587	0.046	0.129	0.00954053	B_C03	ICA1L
3.38117e-09	-0.31793	0.024	0.117	0.000123754	B_C03	C12orf42
5.79359e-05	-0.318008	0.74	0.62	1	B_C03	TAPBP
0.000435508	-0.320116	0.663	0.558	1	B_C03	GRB2
0.00135916	-0.322438	0.15	0.196	1	B_C03	FOXO1
0.00640574	-0.325797	0.67	0.546	1	B_C03	TCEA1
4.56752e-08	-0.327105	0.051	0.142	0.00167176	B_C03	FAM117B
7.7203e-10	-0.328391	0.024	0.123	2.82571e-05	B_C03	NCR3
4.32708e-07	-0.328793	0.07	0.155	0.0158376	B_C03	AC027097.1
5.55491e-11	-0.328796	0.036	0.153	2.03315e-06	B_C03	GPR18
0.00357644	-0.328992	0.481	0.308	1	B_C03	EIF1AY
0.00166841	-0.329685	0.126	0.17	1	B_C03	AC114760.2
1.26821e-09	-0.33088	0.041	0.148	4.64176e-05	B_C03	CR1
3.89732e-05	-0.331196	0.073	0.136	1	B_C03	ZNF318
1.47867e-08	-0.331532	0.036	0.13	0.000541209	B_C03	ADARB1
1.686e-10	-0.332015	0.041	0.154	6.17093e-06	B_C03	SMAD3
1.6816e-07	-0.332068	0.733	0.636	0.00615481	B_C03	APRT
1.39436e-06	-0.334074	0.087	0.17	0.0510351	B_C03	ANXA4
1.67094e-12	-0.336268	0.002	0.113	6.11582e-08	B_C03	LCN10
8.97531e-05	-0.336516	0.075	0.134	1	B_C03	ZFP14
0.00247675	-0.337046	0.184	0.219	1	B_C03	SFT2D2
6.64267e-21	-0.337754	0.818	0.828	2.43128e-16	B_C03	HSP90AB1
1.10763e-10	-0.339928	0.774	0.793	4.05404e-06	B_C03	EIF3K
7.16211e-08	-0.342648	0.138	0.236	0.0026214	B_C03	CD82
6.27834e-27	-0.345113	0.893	0.924	2.29793e-22	B_C03	UBC
0.00497847	-0.348332	0.248	0.263	1	B_C03	PITHD1
0.000520033	-0.350544	0.126	0.177	1	B_C03	CCNG2
3.89409e-12	-0.351485	0.024	0.149	1.42528e-07	B_C03	AP001636.3
0.000152698	-0.351628	0.699	0.591	1	B_C03	GTF3A
0.00165905	-0.356318	0.153	0.197	1	B_C03	SLC44A2
5.35013e-06	-0.357651	0.716	0.668	0.19582	B_C03	RBM3
6.35906e-11	-0.359479	0.046	0.165	2.32748e-06	B_C03	AC108863.2
4.00417e-06	-0.363545	0.102	0.179	0.146557	B_C03	BEX4
3.98602e-05	-0.36355	0.129	0.192	1	B_C03	MAPK1
1.50493e-07	-0.363571	0.078	0.167	0.00550819	B_C03	PIK3AP1
6.52907e-11	-0.364134	0.796	0.752	2.3897e-06	B_C03	HNRNPH1
1.35799e-07	-0.364482	0.112	0.205	0.00497036	B_C03	PIK3IP1
2.55435e-06	-0.364735	0.083	0.159	0.0934918	B_C03	LAIR1
0.000421131	-0.36592	0.126	0.179	1	B_C03	SEMA4B
6.88239e-05	-0.365967	0.104	0.164	1	B_C03	MAPRE2
7.78926e-05	-0.366111	0.648	0.543	1	B_C03	MORF4L1
3.85532e-12	-0.367422	0.046	0.173	1.41109e-07	B_C03	KYNU
0.00586199	-0.36833	0.609	0.481	1	B_C03	SRSF10
0.000449337	-0.368569	0.136	0.187	1	B_C03	CCNB1IP1
1.06308e-06	-0.368691	0.08	0.163	0.0389099	B_C03	SATB1
7.61515e-08	-0.368803	0.102	0.198	0.00278722	B_C03	RAB11FIP1
0.00406617	-0.369263	0.163	0.197	1	B_C03	PHTF2
2.13501e-08	-0.370134	0.053	0.149	0.000781434	B_C03	FCRL3
0.00478731	-0.37168	0.383	0.365	1	B_C03	TSPO
1.33226e-07	-0.372469	0.692	0.607	0.00487622	B_C03	UBE2D3
0.00236839	-0.373321	0.148	0.186	1	B_C03	RNF41
0.000757675	-0.373992	0.068	0.118	1	B_C03	LINC01781
4.39459e-06	-0.374111	0.092	0.167	0.160846	B_C03	GSAP
2.03287e-12	-0.374688	0.762	0.742	7.44051e-08	B_C03	DDX17
8.44677e-09	-0.377971	0.684	0.599	0.00030916	B_C03	ATP6V0E1
0.00118239	-0.378897	0.609	0.508	1	B_C03	RAP1B
1.31986e-06	-0.378993	0.095	0.178	0.0483082	B_C03	S1PR1
0.00942396	-0.379095	0.626	0.499	1	B_C03	DDT
1.27438e-06	-0.379224	0.158	0.24	0.0466435	B_C03	NUP88
4.46936e-08	-0.380635	0.066	0.159	0.00163583	B_C03	TCP11L2
5.11555e-08	-0.381372	0.066	0.162	0.00187234	B_C03	ID3
2.44429e-07	-0.381969	0.068	0.154	0.00894634	B_C03	ARAP2
2.32825e-10	-0.382779	0.735	0.686	8.52162e-06	B_C03	YWHAB
0.000998931	-0.383714	0.141	0.187	1	B_C03	LRRC75A
1.55555e-09	-0.384746	0.709	0.647	5.69347e-05	B_C03	HNRNPC
5.53506e-16	-0.385008	0.777	0.786	2.02589e-11	B_C03	CALM1
5.10254e-06	-0.386658	0.1	0.173	0.186758	B_C03	TFEB
0.000146453	-0.386752	0.67	0.555	1	B_C03	PRRC2C
5.59512e-06	-0.390483	0.609	0.535	0.204787	B_C03	GPBP1
1.96049e-17	-0.390617	0.818	0.842	7.17559e-13	B_C03	TMA7
0.00478386	-0.391084	0.558	0.474	1	B_C03	SNRPF
0.00110577	-0.391482	0.617	0.514	1	B_C03	SFPQ
9.44306e-09	-0.393396	0.728	0.67	0.000345625	B_C03	HNRNPA3
3.08765e-06	-0.393586	0.112	0.186	0.113011	B_C03	PIKFYVE
0.00575549	-0.394005	0.284	0.29	1	B_C03	NR3C1
0.000794869	-0.394959	0.6	0.5	1	B_C03	THRAP3
1.61778e-06	-0.396259	0.126	0.207	0.0592122	B_C03	PDLIM2
3.61453e-05	-0.3976	0.109	0.174	1	B_C03	LPP
5.78806e-09	-0.397939	0.075	0.177	0.000211849	B_C03	RAB4B
8.45219e-10	-0.398698	0.721	0.677	3.09359e-05	B_C03	GMFG
0.00352696	-0.398737	0.296	0.305	1	B_C03	NUB1
9.7764e-05	-0.398845	0.286	0.319	1	B_C03	BCL2
1.19929e-12	-0.399465	0.726	0.695	4.38952e-08	B_C03	SRSF3
1.80871e-09	-0.40012	0.697	0.618	6.62005e-05	B_C03	TMBIM4
4.17112e-10	-0.400228	0.684	0.616	1.52667e-05	B_C03	TOMM6
0.00404043	-0.40052	0.216	0.242	1	B_C03	RIC3
0.00269692	-0.401982	0.612	0.485	1	B_C03	DDX24
1.28914e-08	-0.404115	0.138	0.241	0.00047184	B_C03	BCL7C
4.28328e-12	-0.406032	0.032	0.156	1.56772e-07	B_C03	PLD4
0.00299172	-0.406238	0.18	0.214	1	B_C03	RP9
9.89941e-14	-0.406342	0.053	0.204	3.62328e-09	B_C03	VAV3
0.00129846	-0.406676	0.464	0.421	1	B_C03	SYNGR2
2.0149e-11	-0.408495	0.044	0.166	7.37474e-07	B_C03	PLEKHA1
2.18163e-05	-0.409436	0.085	0.152	0.7985	B_C03	CHI3L2
1.60792e-08	-0.409535	0.704	0.628	0.000588514	B_C03	EIF3G
0.00143963	-0.410652	0.558	0.47	1	B_C03	CAPZB
1.67503e-09	-0.414271	0.032	0.129	6.13076e-05	B_C03	TCL6
6.20742e-09	-0.414714	0.17	0.271	0.000227198	B_C03	IER5
0.00386266	-0.414778	0.221	0.246	1	B_C03	FNIP1
1.87765e-05	-0.415081	0.187	0.248	0.687237	B_C03	PACS1
0.000735612	-0.415464	0.167	0.21	1	B_C03	CHMP1B
0.00421631	-0.416394	0.257	0.269	1	B_C03	ESD
2.63103e-12	-0.417036	0.053	0.186	9.62985e-08	B_C03	ABLIM1
0.00239675	-0.419852	0.291	0.3	1	B_C03	KAT6A
0.00310507	-0.420901	0.583	0.472	1	B_C03	VAMP8
0.0055444	-0.421082	0.58	0.466	1	B_C03	ANP32A
8.41487e-08	-0.421848	0.684	0.653	0.00307993	B_C03	SLC25A5
0.00332465	-0.422199	0.282	0.291	1	B_C03	SPINT2
0.000125149	-0.422983	0.587	0.496	1	B_C03	PAIP2
0.00783104	-0.424205	0.265	0.276	1	B_C03	ANKRD49
0.00393687	-0.424459	0.218	0.24	1	B_C03	TAF15
0.00815479	-0.424943	0.566	0.471	1	B_C03	PLCG2
3.17907e-15	-0.425159	0.015	0.156	1.16357e-10	B_C03	CCR6
0.0032522	-0.425518	0.231	0.253	1	B_C03	PARVG
6.97055e-16	-0.426483	0.017	0.167	2.55129e-11	B_C03	CNR2
1.03799e-14	-0.426568	0.032	0.18	3.79914e-10	B_C03	CXCR5
0.000877297	-0.426966	0.49	0.447	1	B_C03	CD44
0.00751152	-0.427083	0.194	0.218	1	B_C03	ZBTB44
1.94515e-05	-0.427753	0.716	0.631	0.711945	B_C03	EMP3
9.2998e-12	-0.42801	0.024	0.143	3.40382e-07	B_C03	FAM111B
1.67481e-06	-0.429787	0.046	0.121	0.0612996	B_C03	STAG3
2.42726e-08	-0.430441	0.097	0.194	0.000888403	B_C03	UBAC2
9.13533e-10	-0.430819	0.085	0.195	3.34362e-05	B_C03	PAWR
0.00371476	-0.43272	0.323	0.318	1	B_C03	PCSK7
5.80314e-10	-0.434319	0.078	0.191	2.12401e-05	B_C03	GNB5
0.00293456	-0.434638	0.544	0.457	1	B_C03	PHB2
0.0063696	-0.434666	0.369	0.343	1	B_C03	HDAC1
2.53483e-15	-0.434713	0.075	0.237	9.27772e-11	B_C03	LGALS9
4.05857e-21	-0.435173	0.82	0.911	1.48548e-16	B_C03	PPIA
1.13801e-39	-0.435603	0.949	0.991	4.16523e-35	B_C03	FTL
9.41834e-09	-0.435647	0.663	0.593	0.000344721	B_C03	CCNL1
0.000343648	-0.436106	0.245	0.283	1	B_C03	HIF1A
8.26815e-08	-0.437129	0.665	0.583	0.00302622	B_C03	LUC7L3
7.17019e-28	-0.437718	0.837	0.881	2.62436e-23	B_C03	SRP14
0.00167801	-0.438773	0.226	0.252	1	B_C03	EMB
0.00885378	-0.438883	0.286	0.288	1	B_C03	RBM23
0.0036433	-0.439688	0.272	0.287	1	B_C03	ZBTB20
8.24964e-05	-0.440313	0.15	0.207	1	B_C03	TCOF1
3.41132e-11	-0.441434	0.078	0.2	1.24858e-06	B_C03	STAT6
5.64746e-16	-0.441436	0.015	0.163	2.06703e-11	B_C03	PLEKHG1
4.50442e-06	-0.441596	0.129	0.202	0.164866	B_C03	RNF141
0.00134444	-0.442978	0.629	0.505	1	B_C03	HNRNPF
6.01434e-05	-0.444144	0.65	0.553	1	B_C03	MYCBP2
1.06089e-05	-0.444315	0.143	0.212	0.388296	B_C03	SIPA1L1
2.06424e-11	-0.444859	0.056	0.18	7.55532e-07	B_C03	SESN3
0.000871949	-0.446307	0.126	0.176	1	B_C03	PPP1R14A
3.83292e-06	-0.446624	0.614	0.537	0.140289	B_C03	SNRPB
1.34511e-06	-0.448038	0.158	0.234	0.0492325	B_C03	AC245297.3
0.000474899	-0.449079	0.194	0.231	1	B_C03	PXK
0.00305492	-0.451166	0.265	0.28	1	B_C03	OSER1
5.99617e-06	-0.452346	0.621	0.526	0.219466	B_C03	LAMTOR5
0.000842323	-0.453314	0.243	0.273	1	B_C03	AC004687.1
1.30207e-21	-0.453697	0.879	0.928	4.76569e-17	B_C03	H3F3B
0.00112789	-0.454891	0.57	0.465	1	B_C03	CAP1
0.000327717	-0.456251	0.248	0.279	1	B_C03	CSNK1G3
0.0031173	-0.45711	0.454	0.4	1	B_C03	JPX
2.3222e-07	-0.457428	0.143	0.233	0.00849949	B_C03	MYLIP
9.0532e-07	-0.45867	0.658	0.564	0.0331356	B_C03	RSL24D1
5.68978e-05	-0.458936	0.197	0.251	1	B_C03	MARCH9
0.000362292	-0.459608	0.566	0.481	1	B_C03	AKAP13
0.000181097	-0.460375	0.201	0.246	1	B_C03	CEPT1
3.27429e-11	-0.461191	0.689	0.614	1.19842e-06	B_C03	C11orf58
4.5557e-06	-0.461673	0.636	0.545	0.166743	B_C03	RSRP1
7.66093e-05	-0.461681	0.35	0.366	1	B_C03	S1PR4
2.33012e-05	-0.46191	0.197	0.252	0.852846	B_C03	PAN3
1.23447e-09	-0.463125	0.143	0.257	4.51829e-05	B_C03	CAMK1D
0.000121695	-0.463453	0.413	0.394	1	B_C03	HNRNPA0
0.000410503	-0.465023	0.515	0.448	1	B_C03	HNRNPH3
1.07291e-05	-0.466078	0.578	0.502	0.392697	B_C03	PPP1CA
5.22517e-05	-0.468542	0.272	0.307	1	B_C03	SERPINB1
2.11473e-05	-0.470355	0.238	0.288	0.774013	B_C03	INPP5D
1.44147e-12	-0.470932	0.114	0.258	5.27591e-08	B_C03	PARP15
0.000327604	-0.473111	0.328	0.342	1	B_C03	ITGB2
0.00972199	-0.473958	0.364	0.337	1	B_C03	ARHGAP15
4.6843e-06	-0.474721	0.209	0.275	0.17145	B_C03	MBP
0.00954887	-0.477627	0.403	0.368	1	B_C03	PDE4B
0.000197336	-0.47776	0.333	0.344	1	B_C03	USF2
7.76953e-16	-0.478599	0.029	0.186	2.84373e-11	B_C03	SCIMP
0.00121381	-0.479234	0.33	0.327	1	B_C03	TANK
5.10722e-05	-0.480452	0.158	0.216	1	B_C03	AC092821.3
8.36611e-16	-0.481115	0.034	0.189	3.06208e-11	B_C03	LINC01215
0.000496247	-0.481937	0.189	0.227	1	B_C03	SMC6
6.78039e-05	-0.482759	0.226	0.271	1	B_C03	TSPYL1
2.17205e-13	-0.483563	0.058	0.2	7.94991e-09	B_C03	COL19A1
0.000473226	-0.484417	0.449	0.415	1	B_C03	MKNK2
0.000159578	-0.48566	0.245	0.283	1	B_C03	SIPA1
0.00415986	-0.486029	0.522	0.433	1	B_C03	KHDRBS1
0.000313908	-0.486093	0.216	0.254	1	B_C03	MED30
9.73948e-07	-0.486145	0.197	0.266	0.0356475	B_C03	IMPDH2
0.00488132	-0.486183	0.333	0.319	1	B_C03	VASP
3.318e-30	-0.48661	0.833	0.923	1.21442e-25	B_C03	HINT1
7.54393e-08	-0.486739	0.238	0.32	0.00276116	B_C03	PDE7A
6.54865e-16	-0.486864	0.051	0.211	2.39687e-11	B_C03	ARHGAP17
1.4245e-05	-0.487365	0.604	0.522	0.521382	B_C03	GPX4
0.000329907	-0.488359	0.573	0.479	1	B_C03	CHURC1
0.00014895	-0.489093	0.466	0.43	1	B_C03	YPEL5
0.00354772	-0.490759	0.556	0.45	1	B_C03	PPIG
3.01237e-08	-0.491271	0.175	0.267	0.00110256	B_C03	SPI1
4.36966e-14	-0.491573	0.745	0.737	1.59934e-09	B_C03	SARAF
1.41459e-08	-0.491594	0.617	0.561	0.000517753	B_C03	TAF1D
2.39451e-05	-0.491933	0.269	0.311	0.876415	B_C03	CAMLG
0.000239689	-0.492042	0.367	0.365	1	B_C03	CNPY3
7.99753e-15	-0.494579	0.709	0.675	2.92718e-10	B_C03	UBE2D2
0.00028314	-0.495175	0.289	0.312	1	B_C03	IL16
0.000308003	-0.495572	0.434	0.405	1	B_C03	CCNDBP1
0.00131517	-0.497464	0.507	0.428	1	B_C03	ARPC4
5.22749e-05	-0.497571	0.218	0.266	1	B_C03	STAP1
2.66764e-07	-0.497672	0.352	0.396	0.00976384	B_C03	PSIP1
1.94959e-05	-0.498675	0.49	0.455	0.713568	B_C03	VPS13C
4.53736e-10	-0.498849	0.158	0.268	1.66072e-05	B_C03	ZNF581
7.55405e-06	-0.498854	0.498	0.455	0.276486	B_C03	RBMX
0.00810879	-0.500047	0.306	0.299	1	B_C03	HSD17B11
1.78553e-17	-0.500143	0.058	0.24	6.5352e-13	B_C03	ALOX5
0.0045951	-0.500812	0.432	0.385	1	B_C03	RNMT
6.02611e-06	-0.501514	0.177	0.245	0.220562	B_C03	MYC
3.46161e-12	-0.501933	0.682	0.633	1.26698e-07	B_C03	PCBP1
5.87406e-06	-0.502425	0.165	0.231	0.214996	B_C03	FAM111A
0.00894727	-0.503049	0.413	0.368	1	B_C03	EAPP
0.000102379	-0.503289	0.226	0.264	1	B_C03	SNAP23
6.0161e-12	-0.50338	0.078	0.214	2.20195e-07	B_C03	ARRDC2
0.00218856	-0.50365	0.466	0.408	1	B_C03	LMBRD1
1.17033e-05	-0.503971	0.609	0.526	0.428354	B_C03	TMEM243
0.000250629	-0.504048	0.41	0.385	1	B_C03	OGA
4.78313e-07	-0.504085	0.614	0.537	0.0175067	B_C03	SELENOF
4.27532e-13	-0.507453	0.692	0.648	1.56481e-08	B_C03	RHOA
1.11234e-15	-0.507785	0.036	0.192	4.07128e-11	B_C03	FADS3
9.6157e-10	-0.508836	0.359	0.423	3.51944e-05	B_C03	CNN2
3.65436e-08	-0.50941	0.653	0.605	0.00133753	B_C03	NFKBIA
7.82125e-18	-0.509651	0.078	0.26	2.86266e-13	B_C03	TSPAN33
1.5304e-07	-0.510139	0.541	0.497	0.00560143	B_C03	CTSZ
0.00930168	-0.510311	0.454	0.39	1	B_C03	CMTM6
0.000484504	-0.510837	0.296	0.312	1	B_C03	PTBP3
6.0741e-06	-0.512198	0.549	0.493	0.222318	B_C03	ATM
2.31975e-15	-0.512317	0.653	0.677	8.4905e-11	B_C03	SNHG5
0.000204538	-0.51417	0.369	0.363	1	B_C03	CNOT7
0.00906914	-0.514232	0.507	0.421	1	B_C03	MIS18BP1
1.10949e-06	-0.514253	0.124	0.203	0.0406084	B_C03	TAPT1
5.20714e-07	-0.514873	0.449	0.452	0.0190587	B_C03	LINC-PINT
8.3273e-05	-0.515809	0.519	0.462	1	B_C03	TRA2A
9.65287e-08	-0.51609	0.609	0.54	0.00353305	B_C03	SEPTIN6
2.48264e-25	-0.516167	0.82	0.853	9.08671e-21	B_C03	MT-ND5
1.73398e-12	-0.516968	0.699	0.653	6.34656e-08	B_C03	HNRNPU
2.21617e-13	-0.516971	0.053	0.195	8.11139e-09	B_C03	CEMIP2
4.71171e-05	-0.517237	0.337	0.353	1	B_C03	PSMB8-AS1
1.43995e-07	-0.518116	0.197	0.284	0.00527037	B_C03	FCRL2
9.41197e-15	-0.518547	0.063	0.215	3.44487e-10	B_C03	GRK3
8.24952e-07	-0.518575	0.17	0.25	0.0301941	B_C03	ATP2B1-AS1
0.00034715	-0.518963	0.507	0.444	1	B_C03	TNFRSF14
0.00311716	-0.520116	0.43	0.385	1	B_C03	SMARCE1
3.61833e-17	-0.520182	0.027	0.196	1.32434e-12	B_C03	LINC01857
5.86376e-14	-0.521028	0.716	0.66	2.1462e-09	B_C03	SELENOH
2.67167e-05	-0.521476	0.439	0.417	0.977856	B_C03	FAM49B
0.00825257	-0.522819	0.519	0.426	1	B_C03	MBD4
1.79272e-06	-0.523792	0.201	0.272	0.0656154	B_C03	CCND3
2.03941e-16	-0.524075	0.714	0.676	7.46443e-12	B_C03	STK4
8.6544e-14	-0.524101	0.648	0.614	3.1676e-09	B_C03	EIF4B
0.000189835	-0.524996	0.512	0.447	1	B_C03	MED10
0.000657532	-0.5259	0.396	0.375	1	B_C03	DAPP1
1.06771e-17	-0.527384	0.046	0.221	3.90792e-13	B_C03	HLA-DOA
5.16774e-07	-0.527403	0.16	0.235	0.0189144	B_C03	BLCAP
1.32148e-13	-0.528169	0.687	0.637	4.83676e-09	B_C03	GNAI2
0.000386443	-0.529097	0.539	0.455	1	B_C03	SLC38A1
0.00132802	-0.529836	0.434	0.384	1	B_C03	CCDC85B
8.301e-11	-0.530641	0.141	0.259	3.03825e-06	B_C03	NOTCH2
9.8326e-09	-0.530827	0.641	0.576	0.000359883	B_C03	IFI16
0.00280388	-0.531435	0.481	0.407	1	B_C03	LAMTOR1
6.88109e-17	-0.531823	0.058	0.233	2.51855e-12	B_C03	RUBCNL
2.4002e-11	-0.531855	0.597	0.565	8.78496e-07	B_C03	ACTR3
1.95189e-05	-0.53191	0.33	0.351	0.714413	B_C03	TSPAN3
0.00020415	-0.532056	0.299	0.315	1	B_C03	EML4
6.19962e-11	-0.533395	0.172	0.302	2.26912e-06	B_C03	MARCKSL1
1.14148e-06	-0.533529	0.286	0.337	0.0417793	B_C03	LTA4H
2.53093e-25	-0.533668	0.755	0.783	9.26345e-21	B_C03	RNASEK
0.000116843	-0.534023	0.5	0.443	1	B_C03	APEX1
7.26863e-16	-0.534125	0.068	0.232	2.66039e-11	B_C03	WDFY4
1.88689e-17	-0.534247	0.049	0.228	6.90621e-13	B_C03	ARHGAP24
0.000622323	-0.534672	0.337	0.336	1	B_C03	SKAP2
5.48218e-08	-0.53473	0.607	0.531	0.00200653	B_C03	BRK1
5.85029e-16	-0.53746	0.051	0.212	2.14126e-11	B_C03	SSBP2
2.18743e-09	-0.53869	0.619	0.544	8.00622e-05	B_C03	UBE2I
7.85789e-08	-0.538843	0.221	0.3	0.00287607	B_C03	SSBP4
9.76137e-09	-0.539711	0.199	0.294	0.000357276	B_C03	FGD2
7.3629e-14	-0.53984	0.036	0.181	2.69489e-09	B_C03	PCDH9
5.13754e-07	-0.542119	0.189	0.268	0.0188039	B_C03	NCK2
1.35283e-11	-0.543154	0.092	0.216	4.95148e-07	B_C03	ARL4A
1.02805e-13	-0.544375	0.684	0.636	3.76278e-09	B_C03	TOMM20
0.00063078	-0.544459	0.4	0.384	1	B_C03	MARCKS
3.67741e-16	-0.544818	0.049	0.209	1.34597e-11	B_C03	SAV1
1.94613e-22	-0.545745	0.733	0.731	7.12302e-18	B_C03	RBM39
1.82813e-05	-0.546374	0.352	0.371	0.669115	B_C03	PSMA3-AS1
6.98778e-08	-0.548776	0.153	0.245	0.0025576	B_C03	MHENCR
1.40539e-22	-0.549064	0.701	0.694	5.14386e-18	B_C03	SKP1
6.74124e-10	-0.54937	0.619	0.567	2.46736e-05	B_C03	CD47
2.1394e-05	-0.550426	0.398	0.391	0.783043	B_C03	PNRC2
1.06202e-06	-0.551568	0.238	0.299	0.0388709	B_C03	GUCD1
1.18128e-07	-0.551578	0.192	0.274	0.00432359	B_C03	R3HDM2
0.000606511	-0.551621	0.422	0.381	1	B_C03	CCDC12
2.42039e-14	-0.553426	0.1	0.248	8.85888e-10	B_C03	LPGAT1
0.000216754	-0.553694	0.534	0.458	1	B_C03	BOD1L1
1.70118e-06	-0.555248	0.33	0.362	0.0622649	B_C03	WASHC4
2.62381e-19	-0.557487	0.709	0.684	9.60341e-15	B_C03	UXT
1.02766e-09	-0.558395	0.626	0.561	3.76133e-05	B_C03	SOD1
9.01727e-25	-0.558407	0.752	0.759	3.30041e-20	B_C03	GABARAP
2.73677e-13	-0.558432	0.716	0.629	1.00168e-08	B_C03	SRRM1
2.30785e-23	-0.559056	0.721	0.735	8.44695e-19	B_C03	SRSF7
1.3702e-06	-0.560125	0.279	0.328	0.0501506	B_C03	CNTRL
1.37226e-08	-0.560483	0.612	0.545	0.000502261	B_C03	DDX6
3.78524e-14	-0.563262	0.653	0.625	1.38544e-09	B_C03	EVI2B
3.92689e-11	-0.563778	0.437	0.481	1.43728e-06	B_C03	LCP1
1.9634e-10	-0.565155	0.473	0.495	7.18622e-06	B_C03	IKZF1
8.89762e-37	-0.56666	0.845	0.878	3.25662e-32	B_C03	HNRNPA2B1
3.44735e-05	-0.569678	0.556	0.478	1	B_C03	RNASEH2B
4.7634e-18	-0.57129	0.716	0.712	1.74345e-13	B_C03	RAC2
1.56443e-20	-0.571425	0.1	0.307	5.72595e-16	B_C03	TRAF5
3.89759e-48	-0.572182	0.961	0.992	1.42656e-43	B_C03	MT-CO2
3.49348e-14	-0.573029	0.643	0.618	1.27865e-09	B_C03	RNASET2
5.33448e-19	-0.573199	0.032	0.208	1.95247e-14	B_C03	MAML2
1.80851e-10	-0.573305	0.243	0.343	6.61931e-06	B_C03	OFD1
1.39382e-31	-0.573426	0.784	0.836	5.1015e-27	B_C03	ATP5MC2
1.20669e-25	-0.574727	0.757	0.767	4.41659e-21	B_C03	SON
3.33524e-10	-0.575658	0.112	0.225	1.22073e-05	B_C03	GBP4
2.04001e-08	-0.57599	0.214	0.297	0.000746664	B_C03	AIDA
2.58363e-11	-0.576921	0.17	0.292	9.45633e-07	B_C03	MAP4K4
1.55998e-06	-0.577097	0.284	0.336	0.0570967	B_C03	IFT57
1.77969e-08	-0.577327	0.388	0.422	0.000651383	B_C03	ADD3
2.94591e-19	-0.578357	0.068	0.261	1.07823e-14	B_C03	SNX10
1.95474e-08	-0.57997	0.444	0.459	0.000715456	B_C03	TBC1D10C
1.17573e-25	-0.581343	0.757	0.781	4.30328e-21	B_C03	ITM2B
2.28969e-06	-0.583547	0.352	0.376	0.0838049	B_C03	CDC40
2.05689e-10	-0.585584	0.199	0.308	7.52841e-06	B_C03	CAMK2D
1.05858e-07	-0.586222	0.43	0.439	0.00387452	B_C03	P2RX5
0.000193938	-0.587604	0.413	0.391	1	B_C03	APPL1
1.15824e-18	-0.587685	0.342	0.505	4.23926e-14	B_C03	TRBC2
2.31272e-25	-0.58814	0.731	0.744	8.4648e-21	B_C03	HMGN1
3.464e-21	-0.588913	0.09	0.304	1.26786e-16	B_C03	BCAS4
4.36635e-18	-0.589216	0.658	0.661	1.59813e-13	B_C03	SNRPD2
1.6528e-21	-0.590243	0.049	0.257	6.04943e-17	B_C03	TLR10
8.15711e-08	-0.590705	0.301	0.36	0.00298558	B_C03	CDK13
4.75303e-40	-0.590788	0.847	0.944	1.73966e-35	B_C03	OAZ1
6.75132e-05	-0.593255	0.296	0.316	1	B_C03	CD19
1.43562e-07	-0.594083	0.364	0.4	0.00525451	B_C03	SH3BP5
3.38713e-13	-0.594599	0.636	0.604	1.23972e-08	B_C03	MDM4
1.08901e-20	-0.594901	0.061	0.265	3.98588e-16	B_C03	NFKBID
9.55145e-09	-0.59581	0.252	0.339	0.000349593	B_C03	GABPB1-IT1
2.47774e-19	-0.596662	0.056	0.245	9.06878e-15	B_C03	SNX22
1.75732e-35	-0.599175	0.811	0.885	6.43196e-31	B_C03	YBX1
1.1581e-09	-0.599218	0.58	0.53	4.23874e-05	B_C03	MOB1A
4.53169e-19	-0.600149	0.687	0.665	1.65864e-14	B_C03	LSM7
4.53207e-07	-0.600277	0.541	0.481	0.0165878	B_C03	BLOC1S1
2.6771e-06	-0.600781	0.333	0.361	0.0979847	B_C03	MCUB
4.37568e-30	-0.601281	0.782	0.821	1.60154e-25	B_C03	UQCRB
0.000107949	-0.601591	0.405	0.387	1	B_C03	PARP14
0.000120578	-0.602006	0.5	0.448	1	B_C03	GCC2
5.46592e-08	-0.602936	0.323	0.376	0.00200058	B_C03	MAP3K1
3.54846e-10	-0.604939	0.359	0.424	1.29877e-05	B_C03	CREBRF
4.23417e-11	-0.605839	0.58	0.544	1.54975e-06	B_C03	TSTD1
7.56859e-07	-0.606389	0.444	0.436	0.0277018	B_C03	TMEM123
2.89605e-12	-0.608707	0.677	0.619	1.05998e-07	B_C03	EZR
1.25637e-09	-0.610797	0.447	0.476	4.59842e-05	B_C03	CD55
1.27287e-08	-0.611166	0.347	0.394	0.000465884	B_C03	PLEKHO1
3.29138e-09	-0.615718	0.493	0.48	0.000120468	B_C03	WASF2
3.07585e-07	-0.616167	0.391	0.406	0.0112579	B_C03	DBNL
2.63124e-13	-0.617606	0.16	0.299	9.63061e-09	B_C03	UVRAG
2.56783e-23	-0.621669	0.687	0.677	9.3985e-19	B_C03	CTSS
5.52662e-25	-0.622474	0.706	0.72	2.0228e-20	B_C03	HNRNPK
2.98753e-09	-0.624035	0.532	0.516	0.000109346	B_C03	TRAF3IP3
5.62539e-08	-0.625415	0.362	0.393	0.00205895	B_C03	PPP3CA
3.08599e-16	-0.628501	0.66	0.632	1.1295e-11	B_C03	ARPC1B
1.69732e-22	-0.628632	0.711	0.696	6.21237e-18	B_C03	TRIR
1.92701e-26	-0.628685	0.718	0.753	7.05307e-22	B_C03	SET
1.05799e-07	-0.62878	0.383	0.411	0.00387235	B_C03	BBX
1.29872e-13	-0.63013	0.209	0.343	4.75343e-09	B_C03	PLEKHF2
1.69376e-15	-0.630221	0.141	0.301	6.19931e-11	B_C03	CDCA7L
1.43558e-09	-0.630543	0.408	0.443	5.25437e-05	B_C03	NT5C
5.20619e-19	-0.63342	0.648	0.636	1.90552e-14	B_C03	SP100
8.00681e-56	-0.633988	0.917	0.984	2.93057e-51	B_C03	EIF1
3.47312e-13	-0.634203	0.51	0.532	1.2712e-08	B_C03	FAM107B
2.89541e-12	-0.635399	0.238	0.348	1.05975e-07	B_C03	QRSL1
1.12454e-13	-0.636159	0.405	0.464	4.11595e-09	B_C03	TAF7
3.21765e-57	-0.638805	1	0.999	1.17769e-52	B_C03	MALAT1
8.96466e-11	-0.639117	0.59	0.543	3.28116e-06	B_C03	NSD3
1.44414e-10	-0.639118	0.512	0.503	5.28571e-06	B_C03	ST13
6.59704e-08	-0.639264	0.383	0.41	0.00241458	B_C03	ATP2B1
2.16718e-16	-0.639903	0.694	0.702	7.9321e-12	B_C03	JUNB
1.1768e-12	-0.639941	0.175	0.306	4.30721e-08	B_C03	ELOVL5
2.9034e-12	-0.640399	0.529	0.542	1.06267e-07	B_C03	SMAP2
1.14129e-42	-0.643594	0.818	0.896	4.17725e-38	B_C03	EEF2
2.40934e-10	-0.644613	0.306	0.395	8.81843e-06	B_C03	C1orf56
4.04105e-34	-0.648682	0.757	0.782	1.47906e-29	B_C03	SMDT1
1.96706e-08	-0.648719	0.592	0.53	0.000719964	B_C03	C12orf57
1.55595e-23	-0.6493	0.711	0.71	5.69494e-19	B_C03	N4BP2L2
1.40638e-09	-0.650294	0.549	0.509	5.14749e-05	B_C03	GDI2
2.44243e-09	-0.654782	0.583	0.521	8.93955e-05	B_C03	LAMTOR4
4.35708e-08	-0.657358	0.549	0.5	0.00159473	B_C03	IKZF3
2.10145e-39	-0.657966	0.774	0.867	7.69153e-35	B_C03	SLC25A6
1.25079e-13	-0.65927	0.199	0.334	4.57801e-09	B_C03	TSPAN13
1.39284e-10	-0.660486	0.439	0.464	5.09794e-06	B_C03	IQGAP1
7.61056e-49	-0.660521	0.835	0.91	2.78554e-44	B_C03	HMGB1
1.00181e-07	-0.661618	0.211	0.289	0.00366671	B_C03	PMAIP1
1.6166e-09	-0.662733	0.43	0.451	5.91693e-05	B_C03	JMJD1C
7.2246e-10	-0.662915	0.231	0.328	2.64428e-05	B_C03	PHACTR1
1.17392e-12	-0.663884	0.422	0.482	4.29666e-08	B_C03	CELF2
1.79612e-10	-0.664775	0.311	0.382	6.57399e-06	B_C03	GGA2
1.61313e-15	-0.665223	0.563	0.572	5.90421e-11	B_C03	TRA2B
3.71677e-10	-0.665557	0.578	0.529	1.36038e-05	B_C03	CXXC5
1.73167e-21	-0.666923	0.124	0.333	6.33808e-17	B_C03	FCRLA
1.50759e-07	-0.667454	0.461	0.449	0.00551793	B_C03	PPM1K
2.61028e-16	-0.667772	0.553	0.567	9.55387e-12	B_C03	EIF1B
2.14974e-40	-0.668171	0.782	0.827	7.86826e-36	B_C03	SUMO2
1.32444e-07	-0.668241	0.522	0.479	0.0048476	B_C03	CIB1
3.19463e-14	-0.668259	0.379	0.461	1.16927e-09	B_C03	LRRFIP1
4.14698e-14	-0.668537	0.155	0.297	1.51784e-09	B_C03	CAPG
2.96188e-23	-0.671795	0.061	0.276	1.08408e-18	B_C03	LYSMD2
2.26228e-15	-0.674398	0.558	0.564	8.28018e-11	B_C03	EIF3D
1.41319e-55	-0.675342	0.879	0.978	5.17243e-51	B_C03	RPLP0
6.28593e-13	-0.676281	0.583	0.556	2.30071e-08	B_C03	SCAF11
4.63126e-14	-0.677531	0.16	0.298	1.69509e-09	B_C03	TGFBR2
1.36424e-18	-0.679034	0.231	0.398	4.99325e-14	B_C03	SNHG32
3.33306e-26	-0.683256	0.07	0.324	1.21993e-21	B_C03	EBF1
1.82384e-14	-0.684917	0.58	0.568	6.67543e-10	B_C03	STK17B
1.57081e-26	-0.685743	0.701	0.705	5.74931e-22	B_C03	NCF1
3.29233e-13	-0.685826	0.558	0.546	1.20503e-08	B_C03	VAMP2
8.82819e-25	-0.686743	0.772	0.772	3.23121e-20	B_C03	MEF2C
1.70027e-07	-0.686856	0.342	0.373	0.00622314	B_C03	P2RY10
6.25423e-14	-0.687397	0.483	0.523	2.28911e-09	B_C03	TUBA1B
2.55435e-08	-0.688547	0.464	0.457	0.000934917	B_C03	CAST
3.17469e-23	-0.689359	0.721	0.691	1.16197e-18	B_C03	ARGLU1
4.42655e-16	-0.68988	0.167	0.322	1.62016e-11	B_C03	BIN1
1.53022e-17	-0.690863	0.347	0.468	5.60074e-13	B_C03	ETS1
1.14399e-10	-0.692072	0.316	0.388	4.18712e-06	B_C03	RGS19
6.34339e-16	-0.693028	0.257	0.404	2.32175e-11	B_C03	RBM38
2.34233e-59	-0.693156	0.925	0.993	8.57317e-55	B_C03	MT-CO1
1.24707e-12	-0.69462	0.328	0.418	4.56441e-08	B_C03	STRBP
9.37354e-12	-0.696628	0.345	0.416	3.43081e-07	B_C03	BLOC1S2
6.83351e-18	-0.697527	0.595	0.595	2.50113e-13	B_C03	KMT2E
4.42822e-32	-0.69762	0.682	0.716	1.62077e-27	B_C03	YWHAZ
1.35551e-07	-0.697706	0.359	0.391	0.00496129	B_C03	ARID5B
1.3842e-18	-0.699147	0.604	0.597	5.0663e-14	B_C03	CNBP
6.85525e-23	-0.701205	0.167	0.386	2.50909e-18	B_C03	CYBB
4.70447e-14	-0.701505	0.252	0.375	1.72188e-09	B_C03	GLIPR1
2.09053e-13	-0.703028	0.189	0.32	7.65156e-09	B_C03	APLP2
7.34951e-09	-0.703386	0.439	0.447	0.000268999	B_C03	BASP1
2.89955e-11	-0.7051	0.398	0.451	1.06126e-06	B_C03	PRDM2
5.15342e-17	-0.706291	0.607	0.589	1.8862e-12	B_C03	JAK1
5.02882e-11	-0.7078	0.466	0.493	1.8406e-06	B_C03	CDC42SE1
1.53675e-21	-0.709004	0.646	0.648	5.62466e-17	B_C03	TPM3
8.19795e-53	-0.710256	0.874	0.931	3.00053e-48	B_C03	HLA-E
6.70174e-11	-0.71254	0.269	0.361	2.4529e-06	B_C03	ADK
1.11448e-16	-0.714731	0.167	0.331	4.07911e-12	B_C03	LYST
9.80433e-15	-0.715836	0.602	0.578	3.58848e-10	B_C03	PNN
1.10701e-26	-0.715899	0.075	0.33	4.05178e-22	B_C03	MTSS1
1.87106e-13	-0.716136	0.223	0.349	6.84828e-09	B_C03	BCL7A
1.01885e-20	-0.716418	0.636	0.625	3.72908e-16	B_C03	ACTR2
2.19766e-33	-0.716606	0.34	0.6	8.04366e-29	B_C03	DUSP1
9.97891e-13	-0.718267	0.505	0.514	3.65238e-08	B_C03	NUCKS1
3.25386e-10	-0.719286	0.481	0.479	1.19095e-05	B_C03	EPC1
2.36847e-51	-0.720895	0.879	0.951	8.66885e-47	B_C03	MT-ND2
2.32756e-11	-0.723733	0.417	0.453	8.5191e-07	B_C03	ARID4B
4.62112e-36	-0.725924	0.757	0.78	1.69138e-31	B_C03	HNRNPDL
6.40945e-20	-0.726387	0.352	0.492	2.34592e-15	B_C03	KLF6
2.97456e-13	-0.72852	0.502	0.518	1.08872e-08	B_C03	PDCD4
3.20063e-22	-0.729279	0.061	0.269	1.17146e-17	B_C03	AC025164.1
2.15913e-24	-0.729554	0.131	0.361	7.90261e-20	B_C03	ALOX5AP
1.99557e-11	-0.731994	0.257	0.357	7.30398e-07	B_C03	CHPT1
5.45432e-41	-0.733115	0.723	0.793	1.99634e-36	B_C03	EIF3F
1.78297e-17	-0.73355	0.597	0.58	6.52585e-13	B_C03	SH3BGRL
8.40494e-46	-0.734106	0.803	0.882	3.07629e-41	B_C03	PFN1
3.28451e-11	-0.736268	0.364	0.418	1.20216e-06	B_C03	DRAM2
2.45394e-30	-0.740475	0.663	0.695	8.98167e-26	B_C03	PCBP2
3.56202e-25	-0.741866	0.114	0.35	1.30374e-20	B_C03	DCK
1.02106e-22	-0.742189	0.126	0.339	3.7372e-18	B_C03	LYL1
9.49598e-17	-0.745796	0.279	0.416	3.47562e-12	B_C03	TMEM154
1.04633e-10	-0.746139	0.364	0.424	3.82967e-06	B_C03	GABPB1-AS1
1.0987e-20	-0.746494	0.587	0.61	4.02135e-16	B_C03	ANP32B
3.17524e-55	-0.749285	0.816	0.918	1.16217e-50	B_C03	COX7C
7.462e-19	-0.752292	0.311	0.451	2.73117e-14	B_C03	LYN
1.53605e-21	-0.759956	0.481	0.597	5.62209e-17	B_C03	COTL1
7.20978e-26	-0.760522	0.085	0.323	2.63885e-21	B_C03	ZEB2
1.84466e-13	-0.760534	0.558	0.56	6.75163e-09	B_C03	TCF4
9.05833e-16	-0.760672	0.534	0.563	3.31544e-11	B_C03	CLEC2D
5.30175e-49	-0.761519	0.765	0.881	1.9405e-44	B_C03	SNHG29
4.63563e-28	-0.762291	0.053	0.304	1.69669e-23	B_C03	C1orf162
3.85375e-15	-0.763499	0.417	0.48	1.41051e-10	B_C03	EBLN3P
1.04414e-58	-0.770175	0.813	0.932	3.82165e-54	B_C03	NPM1
1.02957e-28	-0.771096	0.126	0.382	3.76833e-24	B_C03	LAT2
1.22435e-39	-0.771691	0.641	0.746	4.48124e-35	B_C03	CD48
1.16564e-17	-0.77245	0.398	0.483	4.26636e-13	B_C03	CSK
8.44034e-24	-0.773002	0.124	0.345	3.08925e-19	B_C03	CDKN2D
1.59185e-17	-0.773831	0.556	0.557	5.82634e-13	B_C03	ARL6IP5
5.16402e-51	-0.778718	0.553	0.803	1.89008e-46	B_C03	TSC22D3
2.24701e-65	-0.780396	0.915	0.984	8.22429e-61	B_C03	MT-ND4
1.28485e-60	-0.786827	0.823	0.923	4.70268e-56	B_C03	COX4I1
8.75267e-29	-0.790023	0.653	0.672	3.20356e-24	B_C03	CD81
1.40323e-32	-0.790295	0.078	0.373	5.13596e-28	B_C03	CIITA
1.26189e-89	-0.79135	0.915	0.993	4.61863e-85	B_C03	TMSB10
2.37409e-17	-0.794767	0.595	0.593	8.6894e-13	B_C03	TNRC6B
1.6945e-23	-0.796488	0.597	0.618	6.20203e-19	B_C03	FXYD5
1.22681e-24	-0.798278	0.6	0.629	4.49024e-20	B_C03	EIF2S3
6.74767e-36	-0.79862	0.653	0.713	2.46971e-31	B_C03	EIF3H
6.97488e-16	-0.801043	0.299	0.414	2.55287e-11	B_C03	EPB41L4A-AS1
2.73521e-41	-0.801284	0.697	0.755	1.00111e-36	B_C03	CALM2
2.4499e-43	-0.807971	0.658	0.725	8.96687e-39	B_C03	MYL12B
8.26547e-26	-0.808644	0.083	0.32	3.02525e-21	B_C03	CCR7
3.08492e-29	-0.812214	0.049	0.311	1.12911e-24	B_C03	CD72
1.88781e-38	-0.813546	0.711	0.735	6.90959e-34	B_C03	ANAPC16
3.24745e-35	-0.815467	0.104	0.4	1.1886e-30	B_C03	DEK
3.22786e-72	-0.817036	0.857	0.968	1.18143e-67	B_C03	H3F3A
1.6173e-26	-0.818415	0.612	0.642	5.91948e-22	B_C03	MBNL1
1.26206e-47	-0.81887	0.777	0.83	4.61926e-43	B_C03	MYL12A
8.7376e-21	-0.82283	0.216	0.394	3.19805e-16	B_C03	TAGAP
9.47429e-14	-0.823912	0.427	0.475	3.46768e-09	B_C03	ANKRD44
7.18608e-62	-0.825125	0.808	0.901	2.63018e-57	B_C03	CFL1
1.12694e-27	-0.826991	0.641	0.724	4.1247e-23	B_C03	ZFP36L2
2.52103e-20	-0.827668	0.529	0.579	9.22721e-16	B_C03	ARID1B
2.52202e-05	-0.830322	0.163	0.223	0.923086	B_C03	HLA-DQA2
5.02289e-27	-0.830374	0.34	0.515	1.83843e-22	B_C03	EVL
2.71521e-97	-0.830688	0.908	0.996	9.93793e-93	B_C03	RPS24
6.16757e-18	-0.835515	0.386	0.482	2.25739e-13	B_C03	RHOH
2.15409e-21	-0.835714	0.405	0.515	7.88418e-17	B_C03	PDLIM1
1.1308e-61	-0.83593	0.871	0.965	4.13885e-57	B_C03	MT-ND1
1.37423e-25	-0.835951	0.073	0.31	5.02983e-21	B_C03	BACH2
1.14552e-33	-0.836774	0.648	0.689	4.19273e-29	B_C03	LINC01578
7.50038e-22	-0.838231	0.517	0.565	2.74522e-17	B_C03	EIF3L
8.70222e-34	-0.839093	0.053	0.342	3.1851e-29	B_C03	HHEX
7.61678e-25	-0.840565	0.493	0.577	2.78782e-20	B_C03	ARF6
2.44428e-114	-0.848237	0.939	0.995	8.94631e-110	B_C03	RPL7A
3.43147e-21	-0.851068	0.415	0.509	1.25595e-16	B_C03	DAZAP2
1.72823e-24	-0.851181	0.189	0.4	6.32549e-20	B_C03	TRIM22
2.42114e-34	-0.853752	0.112	0.408	8.86161e-30	B_C03	BLK
4.08168e-43	-0.854754	0.67	0.742	1.49393e-38	B_C03	EIF4A2
1.2716e-25	-0.856474	0.502	0.598	4.65419e-21	B_C03	PPDPF
2.34744e-46	-0.856592	0.745	0.809	8.59187e-42	B_C03	PNISR
1.20571e-24	-0.857321	0.466	0.568	4.41302e-20	B_C03	RCSD1
2.41827e-24	-0.857502	0.485	0.567	8.8511e-20	B_C03	SYF2
6.21293e-30	-0.858362	0.284	0.503	2.274e-25	B_C03	IFITM2
9.84304e-55	-0.859123	0.731	0.806	3.60265e-50	B_C03	ATP6V1G1
1.91958e-38	-0.859232	0.612	0.707	7.02585e-34	B_C03	CD53
9.79293e-26	-0.8612	0.59	0.644	3.58431e-21	B_C03	SNHG8
6.34276e-23	-0.863453	0.204	0.397	2.32151e-18	B_C03	PLEKHA2
1.13769e-32	-0.8651	0.201	0.471	4.16404e-28	B_C03	RASGRP2
2.14638e-22	-0.865882	0.33	0.48	7.85595e-18	B_C03	TRIM38
7.25996e-20	-0.870018	0.367	0.481	2.65722e-15	B_C03	ZCCHC7
7.32987e-46	-0.873772	0.624	0.754	2.6828e-41	B_C03	HMGN2
9.66632e-76	-0.877607	0.813	0.942	3.53797e-71	B_C03	BTF3
6.206e-21	-0.878895	0.549	0.577	2.27146e-16	B_C03	YPEL3
1.05065e-63	-0.880505	0.806	0.908	3.84547e-59	B_C03	HNRNPA1
1.37009e-125	-0.882384	0.959	0.997	5.01465e-121	B_C03	TPT1
7.21248e-69	-0.884215	0.898	0.984	2.63984e-64	B_C03	MT-CYB
5.54557e-39	-0.88501	0.056	0.376	2.02973e-34	B_C03	PKIG
2.72907e-26	-0.888959	0.279	0.474	9.98866e-22	B_C03	CD40
1.29128e-35	-0.892154	0.607	0.683	4.72622e-31	B_C03	FUS
9.15671e-36	-0.896697	0.58	0.676	3.35145e-31	B_C03	NSA2
7.46763e-40	-0.900156	0.658	0.703	2.73323e-35	B_C03	SNX3
2.99612e-24	-0.901714	0.369	0.511	1.09661e-19	B_C03	STK17A
2.06361e-40	-0.904624	0.063	0.394	7.553e-36	B_C03	HLA-DOB
7.42241e-74	-0.906998	0.864	0.937	2.71668e-69	B_C03	DDX5
8.84312e-60	-0.911645	0.743	0.848	3.23667e-55	B_C03	CCNI
1.30622e-109	-0.912147	0.913	0.987	4.78088e-105	B_C03	RPL24
7.91626e-115	-0.913843	0.932	0.994	2.89743e-110	B_C03	RPS4X
2.6716e-25	-0.91618	0.456	0.542	9.77831e-21	B_C03	PRR13
1.75702e-43	-0.921112	0.063	0.423	6.43088e-39	B_C03	LY86
2.71353e-74	-0.92277	0.917	0.989	9.93181e-70	B_C03	MT-CO3
9.19641e-36	-0.933078	0.17	0.454	3.36598e-31	B_C03	LBH
4.52612e-53	-0.937103	0.721	0.8	1.65661e-48	B_C03	CDC42
8.5315e-24	-0.93783	0.466	0.552	3.12262e-19	B_C03	PTPN6
3.63502e-30	-0.938141	0.444	0.573	1.33045e-25	B_C03	TNFAIP8
3.60676e-82	-0.938615	0.84	0.949	1.32011e-77	B_C03	RPL4
1.15489e-127	-0.941062	0.947	0.999	4.227e-123	B_C03	RPLP1
4.44874e-51	-0.945803	0.663	0.751	1.62828e-46	B_C03	SEPTIN7
3.98738e-75	-0.9479	0.927	0.989	1.45942e-70	B_C03	MT-ATP6
1.73823e-30	-0.953652	0.284	0.505	6.3621e-26	B_C03	ADAM28
2.50053e-26	-0.95429	0.211	0.422	9.1522e-22	B_C03	SMIM14
2.60135e-43	-0.958632	0.034	0.374	9.52121e-39	B_C03	GAPT
1.99032e-114	-0.96109	0.879	0.988	7.28476e-110	B_C03	NACA
4.53015e-44	-0.972059	0.126	0.493	1.65808e-39	B_C03	PAX5
2.49865e-62	-0.975103	0.704	0.809	9.1453e-58	B_C03	EIF3E
4.13127e-45	-0.977704	0.604	0.709	1.51209e-40	B_C03	UBXN1
2.24101e-32	-0.981984	0.432	0.601	8.20233e-28	B_C03	BIRC3
1.25257e-43	-0.986047	0.59	0.704	4.58451e-39	B_C03	NAP1L1
2.72153e-87	-0.986451	0.796	0.93	9.96107e-83	B_C03	ARPC3
1.75606e-38	-0.986898	0.141	0.448	6.42734e-34	B_C03	TUBA1A
1.75624e-37	-0.987281	0.405	0.607	6.42802e-33	B_C03	PRKCB
9.60108e-64	-0.988035	0.752	0.841	3.51409e-59	B_C03	CIRBP
5.09713e-100	-0.988824	0.898	0.982	1.8656e-95	B_C03	FTH1
2.8107e-31	-0.989785	0.563	0.659	1.02875e-26	B_C03	TAGLN2
2.56157e-69	-0.990927	0.774	0.859	9.37561e-65	B_C03	PABPC1
9.70164e-56	-0.995343	0.752	0.853	3.5509e-51	B_C03	RPS17
1.17834e-33	-1.00651	0.073	0.372	4.31283e-29	B_C03	CD83
2.8067e-32	-1.00738	0.18	0.44	1.02728e-27	B_C03	ITPR1
2.62863e-33	-1.00792	0.306	0.528	9.62105e-29	B_C03	SELL
5.05291e-73	-1.00876	0.774	0.862	1.84941e-68	B_C03	SRSF5
5.83483e-59	-1.01207	0.689	0.814	2.1356e-54	B_C03	CORO1A
1.08396e-124	-1.01277	0.927	0.997	3.96739e-120	B_C03	RPS15A
6.77154e-32	-1.02621	0.058	0.332	2.47845e-27	B_C03	IL4R
1.61453e-47	-1.02857	0.095	0.461	5.90935e-43	B_C03	REL
5.78291e-107	-1.0295	0.871	0.973	2.1166e-102	B_C03	EEF1D
5.58621e-49	-1.03005	0.15	0.517	2.04461e-44	B_C03	SYPL1
1.39973e-81	-1.03432	0.93	0.983	5.12314e-77	B_C03	MT-ND3
1.49098e-133	-1.03589	0.905	0.993	5.45714e-129	B_C03	RPS7
3.46483e-112	-1.03626	0.922	0.991	1.26816e-107	B_C03	PTMA
3.95263e-44	-1.03756	0.277	0.585	1.4467e-39	B_C03	ZFP36L1
2.96852e-124	-1.04311	0.903	0.99	1.08651e-119	B_C03	RPL35
1.79898e-29	-1.04695	0.488	0.592	6.58445e-25	B_C03	POU2F2
7.55836e-39	-1.05031	0.206	0.491	2.76644e-34	B_C03	SWAP70
6.92787e-32	-1.05516	0.663	0.687	2.53567e-27	B_C03	RPS4Y1
2.17144e-33	-1.05582	0.49	0.591	7.9477e-29	B_C03	SP110
7.17923e-43	-1.05721	0.053	0.402	2.62767e-38	B_C03	CD24
3.17767e-131	-1.0575	0.925	0.995	1.16306e-126	B_C03	RPL3
7.70038e-62	-1.0619	0.862	0.929	2.81842e-57	B_C03	RPS26
8.29187e-45	-1.06901	0.124	0.478	3.03491e-40	B_C03	IRF8
1.72177e-135	-1.07086	0.976	0.999	6.30183e-131	B_C03	RPL10
3.66644e-132	-1.07158	0.908	0.991	1.34195e-127	B_C03	RPL15
3.48626e-115	-1.07581	0.871	0.984	1.27601e-110	B_C03	EEF1B2
3.10556e-50	-1.08476	0.066	0.453	1.13667e-45	B_C03	SPIB
4.98753e-36	-1.08694	0.485	0.611	1.82549e-31	B_C03	MTPN
2.98793e-135	-1.09036	0.954	0.998	1.09361e-130	B_C03	RPS18
1.94537e-130	-1.09495	0.917	0.997	7.12026e-126	B_C03	RPL28
2.32824e-52	-1.10308	0.085	0.495	8.5216e-48	B_C03	NIBAN3
2.7293e-37	-1.1042	0.155	0.453	9.98952e-33	B_C03	LINC02397
2.63788e-46	-1.10649	0.512	0.692	9.6549e-42	B_C03	UCP2
4.95327e-60	-1.10667	0.665	0.794	1.81295e-55	B_C03	PTPRC
2.51263e-73	-1.11143	0.75	0.873	9.19647e-69	B_C03	SH3BGRL3
1.27504e-39	-1.11358	0.206	0.485	4.66676e-35	B_C03	CYB561A3
6.96841e-106	-1.11677	0.864	0.976	2.55051e-101	B_C03	RPL36A
1.54261e-77	-1.1183	0.711	0.863	5.64611e-73	B_C03	LIMD2
7.6412e-144	-1.12003	0.932	0.996	2.79676e-139	B_C03	RPS28
1.51078e-58	-1.13302	0.1	0.542	5.5296e-54	B_C03	MARCH1
2.93396e-127	-1.13624	0.857	0.981	1.07386e-122	B_C03	RPL27
4.97614e-124	-1.14058	0.913	0.991	1.82132e-119	B_C03	RPS9
1.96852e-49	-1.14091	0.621	0.719	7.20497e-45	B_C03	RALGPS2
4.42818e-30	-1.14433	0.158	0.039	1.62076e-25	B_C03	IGLC7
7.27963e-10	-1.14486	0.481	0.482	2.66442e-05	B_C03	HLA-DRB5
2.07728e-60	-1.15392	0.692	0.803	7.60304e-56	B_C03	TLE5
3.70773e-136	-1.15764	0.905	0.988	1.35707e-131	B_C03	RPL6
1.6145e-147	-1.1586	0.964	0.996	5.90925e-143	B_C03	RPS19
5.68057e-62	-1.16174	0.558	0.824	2.07914e-57	B_C03	KLF2
2.1355e-41	-1.16879	0.553	0.655	7.81615e-37	B_C03	POLD4
5.83413e-56	-1.17304	0.063	0.487	2.13535e-51	B_C03	CD22
2.39428e-142	-1.17693	0.9	0.99	8.76332e-138	B_C03	RPL5
4.24075e-58	-1.17761	0.478	0.71	1.55216e-53	B_C03	SNHG7
1.92387e-143	-1.17782	0.903	0.992	7.04157e-139	B_C03	FAU
5.75606e-139	-1.18213	0.905	0.995	2.10677e-134	B_C03	RPS3
[truncated: 1,416 more rows]
