# Supplementary material for: Single-cell transcriptome reveals highly complement activated microglia cells in association with pediatric tuberculous meningitis
Source: Front Immunol. 2024 Apr 30;15:1387808. doi: 10.3389/fimmu.2024.1387808 (PMC11091396; doi:10.3389/fimmu.2024.1387808)
Supplement: Supplementary file 1 [file DataSheet_1.zip › Supplemental Table 5 .xlsx]

## Sheet: T cell subtype maker list
CD4-TN	CD4-TCM	CD4-TRM	CD4-Treg	CD8-TN	CD8-TEM	CD8-MAIT	proliferating T cells	exhausted T cells	CD16+NK	CD56+NK
CD3D	CD3D	CD3D	CD3D	CD3D	CD3D	CD3D	CD3D	CD3D	FCGR3A	AREG
CD3E	CD3E	CD3E	CD3E	CD3E	CD3E	CD3E	CD3E	CD3E	FGFBP2	XCL1
CD3G	CD3G	CD3G	CD3G	CD3G	CD3G	CD3G	CD3G	CD3G	TYROBP	KLRC1
CD4	CD4	CD4	CD4	CD8A	CD8A	CD8A	MKI67	LAG3	CX3CR1	NCAM1
CCR7	ANXA1	HOPX	FOXP3	CD8B	CD8B	CD8B	TOP2A	PDCD1	GNLY	NCR1
SELL	ANXA2	ID2	CTLA4	CCR7	GZMK	SLC4A10	TYMS	TIMD4	KLRD1	CD3 negative
LEF1	IL7R	CXCR6	IL2RA	SELL	CCL5	NCR3		HAVCR2	CD3 negative
TCF7	CD74	ITGAE	RTKN2	LEF1	CCL4	ZBTB16
	CD69	ITGA1		TCF7	NKG7	RORA
		MYADM				KLRB1
		PTGER4

## Sheet: Myeloid subtype maker list
Classical monocyte	Non-classical monocyte	IFN-response macrophage	Microglial	Macrophage-C15(RP[SL]high)	Macrophage-C21(CES1)	cDC1	cDC2	LAMP3+cDC	pDC	Neutrophil precursor	Neutrophil
CD14	FCGR3A	CD68	C1QA	No specific gene expression pattern	No specific gene expression pattern	CLEC9A	CD1C	LAMP3	GZMB	CAMP	CSF3R
VCAN	HK3	IFIT2	C1QB			XCR1	CLEC10A	IDO1	SCT	LCN2	FCGR3B
FCN1	CX3CR1	ISG15	C1QC			CLNK	FCER1A	BIRC3	CLIC3	RETN	G0S2
S100A12	PILRA	IFIT3	APOE			CADM1	CD1E	CD83	LRRC26	LTF	NAMPT
S100A9	LST1	TNFSF10	C3					FSCN1	LILRA4
			PLTP						PACSIN1
			MAF						CLEC4C
			SLCO2B1						MAP1A
									PTPRA
									IL3RA
									C12orf75

## Sheet: B cell subtype maker list
Naive B	Memory B	Plasma B	Plasmablast
CD79A	CD79A	CD79A	CD79A
CD79B	CD79B	CD79B	CD79B
MS4A1	MS4A1	MZB1	MZB1
BANK1	BANK1	CD27	CD27
IGHD	CD24	JCHAIN	JCHAIN
FCER2	AIM2	DERL3	DERL3
TCL1A	TNFRSF13B	SDC1	SDC1
IL4R	LRMP	CD38	CD38
			MKI67
			TOP2A
			TYMS

## Sheet: other subtype maker list
Basal	Erythroblast	Platelets	Undefined
KRT5	HBB	PPBP	undefined cells in myeloid
KRT17	HBA1	PF4
KRT19	HBA2	NRGN
SFN

## Sheet: Cell-Annotation_vs_ClusterID
	CD4_C01	CD4_C02	CD4_C03	CD4_C04	CD4_C05	CD4_C06	CD8_C01	CD8_C02	CD8_C03	CD8_C04	CD8_C05	CD8_C06
CD4+Tn	13876	9167	0	0	0	0	0	0	0	0	0	0
CD4+Tcm	0	0	4837	0	0	0	0	0	0	0	0	0
CD4+Trm	0	0	0	4469	0	0	0	0	0	0	0	0
CD4+Treg	0	0	0	0	3823	0	0	0	0	0	0	0
CD4+Tex	0	0	0	0	0	384	0	0	0	0	0	0
CD8+Tn	0	0	0	0	0	0	0	12054	3216	0	0	0
CD8+Tem	0	0	0	0	0	0	12865	0	0	0	2802	0
MAIT	0	0	0	0	0	0	0	0	0	3198	0	0
CD8+Tex	0	0	0	0	0	0	0	0	0	0	0	1272
	Mono_C01	Mono_C02	Mono_C03	Mono_C04	Mono_C05	Macro_C01	Macro_C02	Macro_C03	Macro_C04	DC_C01	DC_C02	DC_C03	DC_C04	Neu_C01	Neu_C02
Classical monocyte	2239	1772	991	0	366	0	0	0	0	0	0	0	0	0	0
Non-classical monocyte	0	0	0	284	0	0	0	0	0	0	0	0	0	0	0
IFN-response macrophage	0	0	0	0	0	0	0	187	0	0	0	0	0	0	0
Macrophage-C15	0	0	0	0	0	0	235	0	0	0	0	0	0	0	0
Macrophage-C21	0	0	0	0	0	0	0	0	106	0	0	0	0	0	0
Microglial of C8	0	0	0	0	0	485	0	0	0	0	0	0	0	0	0
cDC1	0	0	0	0	0	0	0	0	0	0	0	238	0	0	0
cDC2	0	0	0	0	0	0	0	0	0	902	0	0	0	0	0
LAMP3+cDC	0	0	0	0	0	0	0	0	0	0	0	0	223	0	0
pDC	0	0	0	0	0	0	0	0	0	0	384	0	0	0	0
Neutrophil precursor	0	0	0	0	0	0	0	0	0	0	0	0	0	137	0
Neutrophil	0	0	0	0	0	0	0	0	0	0	0	0	0	0	55
	B_C01	B_C02	B_C03	B_C04
Naive B	8301	0	0	0
Memory B	0	2851	0	0
Plasma B	0	0	412	0
Plasmablast	0	0	0	250
