# Supplementary material for: Single-cell transcriptome reveals highly complement activated microglia cells in association with pediatric tuberculous meningitis
Source: Front Immunol. 2024 Apr 30;15:1387808. doi: 10.3389/fimmu.2024.1387808 (PMC11091396; doi:10.3389/fimmu.2024.1387808)
Supplement: Supplementary file 1 [file DataSheet_1.zip › Supplemental Table 6 .xlsx]

## Sheet: CD4 T  published signatures 
Zhang.et.al..Naive.	Leruste.et.al..Naive.	Ren.et.al..Naive.	Cano.et.al..Tcm.	Zhang.et.al..Trm.	Monaco.et.al..Tregs.	Ostkamp.et.al..Tregs.	Monaco.et.al..Th2.	Ostkamp.et.al..Th2.Th22.	Ostkamp.et.al..Tfh.	Ostkamp.et.al..Th17.	Ostkamp.et.al..Th1.	Chu.et.al..Tex.
LDLRAP1	TXNIP	CA6	S100A10	ID2	MEGF6	TNFRSF18	HYI	TNFRSF4	CXCR5	RORC	RHOC	PDCD1
C1orf162	SELL	SELL	S100A11	CXCR6	TNFRSF9	TNFRSF4	LINC01362	JUN	IL21R	CXCR6	HOPX	HAVCR2
SELL	TRABD2A	SATB1	S100A6	HOPX	NECAP2	ID3	F11R	C1orf162	TSHZ2		SQLE	LAG3
TRABD2A	FHIT	LEF1	S100A4	PTGER4	ID3	PDE4B	SUSD4	RHOC			CTSW	LAIR1
MAL	FOXP1	IL7R	CXCR4	ITGA1	TUFT1	GBP2	CNIH4	C1orf56			MATK
PDK1	PLAC8	TCF7	PASK	ITGAE	FCRL3	GBP5	LIMS2	CDC42SE1
SATB1	LEF1	LTB	GSTK1	MYADM	AL356276.1	C1orf56	ARHGAP15	MDM4
TXK	IL7R	LDHB	ANXA1		FCRL1	CDC42SE1	ACVR2A	CD55
PLAC8	TCF7	IGF1R	SEC61B		FCER1G	CD84	SLC40A1	ID2
LEF1	EIF3E	CCR7	VIM		GPA33	SELL	HECW2-AS1	CAPG
TCF7	MYC		ITGB1		F5	RGS1	EPHA4	IGKC
RIPOR2	MALAT1		SORL1		SELP	MDM4	ALS2CL	MAL
GIMAP7	LDHB		RPS26		RGS1	FCMR	CHDH	SLC40A1
GIMAP5	ACTN1		GLIPR1		IL24	CYTOR	FHIT	CISH
LINC00861	CCR7		GPR183		DUSP10	AC133644.2	LINC01215	LYAR
MYC	SNHG25		CRIP1		TLR5	IGKC	GCSAM	HOPX
PRKCQ-AS1	NOSIP		ANXA2		AL591895.1	LIMS1	TNFSF10	LEF1
ADD3	MT-ND2		IL32		RRM2	MIR4435-2HG	PPP1R2	IL7R
ABLIM1			TRADD		PELI1	ITGA4	IL2	GZMA
RASGRP2			COTL1		AC133644.2	STAT1	TPPP	HNRNPH1
ACTN1			MYO1F		RGPD2	CTLA4	CDO1	HIST1H1D
CCR7			TIMP1		UXS1	IKZF2	NR3C1	LTB
NOSIP			PLP2		GCA	PASK	TMEM200A	PRDM1
					AC078883.1	CBLB	GPR146	SQLE
					PDK1	TIGIT	EEPD1	PLEC
					TTN	SMC4	LAT2	ANXA1
					CCDC141	LEF1	NOS3	DDIT4
					NABP1	CD74	CSGALNACT1	AHNAK
					PLCL1	HLA-DRA	ASPH	CTSW
					CTLA4	HLA-DRB5	SIGMAR1	BIRC3
					AC093865.1	HLA-DRB1	GALT	KLRG1
					IKZF2	HLA-DQB1	IL11RA	CD69
					AC079610.2	HLA-DMA	AL162231.2	C12orf75
					LMCD1	HLA-DPA1	ANXA1	LPAR6
					SRGAP3	HLA-DPB1	CTSL	PTGER2
					RBMS3	PRDM1	ZNF462	LGALS3
					ZNF662	TNFAIP3	NEK6	CRIP2
					FLNB	ICA1	FAM102A	SOCS1
					FOXP1	TRBC1	LINC02676	C16orf54
					NFKBIZ	TRBC2	AC044784.1	USP10
					ZNF80	IL2RA	IATPR	CCL5
					KALRN	HACD1	NRIP3	LDLR
					RASA2	ARID5B	DENND5A	IER2
					CLNK	RTKN2	PTGDR2	LGALS1
					LEF1	FANK1	AP002884.1	APOBEC3C
					CCNA2	SESN3	ARHGAP32	APOBEC3G
					RNF175	BIRC3	AC005842.1	CXCR3
					OTULINL	C12orf75	CLECL1
					RGMB	TBC1D4	PKP2
					MARCH3	TRAC	KRT1
					TIMD4	LGALS3	TESPA1
					HAVCR1	IL21R	GLIPR1
					MIR3142HG	MAF	LINC00173
					IRF4	XAF1	TNFSF11
					ADTRP	IKZF3	LINC02325
					MAPK13	CCR7	CRIP2
					DNPH1	LAIR2	AC009041.1
					SLC16A10	CST7	NSMCE1-DT
					HDAC9	MX1	IL4R
					CCM2	LGALS1	CDH1
					GAL3ST4	PIM2	MIR22HG
					AC100861.1	FOXP3	AXIN2
					CHMP7	ITM2A	PRKCA
					DUSP4		LINC00511
					LEPROTL1		TBCD
					AC026979.2		TNFRSF11A
					PKIA		ADGRE1
					MLLT3		FXYD7
					PNPLA7		CLIP3
					IL2RA		CD79A
					PRKCQ-AS1		EDN3
					HACD1		CBR3
					STAM		EFHC2
					NEBL		LINC02595
					RTKN2		CYSLTR1
					ENTPD1		IL9R
					FANK1
					MKI67
					SWAP70
					GLYATL1
					LRRC32
					RAB30
					SESN3
					BIRC3
					RNF214
					FXYD2
					FOXM1
					DUSP16
					METTL7A
					SUOX
					IKZF4
					SHMT2
					TAFA2
					USP15
					LINC01619
					HVCN1
					SLC8B1
					PITPNM2
					FOXO1
					CLN5
					MCF2L-AS1
					TRAV29DV5
					TRAV35
					TSHR
					RIN3
					IGHG1
					SLC12A6
					KNL1
					CCNB2
					NHLRC4
					AC010654.1
					C16orf74
					ZCCHC14
					HS3ST3B1
					GSDMA
					CCR10
					NOG
					YPEL2
					AC011933.3
					TK1
					AP005131.7
					PMAIP1
					GTSCR1
					TJP3
					ZNF101
					ZBTB32
					CEACAM4
					CEACAM1
					PTGIR
					LAIR2
					ZNF667-AS1
					LINC01727
					CD40
					IGLC2
					PIK3IP1
					PIK3IP1-AS1
					MCM5
					NCF4
					CSF2RB
					CNKSR2
					LINC01281
					CASK
					GPR34
					FOXP3

## Sheet: CD8 T  published signatures 
Ren.et.al..Naive.	Leruste.et.al..Naive.	Zhang.et.al..Naive.	Leruste.et.al..Tcm.	Cano.et.al..Tcm.	Krishna.et.al..Trm.	Zhang.et.al..Trm.	Saluzzo.et.al..Tem.	Li.et.al..Tem.	Leruste.et.al..Teff.	Zhang.et.al..Teff.emra.	Jiang.et.al..MAIT.	Wang.et.al..MAIT.	Chu.et.al..Tex.
S1PR1	SELL	CA6	GPR25	S100A10	JUN	MCL1	RUNX3	PTP4A2	EFHD2	ZNF683	HSPA6	RORC	CTLA4
SELL	TRABD2A	LDLRAP1	MAL	S100A11	ZFP36L2	XCL1	CD247	PRPF38B	FGR	VCAM1	SLC4A10	SLC4A10	PDCD1
MAL	CD8B	SELL	LIMS1	S100A6	CXCR4	BTG2	GNLY	DENND2D	FCRL6	FASLG	IL7R	NCR3	CXCR6
CD28	EEF1B2	CD55	CISH	S100A4	IL7R	ID2	CXCR4	AC245297.3	FCGR3A	TNFSF4	CEBPD	ZBTB16	TIGIT
OXNAD1	PLAC8	TRABD2A	IL7R	CXCR4	TNFAIP3	YPEL5	PDE4D	RPS27	PLEK	LYST	KLRG1	KLRB1	HAVCR2
LEF1	LEF1	CD8B	LTB	PASK	CITED2	CAPG	PRF1	PYHIN1	GNLY	CD8A	KLRB1		LAYN
IL7R	TCF7	SATB1	EEF1A1	GSTK1	ANXA1	STAT4	CLEC2B	CD84	CD8A	ITM2C			PHLDA1
CAMK4	NPM1	TXK	GSTK1	ANXA1	KLF6	ANKRD28	GZMB	CD48	CD8B	PDCD1			ACP5
LTB	AIF1	PLAC8	AQP3	SEC61B	SLC2A3	CSRNP1	IL21R	PTPRC	ZEB2	CXCR6
CD27	LRRN3	LEF1	NPDC1	VIM	CD69	RASGEF1B	CCL2	GUK1	CX3CR1	RBPJ
NELL2	EIF3E	TCF7	CORO1B	ITGB1	FOS	PTGER4	CCL5	LYST	SPON2	CXCL13
CCR7	MYC	MYC	CTSH	SORL1	JUNB	EGR1	S1PR5	CD8A	FGFBP2	TNIP3
	NUCB2	PRKCQ-AS1	TRADD	RPS26	ZFP36	TNFAIP3	TGFB1	CD8B	PRF1	GZMA
	MALAT1	ABLIM1	USP10	GLIPR1	FOSB	OSTF1	NKG7	IGKC	ASCL2	HAVCR2
	NELL2	NUCB2	FXYD5	GPR183	TSC22D3	PFKFB3	IL2RB	DUSP2	CTSW	HLA-DRA
	ACTN1	NELL2	FLT3LG	CRIP1		CREM		GCC2	PRSS23	HLA-DRB5
	APBA2	ACTN1	TIMP1	ANXA2		JAML		CXCR4	KLRG1	HLA-DRB1
	CCR7	CCR7		IL32		PER1		WIPF1	KLRD1	HLA-DQA1
	SNHG25	NOSIP		TRADD		FOSB		ITM2C	GZMH	HLA-DQB1
	UBA52			COTL1		PPP1R15A		CLDND1	GZMB	HLA-DPA1
	DONSON			MYO1F		MYADM		LYAR	LITAF	DUSP4
	MT-ND2			TIMP1				JCHAIN	ADGRG1	CRTAM
	MT-ND4			PLP2				GZMA	CCL5	LAG3
								PIK3R1	GZMM	IFNG
								CDC42SE2	MYO1F	OASL
								BTN3A2	S1PR5	GZMB
								HLA-F	NKG7	ITGAE
								HLA-A	CST7	CCL3
								HLA-E	ITGB2	CCL4
								HLA-C	TTC38	APOBEC3C
								HLA-DRA	FLNA	APOBEC3G
								HLA-DRB1
								HLA-DQA1
								HLA-DQB1
								PSMB9
								HLA-DPA1
								HLA-DPB1
								TAPBP
								STK17A
								GIMAP7
								GIMAP4
								GIMAP1
								AKNA
								STOM
								PIP4K2A
								CD81
								CD44
								DGKZ
								MALAT1
								CTSW
								ATM
								PCSK7
								CD27
								CLEC2B
								RPS26
								LYZ
								BTG1
								N4BP2L2
								GZMH
								RPS29
								PPP2R5C
								IGHA2
								IGHA1
								IGHG1
								LITAF
								RBL2
								CYBA
								VAMP2
								RPL23A
								CCL5
								CCL4
								CCL4L2
								LIMD2
								GZMM
								KLF2
								HCST
								EMP3
								FTL
								RPL28
								STK4
								PPDPF
								ITGB2
								IGLC2
								IGLC3
								MIAT
								APOBEC3G
								CD99
								SH2D1A

## Sheet: Myeloid  published signatures 
Zhang et al.(cDC2)	Ren et al.(pDC)	Zhang et al.(cDC1)	Cheng et al.(LAMP3+cDC)	Farhadian et al.(Microglia)	Beltran et al.(Microglia)	Van Hove et al.(BAM)	Zhang et al.(classical monocyte)	Zhang et al.(non-classical monocyte)	Shi et al.(Neutrophil precursor)	Zhang et al.(Neutrophil)
CD1C	JCHAIN	XCR1	LAMP3	SLC2A5	C1QA	MNDA	S100A12	FCGR3A	LTF	CSF3R
FCER1A	IRF7	CADM1	FSCN1	C1QA	C1QC	PF4	S100A8	FCGR3B	CAMP	IL1R2
CLEC10A	CLEC4C	CLEC9A	CCR7	C1QC	C1QB	DAB2	SELL	CX3CR1	LCN2	CXCR2
	PLD4		IL4I1	C1QB	FCGR1A	TGFBI	CXCL14	MTSS1	RETN	TREM1
	IRF8			CTTNBP2NL	FCGR2A	AOAH	CD14	FCN1
	LILRA4			TMSB10	TLR2	MSR1	CD36	CDH23
	IL3RA			VAMP8	CD14	IFITM2	FCN1	IFITM1
				MARCO	CSF1R	MS4A6A	MS4A6A	CDKN1C
				EEF1B2	AIF1	MS4A7	CLEC12A	ICAM2
				CCR5	TREM2	CLEC4A		SLC44A2
				DAB2	MARCKS	LYZ		LILRA1
				SELENOP	MSR1	IFI27L2		LILRB1
				CD14	MS4A4A	APOE
				CD74	MS4A7	CYBB
				HAVCR2	CD163
				F13A1	CLEC7A
				HLA-DRA	LYZ
				HLA-DRB1	SERPINA1
				HLA-DQA1	VMO1
				HLA-DMB	CSF2RA
				HLA-DMA
				HLA-DPA1
				HLA-DPB1
				TREM2
				EEF1A1
				ARHGAP18
				EPB41L2
				FSCN1
				SCIN
				HSPB1
				DOCK4
				CHCHD3
				CTSB
				MSR1
				DPYSL2
				CTSL
				LYVE1
				FAU
				FOLR2
				IL18
				PTMS
				OLR1
				BHLHE41
				TPT1
				RB1
				RNASE1
				CYFIP1
				GATM
				ZFHX3
				MAF
				COLEC12
				C3
				FCGBP
				AXL
				APOE
				APOC1
				FTL
				VSIG4
