# Supplementary material for: Single-cell transcriptome reveals highly complement activated microglia cells in association with pediatric tuberculous meningitis
Source: Front Immunol. 2024 Apr 30;15:1387808. doi: 10.3389/fimmu.2024.1387808 (PMC11091396; doi:10.3389/fimmu.2024.1387808)
Supplement: Supplementary file 1 [file DataSheet_1.zip › Supplemental Table 7 .xlsx]

## Sheet: CD4_C01
p_val	avg_log2FC	pct.1	pct.2	p_val_adj	gene	group
0	2.42645	0.327	0.057	0	CCL5	CSF
0	1.7532	0.371	0.121	0	GBP5	CSF
0	1.75287	0.225	0.016	0	GZMK	CSF
0	1.50404	0.705	0.474	0	NEAT1	CSF
1.89039e-305	1.44617	0.243	0.039	6.91902e-301	KLRB1	CSF
6.38407e-253	1.38946	0.453	0.225	2.33663e-248	SYNE2	CSF
0	1.38115	0.603	0.347	0	SRGN	CSF
0	1.35461	0.57	0.312	0	S100A11	CSF
0	1.2462	0.267	0.033	0	MAF	CSF
4.18343e-304	1.21142	0.424	0.161	1.53118e-299	DDIT4	CSF
5.57374e-257	1.1713	0.477	0.245	2.04004e-252	IFI16	CSF
1.39599e-305	1.13742	0.347	0.107	5.10945e-301	SOCS1	CSF
2.48707e-224	1.05194	0.374	0.164	9.10293e-220	VMP1	CSF
4.96662e-82	-0.271208	0.6	0.8	1.81783e-77	MZT2B	PBMC
3.34702e-91	-0.277638	0.557	0.764	1.22504e-86	GPSM3	PBMC
1.44877e-89	-0.284554	0.355	0.566	5.30264e-85	ADD3	PBMC
5.43199e-85	-0.292389	0.572	0.78	1.98816e-80	UXT	PBMC
9.21957e-103	-0.293054	0.241	0.457	3.37446e-98	TUBA1A	PBMC
3.08309e-113	-0.313065	0.506	0.727	1.12844e-108	LINC01578	PBMC
9.22121e-119	-0.315423	0.611	0.832	3.37506e-114	COX6C	PBMC
5.78883e-100	-0.319571	0.334	0.548	2.11877e-95	NDUFA12	PBMC
2.10443e-95	-0.320868	0.404	0.612	7.70242e-91	EIF3L	PBMC
1.21458e-98	-0.325399	0.578	0.797	4.44548e-94	SMDT1	PBMC
2.90651e-130	-0.34168	0.285	0.529	1.06381e-125	MGAT4A	PBMC
2.21845e-110	-0.364808	0.58	0.785	8.11975e-106	TCF7	PBMC
1.41235e-143	-0.377625	0.711	0.919	5.16934e-139	GAS5	PBMC
2.02579e-148	-0.379501	0.393	0.641	7.41461e-144	RBM3	PBMC
6.69641e-135	-0.381492	0.122	0.326	2.45095e-130	LINC01138	PBMC
2.85755e-136	-0.3901	0.39	0.612	1.04589e-131	NFKBIA	PBMC
8.58904e-137	-0.393755	0.632	0.845	3.14367e-132	C12orf57	PBMC
3.06994e-125	-0.413583	0.469	0.695	1.12363e-120	PRKCQ-AS1	PBMC
4.29997e-146	-0.468251	0.407	0.662	1.57383e-141	LEF1	PBMC
2.99562e-172	-0.475655	0.474	0.741	1.09643e-167	RGS10	PBMC
7.36695e-122	-0.491885	0.475	0.698	2.69638e-117	RPS4Y1	PBMC
5.50194e-154	-0.493785	0.365	0.619	2.01376e-149	RCAN3	PBMC
2.69569e-165	-0.51663	0.102	0.317	9.8665e-161	MHENCR	PBMC
5.81886e-196	-0.524589	0.612	0.839	2.12976e-191	SNHG5	PBMC
9.63609e-176	-0.530335	0.063	0.268	3.5269e-171	FHIT	PBMC
2.50357e-230	-0.544184	0.664	0.873	9.16332e-226	JUND	PBMC
1.5082e-234	-0.596859	0.266	0.584	5.52015e-230	UCP2	PBMC
2.31602e-192	-0.628815	0.341	0.612	8.47688e-188	MAL	PBMC
1.11238e-250	-0.64284	0.466	0.758	4.07141e-246	NOSIP	PBMC
9.53196e-253	-0.651607	0.16	0.465	3.48879e-248	TRABD2A	PBMC
2.74134e-275	-0.843222	0.108	0.399	1.00336e-270	S100A9	PBMC
1.90199e-295	-0.865254	0.107	0.415	6.96148e-291	AIF1	PBMC

## Sheet: CD4_C02
p_val	avg_log2FC	pct.1	pct.2	p_val_adj	gene	group
1.11978e-192	1.74677	0.389	0.122	4.09852e-188	RGS1	CSF
1.56676e-296	1.65003	0.565	0.227	5.7345e-292	GBP5	CSF
1.51164e-249	1.54827	0.389	0.081	5.53274e-245	IFI44L	CSF
0	1.4198	0.699	0.364	0	STAT1	CSF
3.11788e-277	1.23998	0.563	0.239	1.14118e-272	GBP1	CSF
3.09374e-264	1.16539	0.524	0.2	1.13234e-259	SOCS1	CSF
0	1.10917	0.891	0.667	0	GIMAP4	CSF
8.11335e-212	1.09777	0.57	0.277	2.96957e-207	DDIT4	CSF
1.62364e-257	1.08157	0.585	0.291	5.94267e-253	VMP1	CSF
6.04541e-209	1.07017	0.421	0.128	2.21268e-204	PRDM1	CSF
6.37203e-191	1.0632	0.483	0.229	2.33223e-186	GPR171	CSF
3.75466e-240	1.05666	0.738	0.501	1.37424e-235	IRF1	CSF
1.1082e-224	1.05373	0.482	0.189	4.05614e-220	EPSTI1	CSF
8.96698e-213	1.03759	0.693	0.467	3.28201e-208	SYNE2	CSF
1.17353e-276	1.03682	0.689	0.406	4.29524e-272	IFI16	CSF
1.01694e-145	1.01275	0.439	0.218	3.72211e-141	XAF1	CSF
5.38931e-267	0.933581	0.727	0.473	1.97254e-262	GIMAP5	CSF
7.68061e-174	0.887794	0.514	0.268	2.81118e-169	TNFSF10	CSF
7.55671e-280	0.881213	0.879	0.676	2.76583e-275	S100A11	CSF
7.14306e-218	0.876335	0.588	0.319	2.61443e-213	IRF9	CSF
2.89665e-144	0.862896	0.49	0.275	1.0602e-139	SAMD9	CSF
1.65529e-142	0.85585	0.537	0.294	6.05851e-138	MAF	CSF
1.39042e-148	0.855447	0.387	0.159	5.08908e-144	SAMD9L	CSF
1.03229e-180	0.847478	0.531	0.282	3.77829e-176	TAP1	CSF
3.48026e-150	0.806925	0.338	0.11	1.27381e-145	IRF7	CSF
8.2075e-174	0.804984	0.404	0.144	3.00403e-169	NABP1	CSF
3.53026e-164	0.794361	0.372	0.128	1.29211e-159	PARP9	CSF
5.40856e-121	0.740837	0.336	0.134	1.97959e-116	TYMP	CSF
9.38414e-122	0.689214	0.383	0.176	3.43469e-117	SLA	CSF
2.19696e-111	-0.466064	0.351	0.611	8.04111e-107	TUBA1A	PBMC
1.60342e-95	-0.497984	0.435	0.652	5.86868e-91	MAL	PBMC
1.23372e-147	-0.520034	0.083	0.288	4.51553e-143	AIF1	PBMC
1.71582e-132	-0.546007	0.381	0.65	6.28006e-128	UCP2	PBMC
2.24113e-169	-0.770144	0.278	0.574	8.20276e-165	DUSP1	PBMC
9.42967e-275	-0.791769	0.101	0.416	3.45135e-270	S100A9	PBMC

## Sheet: CD4_C03
p_val	avg_log2FC	pct.1	pct.2	p_val_adj	gene	group
2.17328e-259	2.91509	0.624	0.127	7.95443e-255	GZMA	CSF
0	2.21489	0.747	0.237	0	GBP5	CSF
2.45023e-193	2.04238	0.606	0.17	8.96809e-189	CCL5	CSF
6.84566e-153	1.9825	0.466	0.088	2.50558e-148	GZMK	CSF
1.59317e-247	1.74531	0.78	0.395	5.83117e-243	STAT1	CSF
2.08915e-116	1.58154	0.462	0.158	7.64648e-112	RGS1	CSF
2.0751e-180	1.46871	0.652	0.298	7.59508e-176	GBP1	CSF
1.29759e-164	1.45312	0.36	0.005	4.74932e-160	CXCR6	CSF
1.63362e-136	1.44725	0.554	0.236	5.97921e-132	HLA-DRB1	CSF
5.93797e-144	1.38532	0.739	0.487	2.17336e-139	ISG15	CSF
5.47591e-308	1.32965	0.918	0.659	2.00424e-303	GIMAP4	CSF
1.63262e-147	1.28427	0.548	0.188	5.97557e-143	CST7	CSF
4.73508e-193	1.26915	0.819	0.584	1.73309e-188	RNF213	CSF
7.10059e-166	1.26515	0.612	0.261	2.59889e-161	EPSTI1	CSF
1.92825e-82	1.24403	0.325	0.092	7.0576e-78	IFI44L	CSF
8.26745e-173	1.22382	0.749	0.468	3.02597e-168	SLFN5	CSF
6.8381e-174	1.2034	0.806	0.543	2.50281e-169	IRF1	CSF
3.66523e-91	1.18465	0.453	0.195	1.34151e-86	HLA-DRA	CSF
1.83189e-206	1.14624	0.794	0.498	6.70488e-202	IFI16	CSF
7.67745e-104	1.14009	0.538	0.261	2.81002e-99	TYMP	CSF
6.3364e-102	1.11452	0.575	0.326	2.31919e-97	FKBP5	CSF
1.01343e-142	1.11362	0.605	0.284	3.70925e-138	GPR171	CSF
8.83669e-169	1.10928	0.696	0.381	3.23432e-164	TAP1	CSF
3.21002e-99	1.08804	0.285	0.032	1.1749e-94	CEBPD	CSF
3.5516e-190	1.05179	0.763	0.441	1.29992e-185	STK17A	CSF
6.0661e-139	1.04383	0.679	0.399	2.22025e-134	GBP2	CSF
1.08201e-94	1.03975	0.649	0.42	3.96028e-90	DDIT4	CSF
1.79801e-125	1.01934	0.648	0.356	6.58088e-121	TNFSF10	CSF
3.45249e-123	1.01693	0.576	0.268	1.26364e-118	GBP4	CSF
3.32886e-111	1.00722	0.533	0.239	1.21839e-106	HLA-DPA1	CSF
4.384e-99	0.989996	0.523	0.25	1.60459e-94	XAF1	CSF
4.06909e-125	0.987902	0.65	0.385	1.48933e-120	VMP1	CSF
1.37247e-117	0.970898	0.513	0.209	5.02339e-113	SAMD9L	CSF
4.2214e-87	0.967655	0.527	0.277	1.54508e-82	CYTOR	CSF
1.19165e-152	0.955472	0.75	0.46	4.36154e-148	GIMAP5	CSF
2.75549e-117	0.952938	0.592	0.3	1.00854e-112	SAMD9	CSF
1.13218e-141	0.94683	0.501	0.148	4.14389e-137	PARP9	CSF
1.71824e-129	0.928593	0.749	0.537	6.28895e-125	SP100	CSF
8.98789e-91	0.928141	0.575	0.336	3.28966e-86	HLA-DPB1	CSF
4.26413e-84	0.914049	0.553	0.313	1.56071e-79	PRDM1	CSF
3.5697e-114	0.910653	0.504	0.203	1.30655e-109	PARP14	CSF
2.17979e-80	0.899815	0.504	0.27	7.97826e-76	RBPJ	CSF
1.51376e-101	0.885316	0.274	0.024	5.54051e-97	CD38	CSF
8.93985e-124	0.874778	0.643	0.348	3.27207e-119	IRF9	CSF
2.56353e-127	0.848918	0.764	0.545	9.38276e-123	GIMAP1	CSF
5.20134e-103	0.836358	0.371	0.085	1.90374e-98	CXCR3	CSF
9.27437e-92	0.833686	0.635	0.428	3.39451e-87	SMAP2	CSF
7.8455e-100	0.816541	0.52	0.242	2.87153e-95	SLA	CSF
1.10553e-71	0.809451	0.475	0.247	4.04634e-67	SOCS1	CSF
2.57782e-90	0.797608	0.589	0.346	9.4351e-86	APOL6	CSF
5.16499e-97	0.794755	0.405	0.13	1.89044e-92	IRF7	CSF
1.26773e-77	0.787795	0.584	0.371	4.64002e-73	TPM4	CSF
5.91365e-88	0.771285	0.643	0.427	2.16445e-83	SP110	CSF
1.24983e-95	0.76132	0.672	0.459	4.57452e-91	BST2	CSF
1.04977e-88	0.753828	0.473	0.206	3.84226e-84	NABP1	CSF
3.73153e-74	0.73772	0.54	0.305	1.36578e-69	CEBPB	CSF
2.23279e-82	0.731511	0.596	0.372	8.17225e-78	UBE2L6	CSF
1.97799e-74	0.722434	0.508	0.269	7.23963e-70	PYHIN1	CSF
4.08038e-92	0.702591	0.336	0.079	1.49346e-87	ZNRF1	CSF
5.1547e-76	0.701648	0.594	0.368	1.88667e-71	SIT1	CSF
3.73874e-68	0.679129	0.277	0.07	1.36842e-63	OAS1	CSF
1.48129e-65	0.673874	0.471	0.252	5.42168e-61	GPRIN3	CSF
4.45036e-62	0.672048	0.295	0.094	1.62888e-57	PRF1	CSF
1.20558e-73	0.666957	0.675	0.463	4.41255e-69	CLEC2B	CSF
1.60192e-66	0.66474	0.297	0.085	5.86318e-62	CTLA4	CSF
3.99215e-64	0.66345	0.509	0.299	1.46117e-59	ACTN4	CSF
3.9872e-67	0.646162	0.515	0.299	1.45936e-62	RAPGEF6	CSF
3.3501e-62	0.645037	0.432	0.215	1.22617e-57	ARAP2	CSF
2.0508e-62	0.630784	0.439	0.225	7.50612e-58	PTPN22	CSF
4.49833e-68	0.624638	0.634	0.432	1.64644e-63	LBH	CSF
1.70959e-69	0.622703	0.615	0.414	6.25727e-65	BTN3A2	CSF
2.15287e-60	0.604271	0.484	0.279	7.87972e-56	DENND2D	CSF
1.33602e-65	0.589597	0.417	0.185	4.88995e-61	STOM	CSF
3.17722e-71	0.58866	0.407	0.167	1.16289e-66	GIMAP6	CSF
4.10759e-62	0.584208	0.391	0.17	1.50342e-57	SLAMF1	CSF
4.98601e-59	0.584081	0.38	0.172	1.82493e-54	IFI35	CSF
3.08089e-81	0.581952	0.24	0.027	1.12763e-76	OASL	CSF
2.26982e-61	0.581265	0.38	0.162	8.30777e-57	HSPA1A	CSF
4.25439e-55	0.571392	0.483	0.277	1.55715e-50	TANK	CSF
2.79571e-65	0.566568	0.384	0.158	1.02326e-60	BATF	CSF
4.69458e-59	0.566061	0.355	0.145	1.71826e-54	CHST12	CSF
2.68942e-56	0.5543	0.499	0.297	9.84354e-52	JAK3	CSF
2.54693e-58	0.544579	0.463	0.253	9.32203e-54	CYBC1	CSF
3.22666e-38	-0.350304	0.35	0.552	1.18099e-33	TIMP1	PBMC
1.61686e-79	-0.473626	0.122	0.351	5.91786e-75	PPP1R15A	PBMC
5.56351e-55	-0.478764	0.421	0.648	2.0363e-50	RCAN3	PBMC
3.05004e-71	-0.489673	0.136	0.359	1.11635e-66	C1orf162	PBMC
1.824e-62	-0.494835	0.403	0.648	6.67602e-58	TUBA1A	PBMC
2.35982e-92	-0.571831	0.074	0.295	8.63718e-88	CRIP2	PBMC
3.31066e-88	-0.613105	0.455	0.734	1.21174e-83	TCF7	PBMC
1.48036e-81	-0.753214	0.122	0.349	5.41825e-77	FOS	PBMC
2.67593e-171	-0.842838	0.102	0.445	9.79416e-167	S100A9	PBMC
2.90445e-161	-0.910906	0.192	0.563	1.06306e-156	MAL	PBMC
2.70295e-138	-0.979737	0.271	0.618	9.89305e-134	DUSP1	PBMC

## Sheet: CD4_C04
p_val	avg_log2FC	pct.1	pct.2	p_val_adj	gene	group
0	2.56897	0.862	0.133	0	CXCR6	CSF
5.79256e-271	2.21091	0.957	0.608	2.12014e-266	GZMA	CSF
1.51908e-232	1.84884	0.905	0.446	5.56e-228	GBP5	CSF
4.93377e-169	1.79558	0.741	0.241	1.80581e-164	CEBPD	CSF
4.21e-53	1.71296	0.35	0.088	1.5409e-48	GZMB	CSF
2.15976e-211	1.66527	0.85	0.388	7.90493e-207	RBPJ	CSF
1.8133e-213	1.6533	0.911	0.697	6.63685e-209	ALOX5AP	CSF
1.09131e-185	1.62086	0.637	0.053	3.9943e-181	CD38	CSF
1.93869e-153	1.57525	0.934	0.561	7.09581e-149	CCL5	CSF
9.71968e-159	1.49549	0.852	0.495	3.5575e-154	STAT1	CSF
3.31108e-117	1.40539	0.706	0.358	1.21189e-112	FKBP5	CSF
7.34436e-175	1.35024	0.91	0.702	2.68811e-170	RNF213	CSF
8.10477e-141	1.34197	0.883	0.585	2.96643e-136	ID2	CSF
8.58139e-152	1.31642	0.651	0.154	3.14088e-147	ZNRF1	CSF
5.65781e-188	1.31078	0.874	0.501	2.07081e-183	IFI16	CSF
3.45539e-203	1.3061	0.928	0.676	1.26471e-198	GIMAP4	CSF
1.26746e-143	1.26843	0.823	0.481	4.63903e-139	SLFN5	CSF
7.15987e-78	1.26743	0.434	0.088	2.62058e-73	CCL4	CSF
2.22723e-120	1.24803	0.599	0.153	8.15187e-116	SOCS1	CSF
7.81558e-149	1.23708	0.856	0.526	2.86058e-144	CYTOR	CSF
3.26003e-178	1.23026	0.88	0.532	1.1932e-173	STK17A	CSF
4.53214e-56	1.22307	0.415	0.137	1.65881e-51	XIST	CSF
3.21241e-117	1.22184	0.715	0.319	1.17577e-112	TYMP	CSF
7.2806e-152	1.22159	0.89	0.687	2.66477e-147	CKLF	CSF
1.97971e-134	1.21857	0.781	0.387	7.24594e-130	TNFSF10	CSF
2.39998e-132	1.19237	0.884	0.546	8.78418e-128	HLA-DRB1	CSF
6.03329e-101	1.18846	0.692	0.33	2.20824e-96	GBP1	CSF
8.9642e-74	1.18806	0.677	0.406	3.28099e-69	MT2A	CSF
4.08118e-88	1.14951	0.494	0.115	1.49375e-83	IFNG	CSF
3.11907e-117	1.13703	0.54	0.102	1.14161e-112	P2RX5	CSF
3.72652e-128	1.1362	0.839	0.578	1.36394e-123	XBP1	CSF
6.08938e-121	1.09004	0.797	0.471	2.22877e-116	GBP2	CSF
1.41658e-122	1.08533	0.881	0.592	5.18483e-118	IRF1	CSF
1.28886e-81	1.08176	0.582	0.236	4.71736e-77	FABP5	CSF
5.69702e-109	1.0726	0.69	0.308	2.08517e-104	GPR171	CSF
1.05434e-127	1.05001	0.821	0.487	3.85897e-123	TAP1	CSF
2.24804e-118	1.02269	0.812	0.51	8.22807e-114	BST2	CSF
9.76893e-100	1.02097	0.675	0.301	3.57553e-95	EPSTI1	CSF
2.11741e-101	1.01723	0.624	0.232	7.74993e-97	ADAM19	CSF
1.45578e-81	1.00706	0.781	0.463	5.32831e-77	HLA-DRA	CSF
1.4977e-97	1.00529	0.736	0.407	5.48173e-93	PIM1	CSF
1.04951e-111	0.992171	0.77	0.402	3.84133e-107	GIMAP5	CSF
8.79631e-66	0.989981	0.726	0.494	3.21954e-61	DDIT4	CSF
1.31923e-85	0.986803	0.714	0.425	4.82851e-81	TPM4	CSF
2.23244e-85	0.97202	0.692	0.394	8.17096e-81	VMP1	CSF
9.49137e-76	0.971829	0.785	0.568	3.47394e-71	RESF1	CSF
9.02884e-108	0.970234	0.659	0.227	3.30465e-103	CXCR3	CSF
2.07321e-88	0.941488	0.656	0.316	7.58816e-84	SLA	CSF
3.19419e-98	0.934891	0.447	0.053	1.16911e-93	CCR5	CSF
2.36704e-86	0.925944	0.677	0.33	8.6636e-82	GBP4	CSF
6.72707e-99	0.898785	0.769	0.455	2.46218e-94	IDH2	CSF
4.24063e-88	0.892184	0.571	0.195	1.55211e-83	BATF	CSF
1.29074e-63	0.889542	0.646	0.374	4.72425e-59	LGALS3	CSF
1.47188e-69	0.873698	0.779	0.497	5.38723e-65	LINC01871	CSF
2.86691e-75	0.863999	0.581	0.255	1.04932e-70	PARP14	CSF
1.68914e-74	0.844487	0.777	0.557	6.18242e-70	SP100	CSF
6.7171e-71	0.8443	0.406	0.083	2.45853e-66	APOBEC3H	CSF
1.36788e-60	0.841134	0.374	0.085	5.00658e-56	LINC01943	CSF
9.8545e-78	0.833058	0.78	0.512	3.60684e-73	EFHD2	CSF
2.74856e-86	0.831799	0.455	0.085	1.006e-81	OASL	CSF
8.27663e-78	0.831328	0.537	0.185	3.02933e-73	PARP9	CSF
6.00112e-56	0.820138	0.476	0.198	2.19647e-51	GLUL	CSF
4.83518e-88	0.815576	0.551	0.171	1.76972e-83	GIMAP6	CSF
9.74658e-76	0.814665	0.663	0.343	3.56735e-71	TANK	CSF
2.85777e-43	0.814343	0.411	0.167	1.04597e-38	HLA-DQA1	CSF
4.99599e-66	0.812432	0.577	0.261	1.82858e-61	SAMD9L	CSF
6.88066e-70	0.809509	0.639	0.34	2.51839e-65	PDE7A	CSF
2.81822e-64	0.808189	0.648	0.354	1.0315e-59	CEBPB	CSF
6.43374e-81	0.807208	0.838	0.567	2.35481e-76	HLA-DPA1	CSF
2.57281e-71	0.801557	0.675	0.366	9.41675e-67	APOL6	CSF
3.88738e-73	0.798509	0.586	0.25	1.42282e-68	GYG1	CSF
1.77215e-50	0.793694	0.747	0.512	6.48626e-46	HOPX	CSF
3.41731e-77	0.7883	0.753	0.469	1.25077e-72	GIMAP1	CSF
9.79777e-49	0.784392	0.613	0.366	3.58608e-44	PRDM1	CSF
2.91274e-83	0.782445	0.794	0.517	1.06609e-78	ACTN4	CSF
1.638e-51	0.774948	0.539	0.27	5.99523e-47	XAF1	CSF
8.9662e-88	0.766918	0.941	0.727	3.28172e-83	CD74	CSF
2.46526e-66	0.764268	0.284	0.006	9.0231e-62	CCR1	CSF
3.26518e-71	0.761868	0.786	0.549	1.19509e-66	LBH	CSF
1.36179e-68	0.760704	0.7	0.413	4.98429e-64	UBE2L6	CSF
6.00034e-72	0.760512	0.572	0.233	2.19619e-67	ITGAE	CSF
1.83321e-65	0.758017	0.662	0.365	6.70973e-61	PTPN22	CSF
4.62908e-66	0.74668	0.612	0.298	1.69429e-61	RAPGEF6	CSF
2.55701e-56	0.743671	0.581	0.297	9.3589e-52	GPRIN3	CSF
3.20407e-64	0.730564	0.555	0.236	1.17272e-59	SLAMF1	CSF
8.29964e-57	0.723886	0.421	0.131	3.03775e-52	TRPS1	CSF
2.89329e-50	0.719519	0.573	0.309	1.05897e-45	IKZF3	CSF
6.59282e-59	0.719374	0.721	0.48	2.41304e-54	SIT1	CSF
4.58133e-50	0.714597	0.527	0.256	1.67681e-45	DPP4	CSF
1.73998e-54	0.711121	0.58	0.299	6.36851e-50	GALM	CSF
9.09962e-51	0.709761	0.402	0.135	3.33055e-46	DLEU2	CSF
3.5865e-53	0.709275	0.597	0.329	1.3127e-48	SAMD9	CSF
5.66886e-61	0.707379	0.612	0.306	2.07486e-56	PTPN7	CSF
3.22381e-63	0.706164	0.656	0.356	1.17995e-58	IRF9	CSF
2.87128e-59	0.695428	0.732	0.491	1.05092e-54	CD96	CSF
6.36481e-61	0.693834	0.656	0.364	2.32958e-56	RASAL3	CSF
2.25533e-59	0.693274	0.77	0.544	8.25474e-55	GLIPR1	CSF
7.34372e-72	0.693166	0.823	0.594	2.68788e-67	JPT1	CSF
5.01304e-46	0.692249	0.423	0.171	1.83482e-41	TMIGD2	CSF
6.3545e-62	0.686293	0.467	0.157	2.32581e-57	TESC	CSF
2.87174e-59	0.683553	0.519	0.212	1.05109e-54	MIR4435-2HG	CSF
1.36667e-58	0.680217	0.847	0.557	5.00216e-54	CST7	CSF
5.62498e-53	0.677641	0.698	0.446	2.0588e-48	APOBEC3G	CSF
2.2319e-63	0.675981	0.839	0.573	8.16896e-59	HLA-DPB1	CSF
2.50314e-70	0.674561	0.479	0.144	9.16174e-66	SMCO4	CSF
3.30521e-41	0.671115	0.498	0.22	1.20974e-36	HLA-DRB5	CSF
4.49783e-63	0.666527	0.364	0.067	1.64625e-58	DAPK2	CSF
1.68198e-57	0.65976	0.727	0.482	6.15622e-53	PYCARD	CSF
8.99901e-55	0.658319	0.485	0.191	3.29373e-50	NABP1	CSF
4.81717e-60	0.657991	0.296	0.027	1.76313e-55	HAVCR2	CSF
2.80035e-55	0.657921	0.752	0.531	1.02496e-50	MBP	CSF
3.58294e-50	0.657365	0.661	0.396	1.31139e-45	CTSD	CSF
1.32994e-51	0.652996	0.66	0.377	4.86772e-47	PYHIN1	CSF
4.52304e-52	0.651824	0.637	0.368	1.65548e-47	AKNA	CSF
1.19227e-46	0.647011	0.392	0.13	4.36384e-42	MT1E	CSF
2.97855e-65	0.642356	0.325	0.034	1.09018e-60	TOX2	CSF
1.4202e-58	0.64197	0.771	0.53	5.19808e-54	PSMA4	CSF
1.17786e-60	0.638313	0.807	0.602	4.31109e-56	NOP10	CSF
2.14589e-47	0.636702	0.649	0.405	7.85418e-43	PARP8	CSF
1.20285e-47	0.636463	0.679	0.439	4.40256e-43	SP110	CSF
3.70397e-64	0.635645	0.743	0.47	1.35569e-59	CLTA	CSF
9.2353e-55	0.633544	0.673	0.406	3.38021e-50	IFI27L2	CSF
4.5e-47	0.631057	0.665	0.447	1.64705e-42	SYNRG	CSF
6.56572e-53	0.629174	0.622	0.356	2.40312e-48	JAK3	CSF
2.76232e-49	0.627584	0.566	0.297	1.01104e-44	THEMIS	CSF
3.25574e-54	0.626455	0.683	0.414	1.19163e-49	MXD4	CSF
5.98104e-47	0.625609	0.389	0.13	2.18912e-42	CPNE7	CSF
1.64722e-47	0.621237	0.527	0.265	6.02899e-43	SH2D2A	CSF
5.25196e-44	0.616898	0.388	0.139	1.92227e-39	FRMD4B	CSF
2.38682e-44	0.615147	0.655	0.434	8.73599e-40	BTN3A2	CSF
1.09333e-51	0.614693	0.726	0.496	4.00171e-47	UBXN4	CSF
7.07491e-54	0.612407	0.779	0.573	2.58949e-49	WIPF1	CSF
1.31861e-52	0.611927	0.621	0.335	4.82624e-48	ZNRD1	CSF
3.29149e-53	0.61084	0.38	0.108	1.20472e-48	PALM2-AKAP2	CSF
1.59438e-41	0.607891	0.488	0.241	5.8356e-37	IFI35	CSF
3.15687e-38	0.604297	0.579	0.363	1.15545e-33	XRN1	CSF
1.37806e-36	0.603876	0.458	0.23	5.04382e-32	MIAT	CSF
1.32782e-47	0.601901	0.56	0.291	4.85997e-43	CALCOCO2	CSF
3.26404e-53	0.601642	0.589	0.297	1.19467e-48	CYBC1	CSF
3.29223e-38	0.601521	0.528	0.296	1.20499e-33	ARAP2	CSF
5.75789e-53	0.59864	0.459	0.164	2.10745e-48	PLEKHF1	CSF
1.5151e-44	0.597882	0.594	0.343	5.54543e-40	NMI	CSF
4.73834e-53	0.593538	0.394	0.116	1.73428e-48	LINC00426	CSF
4.32674e-48	0.592269	0.497	0.219	1.58363e-43	HSPA1A	CSF
1.89928e-47	0.592125	0.388	0.129	6.95155e-43	S100PBP	CSF
8.36757e-42	0.590152	0.687	0.484	3.06262e-37	SERPINB1	CSF
2.51931e-47	0.589806	0.579	0.298	9.22092e-43	TOP1	CSF
1.75396e-45	0.586966	0.724	0.499	6.41966e-41	VAMP5	CSF
2.55428e-42	0.584884	0.476	0.222	9.34891e-38	AGTRAP	CSF
1.24223e-37	0.584348	0.399	0.171	4.54668e-33	TIFA	CSF
3.57287e-42	0.584126	0.497	0.235	1.30771e-37	KDM5B	CSF
5.06645e-47	0.583913	0.757	0.538	1.85437e-42	PPP1R18	CSF
5.42264e-49	0.582941	0.614	0.332	1.98474e-44	STOM	CSF
2.07637e-43	0.58268	0.386	0.136	7.59973e-39	NCF4	CSF
1.25396e-41	0.582472	0.601	0.353	4.58961e-37	C5orf56	CSF
2.87505e-45	0.57897	0.271	0.042	1.0523e-40	GADD45G	CSF
7.31995e-43	0.576036	0.578	0.326	2.67918e-38	RAB27A	CSF
7.4585e-46	0.571777	0.369	0.116	2.72988e-41	SYTL2	CSF
2.67085e-40	0.570436	0.489	0.241	9.77557e-36	CHST12	CSF
4.1595e-33	0.570109	0.439	0.227	1.52242e-28	IL6ST	CSF
4.01688e-46	0.569919	0.385	0.13	1.47022e-41	MTHFD2	CSF
1.231e-49	0.569367	0.373	0.106	4.50557e-45	ARHGAP18	CSF
5.56072e-41	0.56557	0.585	0.345	2.03528e-36	PREX1	CSF
1.2227e-40	0.562099	0.446	0.205	4.4752e-36	TUT7	CSF
3.95458e-47	0.556058	0.412	0.15	1.44742e-42	NARF	CSF
6.69818e-42	0.556038	0.566	0.313	2.4516e-37	OXNAD1	CSF
7.44227e-36	0.553483	0.566	0.339	2.72394e-31	ADA	CSF
1.17641e-38	0.552819	0.335	0.115	4.30577e-34	ADAM12	CSF
3.92024e-49	0.547018	0.324	0.074	1.43485e-44	ETV7	CSF
7.21052e-37	0.546018	0.653	0.453	2.63912e-32	DOCK8	CSF
1.72987e-47	0.545967	0.253	0.028	6.3315e-43	DUSP6	CSF
1.03258e-38	0.543502	0.554	0.322	3.77933e-34	SP140	CSF
1.24618e-38	0.542399	0.577	0.339	4.56115e-34	IRF2	CSF
5.89374e-31	0.540616	0.484	0.277	2.15717e-26	GOLGB1	CSF
1.17287e-38	0.540586	0.499	0.251	4.2928e-34	EVI2A	CSF
1.08369e-46	0.533233	0.462	0.193	3.96643e-42	C14orf119	CSF
2.99633e-31	0.532501	0.462	0.25	1.09669e-26	AC004687.1	CSF
1.06394e-41	0.531524	0.796	0.579	3.89412e-37	CLEC2B	CSF
6.87511e-42	0.531076	0.362	0.126	2.51636e-37	ASXL2	CSF
1.4956e-33	0.530534	0.605	0.394	5.47406e-29	PHF11	CSF
1.46397e-35	0.528805	0.336	0.12	5.35828e-31	PLSCR1	CSF
1.86826e-37	0.525481	0.448	0.207	6.838e-33	IL2RB	CSF
1.22986e-51	0.523953	0.254	0.019	4.50142e-47	SLC27A2	CSF
1.92923e-33	0.523162	0.458	0.236	7.06117e-29	CBLB	CSF
1.45346e-42	0.522324	0.347	0.101	5.31982e-38	CLU	CSF
1.85646e-30	0.522067	0.487	0.287	6.79483e-26	ERAP2	CSF
2.83003e-35	0.519366	0.355	0.136	1.03582e-30	IRF7	CSF
2.82895e-47	0.517297	0.35	0.092	1.03542e-42	IL18RAP	CSF
5.16875e-40	0.516966	0.233	0.033	1.89181e-35	ITGA1	CSF
7.04825e-35	0.515935	0.479	0.253	2.57973e-30	SPPL2A	CSF
7.83232e-38	0.515058	0.658	0.436	2.86671e-33	TMEM167A	CSF
8.82836e-36	0.512258	0.478	0.246	3.23127e-31	LASP1	CSF
1.78829e-38	0.511829	0.431	0.189	6.54533e-34	GLCCI1	CSF
1.20606e-31	0.508968	0.4	0.188	4.41429e-27	LGALS3BP	CSF
4.08803e-41	0.508185	0.395	0.15	1.49626e-36	TSPAN5	CSF
9.21077e-38	0.50199	0.575	0.336	3.37123e-33	TXNDC17	CSF
2.41201e-29	0.500592	0.552	0.349	8.82819e-25	MRPS6	CSF
4.4103e-32	0.496274	0.451	0.241	1.61421e-27	RGL4	CSF
1.27975e-34	0.495429	0.339	0.124	4.68402e-30	SAP30	CSF
7.88832e-36	0.495148	0.533	0.297	2.88721e-31	SKA2	CSF
8.27937e-30	0.491956	0.581	0.374	3.03033e-25	TBL1XR1	CSF
2.26208e-32	0.489609	0.493	0.264	8.27944e-28	LMO4	CSF
1.29444e-31	0.483539	0.623	0.406	4.7378e-27	LCP2	CSF
7.65552e-40	0.483498	0.353	0.117	2.802e-35	TNFRSF1A	CSF
6.99605e-37	0.482269	0.513	0.273	2.56062e-32	SFT2D1	CSF
4.60324e-30	0.482067	0.432	0.226	1.68483e-25	TRIM56	CSF
1.5834e-30	0.478393	0.429	0.218	5.7954e-26	IFNGR1	CSF
1.71899e-34	0.477732	0.397	0.172	6.29167e-30	ST8SIA4	CSF
3.79561e-36	0.477583	0.417	0.181	1.38923e-31	HLA-DMA	CSF
3.99731e-36	0.476629	0.353	0.133	1.46306e-31	FUT8	CSF
8.69588e-34	0.473891	0.38	0.158	3.18278e-29	TRIM13	CSF
4.44622e-32	0.472682	0.577	0.353	1.62736e-27	SAMSN1	CSF
4.5842e-33	0.470883	0.415	0.199	1.67786e-28	DTX3L	CSF
7.79258e-44	0.469957	0.224	0.019	2.85216e-39	FASLG	CSF
6.7743e-34	0.466697	0.368	0.15	2.47946e-29	HNRNPLL	CSF
3.23819e-32	0.463979	0.483	0.258	1.18521e-27	TGFBR2	CSF
3.18686e-27	0.46397	0.555	0.349	1.16642e-22	CDK2AP2	CSF
2.70369e-26	0.462257	0.552	0.352	9.89576e-22	TNFRSF1B	CSF
1.18846e-29	0.462193	0.549	0.331	4.34989e-25	ATXN1	CSF
2.37903e-30	0.46199	0.372	0.171	8.7075e-26	GAB3	CSF
7.87852e-35	0.459779	0.384	0.16	2.88362e-30	TRIM69	CSF
1.24324e-38	0.459545	0.29	0.073	4.55039e-34	LINC02694	CSF
3.62353e-42	0.459315	0.366	0.115	1.32625e-37	CASP3	CSF
6.97372e-40	0.457308	0.326	0.092	2.55245e-35	F2R	CSF
5.35393e-35	0.457048	0.343	0.126	1.95959e-30	IL17RA	CSF
8.05236e-39	0.456942	0.507	0.253	2.94725e-34	HSBP1	CSF
1.52805e-28	0.456617	0.532	0.326	5.59282e-24	PSTPIP1	CSF
7.50317e-31	0.454864	0.426	0.209	2.74624e-26	RASA2	CSF
4.22148e-33	0.453441	0.337	0.126	1.54511e-28	LINC01934	CSF
4.23327e-28	0.453264	0.522	0.318	1.54942e-23	SQOR	CSF
8.78499e-29	0.451632	0.538	0.329	3.21539e-24	GIMAP2	CSF
3.63567e-28	0.4505	0.436	0.234	1.33069e-23	DNAJC1	CSF
4.29913e-30	0.450463	0.536	0.326	1.57353e-25	KRAS	CSF
3.04009e-28	0.448325	0.446	0.243	1.1127e-23	MITD1	CSF
8.91003e-33	0.44533	0.438	0.213	3.26116e-28	KIAA0040	CSF
3.14096e-26	0.443583	0.514	0.311	1.14962e-21	LPIN2	CSF
3.39278e-38	0.441024	0.255	0.054	1.24179e-33	TMEM140	CSF
3.22406e-27	0.440831	0.503	0.298	1.18004e-22	RBM6	CSF
1.94892e-31	0.440477	0.361	0.153	7.13325e-27	SLC9A9	CSF
1.05434e-29	0.437614	0.486	0.268	3.85899e-25	CTSB	CSF
6.36035e-40	0.43716	0.264	0.053	2.32795e-35	GFI1	CSF
7.52664e-32	0.436643	0.384	0.168	2.75483e-27	CMIP	CSF
1.0061e-34	0.435844	0.328	0.113	3.68242e-30	SNTB2	CSF
2.04679e-30	0.431505	0.544	0.325	7.49147e-26	CHMP5	CSF
2.64428e-29	0.430376	0.586	0.374	9.67834e-25	SEMA4D	CSF
7.59424e-33	0.425742	0.418	0.195	2.77957e-28	COPB2	CSF
1.54433e-25	0.424018	0.526	0.322	5.65241e-21	IDI1	CSF
2.31857e-28	0.41852	0.375	0.175	8.48621e-24	FAM118A	CSF
5.19968e-32	0.407576	0.343	0.137	1.90314e-27	GBP3	CSF
1.01573e-24	0.406242	0.469	0.26	3.71768e-20	CMC1	CSF
1.70451e-35	0.39204	0.282	0.076	6.23867e-31	RAB33A	CSF
4.46658e-35	0.386262	0.27	0.07	1.63481e-30	SBNO2	CSF
2.59822e-28	0.378352	0.397	0.191	9.50975e-24	FAM104A	CSF
3.65485e-33	0.372792	0.312	0.105	1.33771e-28	BCL3	CSF
6.36968e-85	-0.473917	0.079	0.322	2.33137e-80	ICAM2	PBMC
1.13849e-53	-0.482158	0.227	0.474	4.167e-49	SH3BP5	PBMC
3.06633e-45	-0.482208	0.282	0.506	1.12231e-40	RNF126	PBMC
1.07342e-61	-0.513879	0.113	0.336	3.92883e-57	S1PR1	PBMC
3.89859e-59	-0.515817	0.113	0.338	1.42692e-54	GPR183	PBMC
8.75623e-45	-0.520806	0.346	0.567	3.20487e-40	FLT3LG	PBMC
6.21663e-73	-0.554689	0.144	0.404	2.27535e-68	RASGRP2	PBMC
1.39978e-66	-0.584406	0.261	0.531	5.12332e-62	SNHG16	PBMC
8.86357e-59	-0.611859	0.192	0.433	3.24416e-54	CDC14A	PBMC
8.03165e-62	-0.624432	0.252	0.504	2.93966e-57	CDKN2D	PBMC
3.81174e-65	-0.635284	0.149	0.395	1.39514e-60	SORL1	PBMC
2.88058e-58	-0.650095	0.239	0.477	1.05432e-53	RCAN3	PBMC
7.45625e-109	-0.663489	0.039	0.267	2.72906e-104	MAL	PBMC
1.08634e-57	-0.66697	0.43	0.669	3.97611e-53	SNHG8	PBMC
3.13256e-55	-0.692564	0.256	0.504	1.14655e-50	TIMP1	PBMC
3.91509e-96	-0.695139	0.085	0.351	1.43296e-91	PLAC8	PBMC
9.54005e-78	-0.697586	0.651	0.86	3.49175e-73	SNHG5	PBMC
3.28514e-111	-0.703353	0.147	0.476	1.20239e-106	CDC25B	PBMC
1.17369e-66	-0.713449	0.225	0.489	4.2958e-62	DNAJB1	PBMC
3.58342e-97	-0.715638	0.129	0.425	1.31157e-92	PPP1R15A	PBMC
4.09511e-52	-0.75608	0.126	0.326	1.49885e-47	AC253572.2	PBMC
7.89013e-82	-0.79889	0.468	0.739	2.88787e-77	RIPOR2	PBMC
8.09948e-102	-0.824018	0.631	0.855	2.96449e-97	SF1	PBMC
8.35501e-100	-0.829794	0.11	0.393	3.05802e-95	S100A9	PBMC
1.80098e-45	-0.830903	0.405	0.612	6.59175e-41	ZFP36	PBMC
1.92722e-141	-0.839664	0.092	0.433	7.05381e-137	KLF3	PBMC
9.41481e-86	-0.87088	0.502	0.793	3.44591e-81	RPS4Y1	PBMC
1.83794e-74	-0.889551	0.607	0.821	6.72706e-70	TSC22D3	PBMC
1.93818e-72	-0.904625	0.504	0.726	7.09393e-68	NOSIP	PBMC
2.35007e-53	-0.904936	0.542	0.745	8.60149e-49	CXCR4	PBMC
1.19593e-78	-0.92243	0.093	0.331	4.37724e-74	FOS	PBMC
2.15961e-139	-0.966779	0.151	0.526	7.90439e-135	TCF7	PBMC
1.77893e-73	-1.10232	0.529	0.742	6.51107e-69	TNFAIP3	PBMC
2.99062e-257	-1.43183	0.336	0.951	1.0946e-252	KLF2	PBMC
2.03242e-182	-1.64392	0.247	0.687	7.43886e-178	DUSP1	PBMC

## Sheet: CD4_C05
p_val	avg_log2FC	pct.1	pct.2	p_val_adj	gene	group
3.01654e-95	1.87604	0.698	0.368	1.10408e-90	RGS1	CSF
1.98815e-48	1.78144	0.376	0.11	7.27682e-44	CCL5	CSF
2.25008e-102	1.71241	0.76	0.518	8.23552e-98	RNF213	CSF
1.97163e-78	1.71176	0.7	0.46	7.21636e-74	ISG15	CSF
2.47239e-72	1.47883	0.541	0.21	9.04921e-68	TYMP	CSF
3.90288e-89	1.39143	0.647	0.303	1.42849e-84	EPSTI1	CSF
4.14096e-88	1.39049	0.743	0.459	1.51563e-83	GBP5	CSF
4.25106e-48	1.35942	0.567	0.346	1.55593e-43	IL2RA	CSF
4.73401e-83	1.34174	0.694	0.377	1.73269e-78	STAT1	CSF
2.05219e-71	1.30602	0.594	0.285	7.51122e-67	GBP1	CSF
5.12702e-70	1.27289	0.482	0.149	1.87654e-65	SOCS1	CSF
3.54335e-59	1.26477	0.523	0.229	1.2969e-54	XAF1	CSF
4.08807e-48	1.24931	0.603	0.387	1.49627e-43	CTSC	CSF
3.22138e-76	1.23977	0.657	0.381	1.17906e-71	VMP1	CSF
3.348e-62	1.23119	0.652	0.424	1.2254e-57	UGP2	CSF
7.74391e-59	1.21373	0.491	0.197	2.83435e-54	SAMD9L	CSF
1.92249e-71	1.21144	0.629	0.335	7.03651e-67	PIM1	CSF
4.72802e-61	1.16612	0.599	0.313	1.7305e-56	SAMD9	CSF
6.19983e-32	1.15523	0.475	0.271	2.2692e-27	TNFRSF4	CSF
1.91991e-46	1.14776	0.468	0.205	7.02706e-42	CST7	CSF
1.35553e-66	1.14043	0.636	0.363	4.96138e-62	TAP1	CSF
1.34023e-43	1.11876	0.419	0.177	4.90538e-39	MX1	CSF
1.38281e-40	1.11625	0.37	0.131	5.06123e-36	LINC01943	CSF
7.66702e-53	1.1083	0.285	0.026	2.80621e-48	CXCR6	CSF
3.64168e-62	1.08457	0.503	0.194	1.33289e-57	HSPA1A	CSF
2.64433e-53	1.05376	0.576	0.31	9.67852e-49	PRDM1	CSF
1.36772e-37	1.02376	0.41	0.177	5.00599e-33	TNFRSF18	CSF
1.65052e-57	1.00214	0.726	0.505	6.04108e-53	IRF1	CSF
3.22734e-44	0.99715	0.423	0.168	1.18124e-39	DDIT4	CSF
1.91903e-41	0.990197	0.342	0.105	7.02385e-37	CISH	CSF
7.31746e-50	0.981595	0.422	0.15	2.67827e-45	PARP9	CSF
1.21859e-40	0.976102	0.371	0.138	4.46018e-36	OAS1	CSF
2.52752e-36	0.975566	0.277	0.062	9.25096e-32	GZMK	CSF
5.65725e-52	0.968987	0.369	0.088	2.07061e-47	CXCR3	CSF
2.40104e-40	0.958948	0.37	0.135	8.78805e-36	IRF7	CSF
1.00634e-33	0.954066	0.446	0.241	3.6833e-29	EIF2AK2	CSF
6.93342e-48	0.952631	0.608	0.341	2.5377e-43	MAF	CSF
2.72702e-35	0.949205	0.528	0.321	9.98115e-31	CTLA4	CSF
6.58364e-48	0.938066	0.554	0.312	2.40968e-43	SLA	CSF
5.49517e-47	0.936217	0.484	0.223	2.01129e-42	BATF	CSF
6.31588e-40	0.932601	0.517	0.286	2.31167e-35	NABP1	CSF
1.53386e-39	0.873511	0.492	0.255	5.61409e-35	GBP4	CSF
1.79575e-35	0.843997	0.533	0.333	6.57262e-31	APOL6	CSF
2.75729e-36	0.842525	0.267	0.06	1.00919e-31	CD38	CSF
2.13082e-38	0.833477	0.583	0.374	7.79903e-34	IRF9	CSF
1.8895e-39	0.812117	0.378	0.138	6.91574e-35	SLAMF1	CSF
5.98547e-37	0.808828	0.371	0.138	2.19074e-32	SPATS2L	CSF
1.06439e-33	0.771632	0.297	0.091	3.89578e-29	FRMD4B	CSF
1.73535e-35	0.711326	0.25	0.049	6.35154e-31	ETV7	CSF
3.64824e-28	-0.399736	0.355	0.564	1.33529e-23	TUBA1A	PBMC
1.01162e-30	-0.433711	0.42	0.642	3.70264e-26	RCAN3	PBMC
5.249e-41	-0.471126	0.63	0.85	1.92119e-36	SNHG6	PBMC
2.5302e-34	-0.493203	0.428	0.651	9.2608e-30	SNHG8	PBMC
6.23588e-47	-0.581642	0.598	0.829	2.28239e-42	GAS5	PBMC
5.06614e-70	-0.591617	0.063	0.279	1.85426e-65	LYZ	PBMC
5.94582e-41	-0.604783	0.275	0.514	2.17623e-36	LEF1	PBMC
3.77845e-45	-0.622856	0.548	0.795	1.38295e-40	FOXP1	PBMC
1.06385e-53	-0.623734	0.574	0.799	3.89379e-49	SNHG5	PBMC
2.60864e-52	-0.626353	0.243	0.513	9.54788e-48	KLF3	PBMC
4.14789e-45	-0.651398	0.213	0.454	1.51817e-40	DUSP1	PBMC
2.67504e-80	-0.658419	0.046	0.263	9.79092e-76	S100A8	PBMC
9.44277e-57	-0.672491	0.467	0.722	3.45615e-52	RIPOR2	PBMC
3.66883e-61	-0.742621	0.257	0.546	1.34283e-56	TCF7	PBMC
8.5978e-77	-0.840446	0.179	0.49	3.14688e-72	MAL	PBMC
1.09408e-120	-1.08995	0.091	0.426	4.00444e-116	S100A9	PBMC

## Sheet: CD4_C06
p_val	avg_log2FC	pct.1	pct.2	p_val_adj	gene	group
0.000963727	4.2851	0.317	0.059	1	HBA2	CSF
0.00360234	2.37435	0.246	0.029	1	IFI27	CSF
2.69109e-14	2.32237	0.951	0.5	9.84965e-10	GZMA	CSF
0.00121491	2.0382	0.394	0.147	1	IGHM	CSF
9.66562e-12	2.03124	0.746	0.088	3.53771e-07	CXCR6	CSF
5.63186e-13	1.91227	0.949	0.676	2.06132e-08	GBP5	CSF
2.92249e-12	1.85951	0.946	0.412	1.06966e-07	CCL5	CSF
6.84973e-10	1.8579	0.823	0.412	2.50707e-05	TYMP	CSF
2.12798e-11	1.72781	0.929	0.618	7.78862e-07	GBP1	CSF
1.37651e-07	1.68508	0.563	0.088	0.00503816	CEBPD	CSF
0.000210603	1.59574	0.334	0.029	1	GZMB	CSF
0.00039061	1.52983	0.437	0.176	1	IGLC2	CSF
7.70989e-10	1.43425	0.851	0.441	2.8219e-05	CD38	CSF
1.22303e-08	1.42918	0.723	0.235	0.00044764	DDIT4	CSF
1.60594e-06	1.32069	0.577	0.147	0.0587792	LAG3	CSF
1.55287e-07	1.24802	0.594	0.118	0.00568364	HAVCR2	CSF
0.000769221	1.2316	0.363	0.088	1	CLIC3	CSF
0.000435241	1.22396	0.426	0.118	1	IFI44L	CSF
3.75229e-08	1.21788	0.803	0.412	0.00137338	IFI6	CSF
0.00114571	1.17054	0.563	0.294	1	LGALS1	CSF
2.27177e-05	1.15361	0.397	0.029	0.831491	IGLC3	CSF
0.000229055	1.14545	0.731	0.441	1	RGS1	CSF
2.62421e-05	1.13718	0.471	0.059	0.960487	GZMH	CSF
1.01336e-07	1.12987	0.943	0.529	0.003709	GZMK	CSF
2.12824e-07	1.11446	0.734	0.324	0.00778958	PARP9	CSF
2.74784e-08	1.09648	0.717	0.324	0.00100574	PTPN22	CSF
4.19006e-07	1.07608	0.654	0.147	0.015336	GPR171	CSF
8.50735e-06	1.03629	0.617	0.235	0.311378	LGALS3	CSF
1.4815e-06	1.03547	0.937	0.706	0.0542246	ISG15	CSF
1.65516e-06	1.02516	0.871	0.559	0.0605807	GBP4	CSF
2.44961e-07	1.01525	0.734	0.324	0.00896582	PARP8	CSF
2.18475e-05	0.996047	0.694	0.382	0.799642	XBP1	CSF
7.54456e-07	0.985618	0.846	0.471	0.0276138	SAMD9L	CSF
2.01826e-05	0.968709	0.817	0.559	0.738705	TRIM22	CSF
1.18196e-06	0.966364	0.797	0.5	0.0432609	APOBEC3G	CSF
0.000342998	0.965642	0.42	0.088	1	CCL4	CSF
4.06575e-07	0.929291	0.826	0.559	0.014881	IDH2	CSF
2.14548e-06	0.917988	0.829	0.5	0.0785269	NKG7	CSF
9.07169e-06	0.912828	0.829	0.588	0.332033	CTSC	CSF
4.56566e-06	0.902021	0.46	0.029	0.167108	CCR5	CSF
2.57647e-05	0.898778	0.737	0.441	0.943015	TNFSF10	CSF
0.00131729	0.894636	0.503	0.265	1	PDCD1	CSF
2.32852e-07	0.890405	0.897	0.647	0.00852261	GIMAP1	CSF
9.67041e-05	0.885541	0.397	0.059	1	SOCS1	CSF
3.691e-06	0.883833	0.669	0.294	0.135094	CXCR3	CSF
0.000209329	0.883582	0.777	0.559	1	HLA-DPB1	CSF
3.73241e-05	0.878551	0.466	0.088	1	OASL	CSF
9.99535e-06	0.873975	0.726	0.441	0.36584	GLIPR1	CSF
0.000214261	0.867189	0.746	0.5	1	HLA-DPA1	CSF
0.000415261	0.859246	0.497	0.147	1	HLA-DRB5	CSF
0.000333298	0.848946	0.597	0.353	1	CTLA4	CSF
9.60276e-06	0.839961	0.637	0.324	0.35147	GIMAP6	CSF
1.67612e-06	0.831501	0.786	0.471	0.0613478	REEP5	CSF
3.3876e-05	0.82998	0.814	0.559	1	XAF1	CSF
0.000375167	0.825135	0.354	0.059	1	IGLC1	CSF
4.28014e-05	0.822258	0.754	0.529	1	C12orf75	CSF
0.00109739	0.813856	0.249	0	1	HLA-DQA1	CSF
1.74258e-05	0.813398	0.903	0.412	0.637802	CST7	CSF
2.76322e-06	0.809629	0.794	0.412	0.101136	NMI	CSF
3.99511e-05	0.803703	0.823	0.529	1	XRN1	CSF
0.000410337	0.790315	0.483	0.176	1	DDX60	CSF
0.000162083	0.786511	0.714	0.471	1	PAXX	CSF
8.9358e-06	0.784759	0.446	0.029	0.327059	PLEKHF1	CSF
0.000378518	0.778541	0.657	0.412	1	PIM1	CSF
2.80552e-06	0.772523	0.946	0.735	0.102685	SLFN5	CSF
0.000122919	0.769004	0.626	0.294	1	SLA	CSF
0.000510868	0.761384	0.363	0.088	1	TBX21	CSF
0.0036618	0.759323	0.614	0.412	1	RBPJ	CSF
0.000965129	0.754897	0.583	0.324	1	IRF7	CSF
0.00229385	0.749602	0.563	0.294	1	STAT2	CSF
0.000704233	0.742314	0.577	0.353	1	SLAMF1	CSF
0.000414702	0.736581	0.426	0.118	1	ADAM19	CSF
0.000493071	0.724091	0.92	0.706	1	SYNE2	CSF
0.000145763	0.722172	0.689	0.441	1	CHMP5	CSF
9.07643e-06	0.717217	0.7	0.324	0.332207	CHST12	CSF
0.00130193	0.71488	0.374	0.118	1	WARS	CSF
0.000266388	0.705978	0.743	0.529	1	C5orf56	CSF
0.000247227	0.689996	0.577	0.294	1	HELB	CSF
0.0025795	0.688561	0.566	0.353	1	CBLB	CSF
0.00722247	0.688041	0.426	0.206	1	IFI44	CSF
0.00025038	0.686316	0.417	0.088	1	P2RX5	CSF
0.00695212	0.680414	0.329	0.118	1	TIMD4	CSF
0.0021265	0.680194	0.477	0.206	1	HLA-DQB1	CSF
0.000798226	0.658584	0.68	0.441	1	CD96	CSF
0.00500927	0.658075	0.269	0.059	1	HERC5	CSF
0.000560364	0.642344	0.491	0.235	1	LINC00426	CSF
0.00040892	0.635684	0.451	0.118	1	SYTL2	CSF
0.00122465	0.634683	0.714	0.471	1	PRF1	CSF
0.00114579	0.633695	0.403	0.118	1	ERN1	CSF
0.00305871	0.628501	0.526	0.324	1	THEMIS	CSF
0.000251135	0.627856	0.369	0.059	1	SLC20A1	CSF
9.05824e-05	0.624965	0.64	0.353	1	CCDC107	CSF
0.00186528	0.624123	0.637	0.412	1	ERAP2	CSF
0.00510602	0.621298	0.577	0.353	1	GOLGB1	CSF
0.000216548	0.619721	0.426	0.118	1	FBXO6	CSF
0.000221504	0.612852	0.769	0.529	1	ACTN4	CSF
0.00626567	0.610741	0.429	0.206	1	PLSCR1	CSF
0.00120521	0.607679	0.554	0.324	1	PTPN7	CSF
0.00264637	0.606953	0.289	0.059	1	FASLG	CSF
0.00507519	0.605642	0.654	0.441	1	EIF2AK2	CSF
0.00166542	0.605164	0.426	0.176	1	CNDP2	CSF
0.00123788	0.603384	0.454	0.206	1	LINS1	CSF
0.000597372	0.601441	0.586	0.265	1	ANXA2R	CSF
0.00622082	0.59188	0.383	0.147	1	DLEU2	CSF
0.000751101	0.590396	0.331	0.059	1	IFNGR1	CSF
0.000918194	0.588427	0.671	0.441	1	RASAL3	CSF
0.00180197	0.588363	0.623	0.382	1	SP140	CSF
0.0023674	0.588015	0.466	0.235	1	MVP	CSF
0.000615736	0.586412	0.603	0.294	1	RAB8B	CSF
0.00818936	0.58335	0.749	0.529	1	HSP90B1	CSF
0.00132259	0.578631	0.286	0.029	1	MZB1	CSF
0.00275482	0.575397	0.654	0.441	1	IFI35	CSF
0.00198976	0.570962	0.706	0.5	1	BRD2	CSF
0.00516093	0.570391	0.323	0.088	1	IGHA1	CSF
0.00370679	0.569857	0.431	0.206	1	MTHFD2	CSF
0.000736743	0.569421	0.346	0.059	1	ABI3	CSF
0.0027611	0.565185	0.674	0.471	1	CASP1	CSF
0.000626854	0.561738	0.374	0.088	1	PARP12	CSF
0.00185314	0.554739	0.577	0.324	1	BATF	CSF
0.00350008	0.554238	0.603	0.353	1	COMMD7	CSF
0.00157645	0.552387	0.317	0.059	1	ETV7	CSF
0.00218338	0.549193	0.449	0.206	1	ZNF791	CSF
0.000958738	0.548703	0.629	0.382	1	DNAJC1	CSF
0.00124091	0.548481	0.543	0.265	1	PDE7A	CSF
0.00184617	0.546439	0.331	0.088	1	SCO2	CSF
0.00428479	0.544854	0.483	0.265	1	GLIPR2	CSF
0.0038487	0.54372	0.434	0.176	1	HAPLN3	CSF
0.00273786	0.537125	0.32	0.088	1	ORAI2	CSF
0.00290888	0.535277	0.26	0.029	1	SLAMF7	CSF
0.0056085	0.53427	0.56	0.324	1	PHPT1	CSF
0.00204092	0.532293	0.683	0.412	1	BTN3A2	CSF
0.000312086	0.531569	0.674	0.353	1	LYAR	CSF
0.00111343	0.530289	0.711	0.5	1	PGAM1	CSF
0.00516651	0.529964	0.354	0.118	1	EIF4G3	CSF
0.00432082	0.526829	0.434	0.206	1	RTP4	CSF
0.00917098	0.525754	0.454	0.235	1	CIAO1	CSF
0.00354166	0.525557	0.34	0.118	1	JAK2	CSF
0.000565931	0.525189	0.306	0.029	1	NUP107	CSF
0.00947895	0.524544	0.529	0.324	1	MT1F	CSF
0.00112993	0.523742	0.494	0.176	1	F2R	CSF
0.000698644	0.519979	0.38	0.088	1	AGTRAP	CSF
0.00125794	0.519506	0.363	0.088	1	CISD1	CSF
0.00742682	0.512145	0.56	0.353	1	MT1E	CSF
0.00231247	0.511488	0.626	0.412	1	SEMA4D	CSF
0.00426298	0.510294	0.309	0.088	1	PLAAT3	CSF
0.00687767	0.499325	0.677	0.471	1	JAK3	CSF
0.00320469	0.497776	0.366	0.118	1	GIMAP8	CSF
0.00917873	0.495232	0.303	0.088	1	ARRDC3	CSF
0.00868232	0.492458	0.337	0.118	1	ZNF652	CSF
0.00826078	0.491055	0.26	0.059	1	AUTS2	CSF
0.00714555	0.488665	0.523	0.294	1	DOCK10	CSF
0.0108216	0.487003	0.454	0.235	1	RAD50	CSF
0.00568749	0.481613	0.394	0.176	1	OTUD6B-AS1	CSF
0.00534906	0.475462	0.243	0.029	1	EOMES	CSF
0.00386969	0.473566	0.406	0.147	1	PKN2	CSF
0.00757247	0.470863	0.689	0.471	1	YWHAE	CSF
0.00911368	0.463081	0.534	0.324	1	SNRNP70	CSF
0.00483777	0.462738	0.329	0.118	1	RINL	CSF
0.00554886	0.456666	0.354	0.118	1	TMEM140	CSF
0.0115068	0.451295	0.771	0.559	1	CBX3	CSF
0.00937723	0.44886	0.346	0.118	1	SLF1	CSF
0.00683686	0.447985	0.326	0.118	1	CDK5RAP3	CSF
0.00691482	0.44631	0.497	0.294	1	ECHS1	CSF
0.0100924	0.444192	0.357	0.147	1	USP28	CSF
0.00879331	0.442182	0.469	0.265	1	VPS13A	CSF
0.0105	0.439605	0.42	0.206	1	CRELD2	CSF
0.00745695	0.436465	0.383	0.147	1	DEGS1	CSF
0.00133243	0.433984	0.28	0.029	1	MAEA	CSF
0.00579754	0.431655	0.291	0.088	1	TRNT1	CSF
0.00699512	0.429803	0.366	0.118	1	APOBEC3H	CSF
0.00574946	0.427927	0.269	0.059	1	SLA2	CSF
0.00381738	0.427807	0.369	0.118	1	ARL6IP6	CSF
0.00560344	0.427447	0.72	0.5	1	GPRIN3	CSF
0.0210555	0.424598	0.406	0.206	1	LPIN1	CSF
0.00335612	0.420753	0.283	0.059	1	NARS	CSF
0.0133581	0.415997	0.446	0.235	1	NUDT22	CSF
0.00503387	0.414022	0.231	0.029	1	JAKMIP1	CSF
0.0198591	0.413321	0.377	0.176	1	TRPC4AP	CSF
0.00761553	0.410549	0.737	0.529	1	RER1	CSF
0.0128191	0.406719	0.389	0.176	1	CD58	CSF
0.00546701	0.399984	0.363	0.118	1	ADAM8	CSF
0.00392887	0.395046	0.203	0	1	DOP1A	CSF
0.0142696	0.383674	0.383	0.176	1	CHKB	CSF
0.00822491	0.380263	0.346	0.118	1	INPP4A	CSF
0.0156643	0.376829	0.583	0.382	1	SMARCA5	CSF
0.0260777	0.374063	0.697	0.471	1	MYO1F	CSF
0.0105892	0.373659	0.36	0.147	1	STK16	CSF
0.0066684	0.372789	0.671	0.412	1	RPS19BP1	CSF
0.0140299	0.370458	0.371	0.147	1	MED6	CSF
0.00347257	0.368763	0.723	0.5	1	EIF5	CSF
0.00336482	0.367166	0.209	0	1	SLC27A2	CSF
0.0329817	0.365547	0.526	0.324	1	SHFL	CSF
0.021269	0.356447	0.591	0.353	1	GALM	CSF
0.00336482	0.35367	0.209	0	1	NME7	CSF
0.0133365	0.306494	0.411	0.206	1	CDC42EP3	CSF
0.0337787	0.294969	0.38	0.176	1	BRD1	CSF
0.00315091	-0.255769	0.146	0.353	1	FRMD8	PBMC
3.04618e-05	-0.256556	0.06	0.265	1	TSPYL4	PBMC
0.000780552	-0.258872	0.169	0.441	1	RNF138	PBMC
0.0035249	-0.259401	0.277	0.529	1	GOLPH3	PBMC
0.0226873	-0.260497	0.346	0.559	1	SNHG32	PBMC
0.00343818	-0.261196	0.163	0.382	1	MAPKAPK5	PBMC
0.0106689	-0.261806	0.211	0.412	1	AP3M2	PBMC
0.000685238	-0.263239	0.14	0.382	1	PPP1R15A	PBMC
0.00990899	-0.26712	0.269	0.5	1	EMD	PBMC
0.00885713	-0.267488	0.243	0.471	1	ELOF1	PBMC
0.00353533	-0.273918	0.191	0.412	1	CSTF1	PBMC
1.42406e-06	-0.274467	0.08	0.353	0.0521219	C19orf48	PBMC
0.000408752	-0.275442	0.14	0.382	1	GABPB2	PBMC
0.000371405	-0.279108	0.137	0.382	1	SLC25A1	PBMC
0.0224515	-0.281572	0.38	0.588	1	SUMO3	PBMC
0.00295841	-0.282014	0.297	0.559	1	CTNNBL1	PBMC
0.00946107	-0.28411	0.297	0.529	1	ABTB1	PBMC
0.000457857	-0.30679	0.106	0.324	1	RIC3	PBMC
0.00117354	-0.30831	0.123	0.324	1	BACH1	PBMC
0.00490584	-0.308597	0.197	0.412	1	RPIA	PBMC
0.015293	-0.310212	0.409	0.647	1	CFDP1	PBMC
0.000108409	-0.319476	0.223	0.559	1	AC008555.4	PBMC
0.000321404	-0.32061	0.089	0.294	1	TSHR	PBMC
0.00750131	-0.324845	0.569	0.794	1	NDFIP1	PBMC
0.00593378	-0.325787	0.26	0.5	1	PLRG1	PBMC
0.00345985	-0.326486	0.423	0.706	1	SFXN1	PBMC
0.001424	-0.329077	0.517	0.853	1	C1QBP	PBMC
0.0052954	-0.329316	0.48	0.735	1	PDCD5	PBMC
0.0170916	-0.330094	0.443	0.676	1	PPP4R3A	PBMC
1.60801e-06	-0.330416	0.049	0.265	0.0588549	DPEP2	PBMC
1.16185e-11	-0.331595	0.014	0.235	4.25249e-07	ACTN1	PBMC
0.00959981	-0.333275	0.674	0.912	1	EPB41	PBMC
0.0018676	-0.335751	0.149	0.353	1	LDLRAP1	PBMC
0.00912633	-0.338791	0.269	0.471	1	GIPC1	PBMC
0.00742076	-0.339231	0.397	0.647	1	SP3	PBMC
0.0244105	-0.346058	0.374	0.588	1	CD59	PBMC
0.00283276	-0.34745	0.443	0.706	1	ATP1B3	PBMC
0.000848439	-0.352809	0.169	0.412	1	GADD45A	PBMC
0.00316992	-0.355667	0.151	0.353	1	ABHD13	PBMC
1.81263e-07	-0.35576	0.031	0.235	0.00663439	AC103591.3	PBMC
0.00361776	-0.356937	0.3	0.559	1	SERINC5	PBMC
0.000759964	-0.363537	0.309	0.618	1	NCBP2AS2	PBMC
0.0126576	-0.365806	0.343	0.559	1	BIRC3	PBMC
0.0124802	-0.366029	0.346	0.559	1	ESYT1	PBMC
0.000496708	-0.366194	0.249	0.529	1	AZIN1	PBMC
0.00280615	-0.370842	0.2	0.412	1	MAP3K1	PBMC
0.00177582	-0.374107	0.417	0.676	1	VPS51	PBMC
0.00448128	-0.375722	0.249	0.471	1	CNST	PBMC
1.03804e-15	-0.376844	0.006	0.235	3.79935e-11	AKR1C3	PBMC
0.00380799	-0.378055	0.246	0.471	1	YAF2	PBMC
0.00169454	-0.393923	0.306	0.559	1	NPC2	PBMC
0.000891461	-0.399938	0.311	0.588	1	PLSCR3	PBMC
0.00716408	-0.409955	0.48	0.735	1	YME1L1	PBMC
0.00128884	-0.412917	0.177	0.412	1	TOX	PBMC
4.02632e-06	-0.41442	0.054	0.265	0.147367	ICA1	PBMC
1.9304e-05	-0.416683	0.18	0.5	0.706546	SGTB	PBMC
0.00042552	-0.420638	0.434	0.735	1	TUBA1B	PBMC
0.00226484	-0.42244	0.663	0.882	1	HNRNPM	PBMC
0.000165034	-0.423436	0.243	0.559	1	TAGAP	PBMC
0.000521261	-0.424222	0.417	0.706	1	RNF125	PBMC
0.00213156	-0.424408	0.306	0.559	1	MKRN1	PBMC
3.70516e-05	-0.428408	0.157	0.441	1	PELI1	PBMC
0.00169393	-0.430997	0.26	0.5	1	SLC25A36	PBMC
0.000666458	-0.431747	0.523	0.853	1	NFKBIA	PBMC
0.000395122	-0.431914	0.643	0.853	1	RHOG	PBMC
0.00188244	-0.432977	0.597	0.853	1	ADD3	PBMC
8.26743e-07	-0.434903	0.077	0.353	0.0302596	AC044849.1	PBMC
0.00396455	-0.437462	0.406	0.618	1	TNIK	PBMC
0.0010244	-0.446977	0.394	0.647	1	RASSF3	PBMC
0.00213883	-0.449131	0.414	0.676	1	BCAS2	PBMC
1.0414e-07	-0.450434	0.137	0.529	0.00381161	CCR7	PBMC
0.00203118	-0.453928	0.277	0.529	1	SHMT2	PBMC
0.000551864	-0.457344	0.5	0.824	1	YPEL5	PBMC
0.006432	-0.458815	0.534	0.794	1	RTN4	PBMC
1.29725e-05	-0.462452	0.097	0.353	0.474808	ZC3H12D	PBMC
0.00061861	-0.473839	0.483	0.735	1	ATP5PB	PBMC
0.000833133	-0.475592	0.251	0.529	1	MT-ND6	PBMC
4.56005e-11	-0.477949	0.037	0.324	1.66902e-06	S100A8	PBMC
0.0061745	-0.483469	0.249	0.471	1	PGP	PBMC
0.00743106	-0.485143	0.449	0.676	1	RBM38	PBMC
0.0100869	-0.496898	0.474	0.676	1	TUBA1A	PBMC
8.05294e-06	-0.510128	0.146	0.441	0.294746	TCP11L2	PBMC
3.53104e-15	-0.536158	0.049	0.441	1.29239e-10	LYZ	PBMC
0.000585243	-0.541555	0.526	0.735	1	FAM133B	PBMC
0.00263859	-0.549213	0.203	0.441	1	CHRAC1	PBMC
0.000390441	-0.560491	0.177	0.412	1	ITPKB	PBMC
0.000437554	-0.561306	0.426	0.676	1	DNAJB1	PBMC
4.00356e-07	-0.568502	0.163	0.5	0.0146534	ATG2A	PBMC
0.000359611	-0.571491	0.391	0.647	1	RCAN3	PBMC
2.77794e-10	-0.578059	0.034	0.294	1.01675e-05	NR4A2	PBMC
0.000104505	-0.595811	0.1	0.324	1	PASK	PBMC
0.000656088	-0.606133	0.274	0.529	1	TESPA1	PBMC
4.94636e-08	-0.607661	0.106	0.441	0.00181042	IL6R	PBMC
0.00500004	-0.608407	0.343	0.588	1	TBC1D4	PBMC
1.37585e-05	-0.614878	0.706	0.912	0.503574	SF1	PBMC
8.22988e-05	-0.626327	0.217	0.5	1	HSPB1	PBMC
5.05496e-06	-0.627001	0.123	0.412	0.185016	PMAIP1	PBMC
2.76191e-07	-0.677722	0.217	0.618	0.0101089	SESN3	PBMC
1.56696e-05	-0.711065	0.66	0.882	0.573522	GAS5	PBMC
0.000177358	-0.741052	0.46	0.735	1	SNHG8	PBMC
8.35219e-15	-0.774196	0.017	0.294	3.05698e-10	MAL	PBMC
0.00101367	-0.807453	0.443	0.676	1	TIGIT	PBMC
8.60082e-08	-0.856806	0.671	1	0.00314799	KLF2	PBMC
1.25635e-06	-0.977928	0.569	0.824	0.0459835	TMEM123	PBMC
0.00117967	-0.979836	0.431	0.647	1	SELL	PBMC
9.63975e-14	-1.03107	0.169	0.676	3.52825e-09	LEF1	PBMC
1.50486e-09	-1.14815	0.24	0.676	5.50795e-05	KLF3	PBMC
8.00484e-26	-1.14822	0.071	0.676	2.92985e-21	S100A9	PBMC
1.68469e-06	-1.18959	0.68	0.941	0.0616615	SNHG5	PBMC
1.94881e-10	-1.45665	0.214	0.676	7.13284e-06	PLAC8	PBMC
2.52822e-13	-1.51382	0.226	0.735	9.25353e-09	TCF7	PBMC

## Sheet: CD8_C01
p_val	avg_log2FC	pct.1	pct.2	p_val_adj	gene	group
0	2.25791	0.746	0.19	0	GZMK	CSF
0	2.16925	0.821	0.345	0	GBP5	CSF
0	1.81821	0.796	0.385	0	STAT1	CSF
0	1.77271	0.713	0.293	0	GBP1	CSF
6.59345e-203	1.66756	0.482	0.232	2.41327e-198	IL7R	CSF
0	1.57889	0.853	0.54	0	ISG20	CSF
6.37382e-307	1.49042	0.337	0.037	2.33288e-302	IFI44L	CSF
0	1.33679	0.572	0.207	0	EPSTI1	CSF
8.00219e-219	1.33565	0.431	0.168	2.92888e-214	RGS1	CSF
1.74953e-230	1.3335	0.329	0.071	6.40345e-226	CEBPD	CSF
0	1.3016	0.727	0.482	0	ISG15	CSF
0	1.29119	0.582	0.25	0	XAF1	CSF
0	1.27847	0.581	0.242	0	GBP4	CSF
1.53856e-281	1.26925	0.289	0.015	5.63127e-277	CXCR6	CSF
0	1.26735	0.898	0.632	0	GIMAP7	CSF
0	1.24045	0.839	0.535	0	GIMAP4	CSF
0	1.22195	0.53	0.199	0	TYMP	CSF
0	1.20676	0.498	0.131	0	GPR171	CSF
2.33359e-255	1.20653	0.595	0.301	8.54117e-251	LTB	CSF
0	1.16242	0.725	0.421	0	TAP1	CSF
0	1.15939	0.556	0.238	0	SAMD9L	CSF
7.94831e-275	1.14472	0.422	0.126	2.90916e-270	CD38	CSF
0	1.13456	0.703	0.412	0	SLFN5	CSF
0	1.11832	0.592	0.227	0	GIMAP5	CSF
9.27838e-185	1.10845	0.509	0.278	3.39598e-180	ALOX5AP	CSF
1.18787e-182	1.10316	0.308	0.087	4.34771e-178	CCL3L1	CSF
2.83229e-295	1.0953	0.625	0.34	1.03665e-290	TRIM22	CSF
4.85831e-200	1.0885	0.597	0.381	1.77819e-195	DDIT4	CSF
9.91973e-301	1.07944	0.73	0.495	3.63072e-296	SMCHD1	CSF
0	1.06578	0.743	0.463	0	IFI16	CSF
4.4134e-263	1.05031	0.585	0.311	1.61535e-258	SAMD9	CSF
3.73632e-271	1.04063	0.463	0.165	1.36753e-266	PARP9	CSF
1.32571e-256	1.03564	0.389	0.103	4.85224e-252	SOCS1	CSF
6.44908e-285	1.0205	0.636	0.356	2.36043e-280	GBP2	CSF
3.45314e-264	1.01254	0.504	0.212	1.26389e-259	PARP14	CSF
1.47151e-234	0.969747	0.398	0.125	5.38588e-230	IRF7	CSF
7.44498e-251	0.962587	0.378	0.097	2.72494e-246	TNFSF10	CSF
9.71493e-244	0.957746	0.712	0.476	3.55576e-239	COTL1	CSF
4.03225e-175	0.935894	0.325	0.105	1.47584e-170	MX1	CSF
1.02627e-246	0.935254	0.695	0.473	3.75627e-242	SP100	CSF
1.8494e-192	0.934606	0.491	0.254	6.76899e-188	LAG3	CSF
0	0.927607	0.753	0.5	0	STK17A	CSF
3.58649e-278	0.921099	0.629	0.336	1.31269e-273	GIMAP1	CSF
6.06931e-251	0.913833	0.71	0.489	2.22143e-246	RESF1	CSF
8.29316e-262	0.906027	0.634	0.359	3.03538e-257	IRF9	CSF
3.04268e-169	0.900979	0.626	0.421	1.11365e-164	MT2A	CSF
1.75963e-202	0.894757	0.493	0.244	6.44043e-198	PIM1	CSF
6.07365e-175	0.89222	0.463	0.235	2.22302e-170	EIF2AK2	CSF
2.69054e-190	0.89064	0.554	0.323	9.84763e-186	XRN1	CSF
7.01444e-199	0.875969	0.505	0.265	2.56735e-194	VMP1	CSF
4.11872e-194	0.859587	0.377	0.136	1.50749e-189	FKBP5	CSF
2.60256e-152	0.849178	0.418	0.205	9.52563e-148	HLA-DQA1	CSF
3.78429e-184	0.806154	0.568	0.348	1.38509e-179	UBE2L6	CSF
8.8992e-174	0.793956	0.567	0.347	3.2572e-169	PARP8	CSF
3.38791e-162	0.776675	0.33	0.115	1.24001e-157	STAT2	CSF
4.26532e-165	0.775198	0.605	0.393	1.56115e-160	APOL6	CSF
5.63031e-148	0.723915	0.39	0.18	2.06075e-143	IFI35	CSF
4.10197e-154	0.7089	0.332	0.12	1.50136e-149	OASL	CSF
1.15847e-134	0.698492	0.558	0.358	4.24013e-130	HERPUD1	CSF
3.68904e-135	0.694786	0.496	0.293	1.35023e-130	PHF11	CSF
6.67499e-153	0.671134	0.38	0.165	2.44311e-148	FABP5	CSF
4.83558e-148	0.668471	0.295	0.089	1.76987e-143	CXCR3	CSF
3.21254e-116	-0.463531	0.284	0.488	1.17582e-111	CDKN2D	PBMC
1.86942e-131	-0.494927	0.225	0.433	6.84228e-127	FCRL6	PBMC
8.33895e-147	-0.508314	0.582	0.791	3.05214e-142	PPDPF	PBMC
1.45483e-155	-0.532551	0.165	0.383	5.32483e-151	CX3CR1	PBMC
4.35972e-163	-0.534103	0.221	0.459	1.5957e-158	KLF3	PBMC
2.58034e-189	-0.562468	0.098	0.303	9.44429e-185	PPP1R15A	PBMC
3.21776e-150	-0.567858	0.53	0.763	1.17773e-145	CTSW	PBMC
1.19114e-200	-0.610155	0.17	0.416	4.3597e-196	S1PR5	PBMC
8.05442e-216	-0.642722	0.542	0.765	2.948e-211	FLNA	PBMC
5.3871e-200	-0.653729	0.089	0.295	1.97173e-195	SYNGR1	PBMC
1.31204e-129	-0.655899	0.407	0.622	4.80219e-125	HOPX	PBMC
4.60243e-178	-0.664274	0.147	0.367	1.68453e-173	LAIR2	PBMC
4.39521e-211	-0.6796	0.231	0.513	1.60869e-206	FCGR3A	PBMC
3.72548e-274	-0.689303	0.095	0.351	1.36356e-269	PRSS23	PBMC
2.14931e-271	-0.707406	0.091	0.343	7.86668e-267	ASCL2	PBMC
5.70652e-231	-0.712377	0.332	0.632	2.08864e-226	PLAC8	PBMC
6.57842e-300	-0.759059	0.611	0.837	2.40777e-295	ABHD17A	PBMC
4.15401e-293	-0.763436	0.129	0.409	1.52041e-288	SSBP3	PBMC
4.43691e-235	-0.767283	0.398	0.668	1.62395e-230	ZEB2	PBMC
5.46515e-306	-0.774566	0.029	0.235	2.0003e-301	NR4A2	PBMC
0	-0.878318	0.544	0.813	0	EFHD2	PBMC
1.91322e-219	-0.897255	0.23	0.492	7.00257e-215	DUSP1	PBMC
0	-0.902615	0.163	0.51	0	ADGRG1	PBMC
2.52716e-266	-0.939759	0.25	0.534	9.24967e-262	SPON2	PBMC
0	-1.02967	0.048	0.373	0	S100A9	PBMC
0	-1.31794	0.31	0.65	0	LGALS1	PBMC
0	-1.89915	0.363	0.665	0	GNLY	PBMC
0	-1.96747	0.339	0.837	0	FGFBP2	PBMC

## Sheet: CD8_C02
p_val	avg_log2FC	pct.1	pct.2	p_val_adj	gene	group
0	2.36179	0.434	0.076	0	CCL5	CSF
0	1.77772	0.317	0.023	0	GZMK	CSF
0	1.55288	0.664	0.242	0	DDIT4	CSF
0	1.51801	0.68	0.326	0	STAT1	CSF
0	1.45441	0.548	0.103	0	SOCS1	CSF
0	1.36069	0.469	0.15	0	GBP5	CSF
0	1.23659	0.522	0.196	0	GBP1	CSF
7.33766e-301	1.19163	0.451	0.174	2.68566e-296	LYAR	CSF
1.75953e-290	1.15998	0.241	0.029	6.44006e-286	IFI44L	CSF
2.48112e-287	1.14784	0.296	0.06	9.08115e-283	TRGC2	CSF
0	1.12684	0.672	0.402	0	IRF1	CSF
6.75733e-298	1.12421	0.525	0.252	2.47325e-293	SYNE2	CSF
0	1.10573	0.837	0.587	0	GIMAP4	CSF
0	1.07376	0.445	0.126	0	GPR171	CSF
0	1.06835	0.406	0.102	0	SOCS3	CSF
0	1.0246	0.55	0.255	0	IFI16	CSF
3.11161e-193	0.927655	0.564	0.363	1.13888e-188	MT2A	CSF
9.87153e-233	0.91665	0.61	0.391	3.61308e-228	SRGN	CSF
7.74484e-274	0.903617	0.505	0.244	2.83469e-269	TAP1	CSF
1.20638e-251	0.886824	0.333	0.1	4.41547e-247	EPSTI1	CSF
8.44183e-238	0.884923	0.616	0.404	3.0898e-233	SP100	CSF
7.77815e-238	0.883602	0.564	0.333	2.84688e-233	PIM1	CSF
4.2838e-260	0.842325	0.523	0.265	1.56791e-255	IRF9	CSF
6.99691e-197	0.834371	0.519	0.31	2.56094e-192	TRIM22	CSF
6.90216e-297	0.819494	0.734	0.517	2.52626e-292	STK17A	CSF
3.44745e-220	0.816	0.662	0.462	1.2618e-215	SLFN5	CSF
8.67223e-173	0.806329	0.439	0.237	3.17412e-168	SAMD9	CSF
1.17461e-297	0.791057	0.74	0.533	4.29919e-293	HNRNPF	CSF
2.81388e-266	0.776916	0.32	0.084	1.02991e-261	PARP9	CSF
1.5757e-189	0.769556	0.441	0.227	5.76724e-185	APOL6	CSF
5.18501e-216	0.762857	0.593	0.385	1.89777e-211	GIMAP5	CSF
7.54144e-206	0.761402	0.297	0.093	2.76024e-201	IRF7	CSF
2.53384e-211	0.747726	0.499	0.271	9.27411e-207	DENND2D	CSF
2.25097e-215	0.716809	0.575	0.362	8.23877e-211	DNAJA1	CSF
3.0508e-187	0.644558	0.333	0.131	1.11662e-182	SLA	CSF
5.49028e-114	-0.401238	0.214	0.421	2.0095e-109	ATF7IP2	PBMC
1.07943e-129	-0.417689	0.235	0.466	3.95082e-125	LINC01138	PBMC
2.57142e-110	-0.425106	0.313	0.523	9.41166e-106	TRABD2A	PBMC
1.03766e-162	-0.478745	0.266	0.53	3.79795e-158	TUBA1A	PBMC
8.19356e-163	-0.494793	0.128	0.356	2.99892e-158	DUSP1	PBMC
3.83092e-166	-0.526524	0.396	0.656	1.40215e-161	MGAT4A	PBMC
1.75152e-201	-0.566419	0.345	0.632	6.41074e-197	UCP2	PBMC
4.73326e-237	-0.592131	0.582	0.853	1.73242e-232	CD8B	PBMC
1.72203e-186	-0.592174	0.461	0.709	6.30278e-182	NFKBIA	PBMC
1.09586e-183	-0.633698	0.433	0.701	4.01095e-179	LINC02446	PBMC
1.3331e-251	-0.6515	0.061	0.321	4.87927e-247	LRRN3	PBMC
5.10598e-248	-0.692014	0.121	0.401	1.86884e-243	S100A9	PBMC
1.7123e-298	-0.775012	0.349	0.685	6.26718e-294	AIF1	PBMC

## Sheet: CD8_C03
p_val	avg_log2FC	pct.1	pct.2	p_val_adj	gene	group
2.35815e-83	1.45839	0.605	0.309	8.63108e-79	STAT1	CSF
6.12896e-47	1.23579	0.473	0.252	2.24326e-42	GBP5	CSF
3.23583e-72	1.17326	0.595	0.301	1.18434e-67	DDIT4	CSF
6.35741e-114	1.1437	0.801	0.552	2.32687e-109	GIMAP4	CSF
3.42823e-65	1.07157	0.705	0.49	1.25477e-60	IRF1	CSF
9.81312e-61	1.05148	0.658	0.34	3.5917e-56	GZMK	CSF
6.53269e-55	1.02401	0.398	0.143	2.39103e-50	SOCS1	CSF
7.57881e-53	1.01025	0.473	0.24	2.77392e-48	GPR171	CSF
3.57305e-85	0.97612	0.753	0.523	1.30777e-80	STK17A	CSF
2.34167e-62	0.975461	0.66	0.44	8.57076e-58	SLFN5	CSF
1.67503e-59	0.973565	0.528	0.266	6.13079e-55	IRF9	CSF
1.51914e-54	0.95966	0.527	0.284	5.56022e-50	IFI16	CSF
4.11994e-69	0.954852	0.711	0.485	1.50794e-64	CD2	CSF
2.28849e-46	0.877241	0.494	0.276	8.37612e-42	GIMAP5	CSF
3.11969e-43	0.866813	0.32	0.106	1.14184e-38	AC004687.1	CSF
7.20181e-42	0.806921	0.492	0.285	2.63594e-37	TAP1	CSF
8.71482e-21	-0.27718	0.304	0.51	3.18971e-16	SCAND1	PBMC
5.80293e-18	-0.293208	0.537	0.741	2.12393e-13	PPDPF	PBMC
3.56272e-22	-0.318729	0.604	0.805	1.30399e-17	APRT	PBMC
4.67546e-23	-0.352629	0.349	0.571	1.71127e-18	RCAN3	PBMC
1.18736e-24	-0.445578	0.474	0.675	4.34587e-20	TAGLN2	PBMC
5.97275e-31	-0.46085	0.186	0.386	2.18608e-26	MAL	PBMC
3.70018e-34	-0.464798	0.342	0.595	1.3543e-29	UCP2	PBMC
3.79666e-38	-0.502298	0.617	0.819	1.38962e-33	SNHG5	PBMC
6.17553e-49	-0.528484	0.445	0.747	2.2603e-44	RBM3	PBMC
2.13604e-32	-0.52938	0.281	0.508	7.8181e-28	TNFAIP3	PBMC
4.71007e-40	-0.564228	0.263	0.518	1.72393e-35	YPEL5	PBMC
3.02895e-50	-0.567802	0.257	0.547	1.10863e-45	MGAT4A	PBMC
2.44901e-48	-0.578823	0.114	0.332	8.96361e-44	S100A9	PBMC
1.00512e-72	-0.585677	0.062	0.303	3.67885e-68	AC044849.1	PBMC
8.67873e-52	-0.708183	0.483	0.752	3.1765e-47	RPS4Y1	PBMC
5.43761e-68	-0.721104	0.264	0.595	1.99022e-63	TUBA1A	PBMC
6.04917e-102	-0.778313	0.077	0.395	2.21406e-97	PPP1R15A	PBMC
2.61533e-55	-0.961346	0.367	0.66	9.57236e-51	JUN	PBMC
2.00521e-67	-1.06126	0.178	0.469	7.33926e-63	FOS	PBMC
7.88405e-163	-1.32034	0.734	0.946	2.88564e-158	JUND	PBMC
3.21037e-205	-1.57333	0.215	0.756	1.17503e-200	DUSP1	PBMC

## Sheet: CD8_C04
p_val	avg_log2FC	pct.1	pct.2	p_val_adj	gene	group
6.03703e-196	1.83456	0.719	0.274	2.20961e-191	STAT1	CSF
1.35882e-99	1.7708	0.467	0.135	4.97342e-95	GZMB	CSF
7.0051e-148	1.70863	0.748	0.43	2.56394e-143	GBP5	CSF
4.7169e-121	1.55558	0.406	0.06	1.72643e-116	IFI44L	CSF
1.55296e-151	1.53113	0.576	0.161	5.68399e-147	GBP1	CSF
8.58324e-110	1.33991	0.518	0.183	3.14155e-105	XAF1	CSF
6.26478e-214	1.30753	0.924	0.576	2.29297e-209	GIMAP7	CSF
2.68972e-189	1.27482	0.861	0.5	9.84465e-185	GIMAP4	CSF
1.26921e-117	1.26218	0.503	0.151	4.64545e-113	EPSTI1	CSF
1.7828e-81	1.26065	0.6	0.3	6.52522e-77	CCL4	CSF
1.36055e-123	1.14819	0.694	0.357	4.97975e-119	IFI16	CSF
2.66902e-81	1.1134	0.488	0.196	9.76886e-77	CXCR6	CSF
2.33378e-121	1.09074	0.635	0.269	8.54185e-117	GIMAP5	CSF
5.42672e-120	1.06756	0.826	0.59	1.98623e-115	ISG20	CSF
2.64519e-65	1.04933	0.625	0.373	9.68165e-61	MT2A	CSF
3.04566e-112	1.03265	0.59	0.223	1.11474e-107	IRF9	CSF
9.72358e-95	1.0237	0.633	0.327	3.55893e-90	GBP2	CSF
8.00696e-84	1.00432	0.472	0.171	2.93063e-79	SOCS1	CSF
1.52122e-83	1.00269	0.432	0.135	5.56781e-79	TYMP	CSF
7.11434e-82	0.987151	0.465	0.172	2.60392e-77	SAMD9L	CSF
6.00126e-84	0.97804	0.612	0.328	2.19652e-79	SLFN5	CSF
9.95119e-65	0.967004	0.5	0.238	3.64224e-60	HLA-DRB1	CSF
7.69042e-80	0.965005	0.585	0.302	2.81477e-75	TRIM22	CSF
8.84298e-90	0.942428	0.801	0.571	3.23662e-85	CD2	CSF
4.85661e-76	0.933883	0.651	0.409	1.77757e-71	SP100	CSF
7.29941e-73	0.890513	0.8	0.584	2.67166e-68	IRF1	CSF
1.43997e-60	0.887335	0.518	0.267	5.27042e-56	CEBPB	CSF
5.68576e-74	0.882246	0.626	0.368	2.08104e-69	TAP1	CSF
1.1917e-68	0.875156	0.434	0.173	4.36175e-64	TNFSF10	CSF
2.90773e-63	0.869768	0.529	0.286	1.06426e-58	SAMD9	CSF
1.45881e-92	0.863482	0.694	0.388	5.33939e-88	GIMAP1	CSF
2.60972e-87	0.862618	0.712	0.453	9.55183e-83	STK17A	CSF
3.73725e-61	0.848657	0.429	0.178	1.36787e-56	GBP4	CSF
1.50125e-62	0.834991	0.41	0.165	5.49472e-58	PARP14	CSF
1.45703e-71	0.832669	0.374	0.114	5.33288e-67	PARP9	CSF
2.16747e-66	0.823395	0.589	0.336	7.93316e-62	GPR171	CSF
1.43219e-91	0.805471	0.773	0.527	5.24198e-87	HNRNPF	CSF
1.5857e-86	0.788437	0.839	0.603	5.80382e-82	S100A11	CSF
3.53567e-61	0.773869	0.324	0.091	1.29409e-56	IRF7	CSF
6.3815e-56	0.764226	0.576	0.332	2.33569e-51	HLA-DPB1	CSF
8.78526e-53	0.762643	0.532	0.297	3.21549e-48	PIM1	CSF
6.51498e-52	0.753623	0.522	0.29	2.38455e-47	APOL6	CSF
4.11358e-52	0.7379	0.632	0.414	1.50561e-47	RESF1	CSF
4.34893e-47	0.703385	0.367	0.16	1.59175e-42	FKBP5	CSF
6.30601e-47	0.690267	0.494	0.274	2.30806e-42	C5orf56	CSF
3.27877e-47	0.684956	0.357	0.149	1.20006e-42	ARRDC3	CSF
1.9857e-42	0.64013	0.511	0.305	7.26785e-38	SP110	CSF
2.53101e-43	0.629114	0.562	0.353	9.26374e-39	MBP	CSF
2.23088e-41	0.627092	0.49	0.29	8.16525e-37	UBE2L6	CSF
1.93292e-27	0.470298	0.5	0.272	7.07467e-23	TRDC	CSF
1.29452e-40	-0.55843	0.44	0.655	4.73808e-36	TGFB1	PBMC
4.15721e-44	-0.571726	0.477	0.684	1.52158e-39	CYCS	PBMC
9.07698e-55	-0.602612	0.232	0.502	3.32227e-50	SLC4A10	PBMC
8.47439e-45	-0.605856	0.309	0.54	3.10171e-40	DNAJB1	PBMC
2.29831e-52	-0.61796	0.302	0.552	8.41205e-48	ATF7IP2	PBMC
6.84475e-47	-0.734279	0.121	0.326	2.50525e-42	ZNF331	PBMC
1.05917e-64	-0.744232	0.106	0.355	3.87668e-60	FOSB	PBMC
1.66051e-71	-0.808268	0.32	0.596	6.07765e-67	YPEL5	PBMC
2.28138e-63	-0.845301	0.189	0.452	8.35006e-59	IER5	PBMC
1.60784e-61	-0.905467	0.285	0.54	5.88485e-57	AC007952.4	PBMC
2.52091e-96	-0.909952	0.047	0.326	9.22677e-92	AC020916.1	PBMC
5.38267e-100	-0.951452	0.287	0.644	1.97011e-95	NCR3	PBMC
2.44968e-94	-0.979512	0.083	0.378	8.96608e-90	S100A9	PBMC
1.73e-122	-1.07271	0.146	0.523	6.33198e-118	PPP1R15A	PBMC
1.84023e-93	-1.09491	0.511	0.766	6.73544e-89	ZFP36	PBMC
1.33547e-146	-1.22077	0.055	0.441	4.88797e-142	NR4A2	PBMC
5.51404e-122	-1.2303	0.106	0.466	2.01819e-117	AC245014.3	PBMC
4.91508e-139	-1.64381	0.187	0.582	1.79897e-134	AC253572.2	PBMC
1.53271e-194	-1.92892	0.196	0.681	5.60986e-190	FOS	PBMC
0	-2.14145	0.49	0.953	0	DUSP1	PBMC

[truncated: 3 more sheets: CD8_C05, CD8_C06, Macro_C01]
