# Supplementary material for: Single-cell transcriptome reveals highly complement activated microglia cells in association with pediatric tuberculous meningitis
Source: Front Immunol. 2024 Apr 30;15:1387808. doi: 10.3389/fimmu.2024.1387808 (PMC11091396; doi:10.3389/fimmu.2024.1387808)
Supplement: Supplementary file 1 [file DataSheet_1.zip › Supplemental Table 8 .xlsx]

## Sheet: CD4 T subsets
group	gs_name	gene_symbol
Function	Alzheimer disease	ABCA7
Function	Alzheimer disease	APOE
Function	Alzheimer disease	APP
Function	Alzheimer disease	CACNA1G
Function	Alzheimer disease	GATA1
Function	Alzheimer disease	HFE
Function	Alzheimer disease	MPO
Function	Alzheimer disease	NOS3
Function	Alzheimer disease	PLAU
Function	Alzheimer disease	PSEN1
Function	Alzheimer disease	PSEN2
Function	Parkinsons disease	APAF1
Function	Parkinsons disease	ATP5F1A
Function	Parkinsons disease	ATP5F1B
Function	Parkinsons disease	ATP5F1C
Function	Parkinsons disease	ATP5F1D
Function	Parkinsons disease	ATP5F1E
Function	Parkinsons disease	ATP5MC1
Function	Parkinsons disease	ATP5MC2
Function	Parkinsons disease	ATP5MC3
Function	Parkinsons disease	ATP5PB
Function	Parkinsons disease	ATP5PD
Function	Parkinsons disease	ATP5PF
Function	Parkinsons disease	ATP5PO
Function	Parkinsons disease	CASP3
Function	Parkinsons disease	CASP9
Function	Parkinsons disease	COX4I1
Function	Parkinsons disease	COX4I2
Function	Parkinsons disease	COX5A
Function	Parkinsons disease	COX5B
Function	Parkinsons disease	COX6A1
Function	Parkinsons disease	COX6A2
Function	Parkinsons disease	COX6B1
Function	Parkinsons disease	COX6B2
Function	Parkinsons disease	COX6C
Function	Parkinsons disease	COX7A1
Function	Parkinsons disease	COX7A2
Function	Parkinsons disease	COX7A2L
Function	Parkinsons disease	COX7B
Function	Parkinsons disease	COX7B2
Function	Parkinsons disease	COX7C
Function	Parkinsons disease	COX8A
Function	Parkinsons disease	COX8C
Function	Parkinsons disease	CYC1
Function	Parkinsons disease	CYCS
Function	Parkinsons disease	GPR37
Function	Parkinsons disease	HTRA2
Function	Parkinsons disease	LRRK2
Function	Parkinsons disease	MT-ATP6
Function	Parkinsons disease	MT-ATP8
Function	Parkinsons disease	MT-CO1
Function	Parkinsons disease	MT-CO2
Function	Parkinsons disease	MT-CO3
Function	Parkinsons disease	MT-CYB
Function	Parkinsons disease	MT-ND1
Function	Parkinsons disease	MT-ND2
Function	Parkinsons disease	MT-ND3
Function	Parkinsons disease	MT-ND4
Function	Parkinsons disease	MT-ND4L
Function	Parkinsons disease	MT-ND5
Function	Parkinsons disease	MT-ND6
Function	Parkinsons disease	NDUFA1
Function	Parkinsons disease	NDUFA10
Function	Parkinsons disease	NDUFA2
Function	Parkinsons disease	NDUFA3
Function	Parkinsons disease	NDUFA4
Function	Parkinsons disease	NDUFA4L2
Function	Parkinsons disease	NDUFA5
Function	Parkinsons disease	NDUFA6
Function	Parkinsons disease	NDUFA7
Function	Parkinsons disease	NDUFA8
Function	Parkinsons disease	NDUFA9
Function	Parkinsons disease	NDUFAB1
Function	Parkinsons disease	NDUFB1
Function	Parkinsons disease	NDUFB10
Function	Parkinsons disease	NDUFB2
Function	Parkinsons disease	NDUFB3
Function	Parkinsons disease	NDUFB4
Function	Parkinsons disease	NDUFB5
Function	Parkinsons disease	NDUFB6
Function	Parkinsons disease	NDUFB7
Function	Parkinsons disease	NDUFB8
Function	Parkinsons disease	NDUFB9
Function	Parkinsons disease	NDUFC1
Function	Parkinsons disease	NDUFC2
Function	Parkinsons disease	NDUFS1
Function	Parkinsons disease	NDUFS2
Function	Parkinsons disease	NDUFS3
Function	Parkinsons disease	NDUFS4
Function	Parkinsons disease	NDUFS5
Function	Parkinsons disease	NDUFS6
Function	Parkinsons disease	NDUFS7
Function	Parkinsons disease	NDUFS8
Function	Parkinsons disease	NDUFV1
Function	Parkinsons disease	NDUFV2
Function	Parkinsons disease	NDUFV3
Function	Parkinsons disease	PARK7
Function	Parkinsons disease	PINK1
Function	Parkinsons disease	PPID
Function	Parkinsons disease	PRKN
Function	Parkinsons disease	SDHA
Function	Parkinsons disease	SDHB
Function	Parkinsons disease	SDHC
Function	Parkinsons disease	SDHD
Function	Parkinsons disease	SEPTIN5
Function	Parkinsons disease	SLC18A1
Function	Parkinsons disease	SLC18A2
Function	Parkinsons disease	SLC25A31
Function	Parkinsons disease	SLC25A4
Function	Parkinsons disease	SLC25A5
Function	Parkinsons disease	SLC25A6
Function	Parkinsons disease	SLC6A3
Function	Parkinsons disease	SNCA
Function	Parkinsons disease	SNCAIP
Function	Parkinsons disease	TH
Function	Parkinsons disease	UBA1
Function	Parkinsons disease	UBA7
Function	Parkinsons disease	UBB
Function	Parkinsons disease	UBE2G1
Function	Parkinsons disease	UBE2G2
Function	Parkinsons disease	UBE2J1
Function	Parkinsons disease	UBE2J2
Function	Parkinsons disease	UBE2L3
Function	Parkinsons disease	UBE2L6
Function	Parkinsons disease	UCHL1
Function	Parkinsons disease	UQCR10
Function	Parkinsons disease	UQCR11
Function	Parkinsons disease	UQCRB
Function	Parkinsons disease	UQCRC1
Function	Parkinsons disease	UQCRC2
Function	Parkinsons disease	UQCRFS1
Function	Parkinsons disease	UQCRH
Function	Parkinsons disease	UQCRHL
Function	Parkinsons disease	UQCRQ
Function	Parkinsons disease	VDAC1
Function	Parkinsons disease	VDAC2
Function	Parkinsons disease	VDAC3
Function	Stress response	CDK4
Function	Stress response	CDK6
Function	Stress response	CDKN2A
Function	Stress response	CDKN2B
Function	Stress response	CDKN2C
Function	Stress response	CDKN2D
Function	Stress response	FOS
Function	Stress response	JUN
Function	Stress response	MAPK1
Function	Stress response	MAPK3
Function	Stress response	RPS27A
Function	Stress response	UBA52
Function	Stress response	UBB
Function	Stress response	UBC
Function	Stress response	BMI1
Function	Stress response	CCNA2
Function	Stress response	CDC27
Function	Stress response	CDK2
Function	Stress response	CDKN1A
Function	Stress response	CDKN1B
Function	Stress response	CEBPB
Function	Stress response	MAPK14
Function	Stress response	E2F1
Function	Stress response	E2F2
Function	Stress response	E2F3
Function	Stress response	PHC1
Function	Stress response	PHC2
Function	Stress response	EZH2
Function	Stress response	IFNB1
Function	Stress response	IGFBP7
Function	Stress response	IL1A
Function	Stress response	IL6
Function	Stress response	CXCL8
Function	Stress response	MDM2
Function	Stress response	MDM4
Function	Stress response	MAP3K5
Function	Stress response	MOV10
Function	Stress response	NFKB1
Function	Stress response	MAPK7
Function	Stress response	MAPK8
Function	Stress response	MAPK11
Function	Stress response	MAPK9
Function	Stress response	MAPK10
Function	Stress response	MAP2K3
Function	Stress response	MAP2K6
Function	Stress response	MAP2K7
Function	Stress response	RBBP4
Function	Stress response	RBBP7
Function	Stress response	RELA
Function	Stress response	RING1
Function	Stress response	RNF2
Function	Stress response	RPS6KA1
Function	Stress response	RPS6KA2
Function	Stress response	RPS6KA3
Function	Stress response	MAP2K4
Function	Stress response	STAT3
Function	Stress response	TFDP1
Function	Stress response	TFDP2
Function	Stress response	TP53
Function	Stress response	TXN
Function	Stress response	UBE2D1
Function	Stress response	UBE2E1
Function	Stress response	MAPKAPK3
Function	Stress response	CBX4
Function	Stress response	MAPKAPK5
Function	Stress response	CDC23
Function	Stress response	EED
Function	Stress response	CDC16
Function	Stress response	CCNA1
Function	Stress response	MAPKAPK2
Function	Stress response	MAP4K4
Function	Stress response	ANAPC10
Function	Stress response	EHMT2
Function	Stress response	UBE2C
Function	Stress response	SCMH1
Function	Stress response	TNIK
Function	Stress response	TNRC6B
Function	Stress response	KDM6B
Function	Stress response	CBX6
Function	Stress response	SUZ12
Function	Stress response	ANAPC15
Function	Stress response	AGO1
Function	Stress response	TNRC6A
Function	Stress response	ANAPC2
Function	Stress response	ANAPC4
Function	Stress response	MINK1
Function	Stress response	FZR1
Function	Stress response	ANAPC5
Function	Stress response	ANAPC7
Function	Stress response	ANAPC11
Function	Stress response	CBX8
Function	Stress response	TNRC6C
Function	Stress response	ANAPC1
Function	Stress response	EHMT1
Function	Stress response	PHC3
Function	Stress response	CBX2
Function	Stress response	ANAPC16
Function	Stress response	AGO3
Function	Stress response	AGO4
Function	Stress response	CDC26
Function	Stress response	ATM
Function	Stress response	CCNE1
Function	Stress response	ERF
Function	Stress response	ETS1
Function	Stress response	ETS2
Function	Stress response	HMGA1
Function	Stress response	ID1
Function	Stress response	LMNB1
Function	Stress response	MRE11
Function	Stress response	NBN
Function	Stress response	RB1
Function	Stress response	SP1
Function	Stress response	TERF1
Function	Stress response	TERF2
Function	Stress response	HIRA
Function	Stress response	HMGA2
Function	Stress response	CCNE2
Function	Stress response	RAD50
Function	Stress response	KAT5
Function	Stress response	CABIN1
Function	Stress response	ASF1A
Function	Stress response	POT1
Function	Stress response	TINF2
Function	Stress response	UBN1
Function	Stress response	TERF2IP
Function	Stress response	EP400
Function	Stress response	ACD
Function	Stress response	NUDT2
Function	Stress response	AQP8
Function	Stress response	ARNT
Function	Stress response	ATOX1
Function	Stress response	ATP7A
Function	Stress response	ATR
Function	Stress response	BAG1
Function	Stress response	CA9
Function	Stress response	CAMK2A
Function	Stress response	CAMK2B
Function	Stress response	CAMK2D
Function	Stress response	CAMK2G
Function	Stress response	CAT
Function	Stress response	CREBBP
Function	Stress response	CYBA
Function	Stress response	CYBB
Function	Stress response	EEF1A1
Function	Stress response	EP300
Function	Stress response	EPAS1
Function	Stress response	EPO
Function	Stress response	FKBP4
Function	Stress response	MTOR
Function	Stress response	GPX2
Function	Stress response	GPX3
Function	Stress response	GPX5
Function	Stress response	GPX7
Function	Stress response	GSK3B
Function	Stress response	GSR
Function	Stress response	GSTP1
Function	Stress response	HIF1A
Function	Stress response	HSBP1
Function	Stress response	HSF1
Function	Stress response	HSPA1A
Function	Stress response	HSPA1B
Function	Stress response	HSPA1L
Function	Stress response	HSPA2
Function	Stress response	HSPA4
Function	Stress response	HSPA5
Function	Stress response	HSPA6
Function	Stress response	HSPA8
Function	Stress response	HSPA9
Function	Stress response	HSP90AA1
Function	Stress response	HSP90AB1
Function	Stress response	DNAJB1
Function	Stress response	NCF2
Function	Stress response	NCF4
Function	Stress response	NUP88
Function	Stress response	NUP98
Function	Stress response	P4HB
Function	Stress response	PRDX1
Function	Stress response	PIK3C3
Function	Stress response	PRKAA1
Function	Stress response	PRKAA2
Function	Stress response	PRKAB1
Function	Stress response	PRKAB2
Function	Stress response	PRKAG1
Function	Stress response	PSMA1
Function	Stress response	PSMA2
Function	Stress response	PSMA3
Function	Stress response	PSMA4
Function	Stress response	PSMA5
Function	Stress response	PSMA6
Function	Stress response	PSMA7
Function	Stress response	PSMB1
Function	Stress response	PSMB2
Function	Stress response	PSMB3
Function	Stress response	PSMB4
Function	Stress response	PSMB5
Function	Stress response	PSMB6
Function	Stress response	PSMB7
Function	Stress response	PSMB8
Function	Stress response	PSMB9
Function	Stress response	PSMB10
Function	Stress response	PSMC1
Function	Stress response	PSMC2
Function	Stress response	PSMC3
Function	Stress response	PSMC4
Function	Stress response	PSMC5
Function	Stress response	PSMC6
Function	Stress response	PSMD1
Function	Stress response	PSMD2
Function	Stress response	PSMD3
Function	Stress response	PSMD4
Function	Stress response	PSMD5
Function	Stress response	PSMD7
Function	Stress response	PSMD8
Function	Stress response	PSMD9
Function	Stress response	PSMD10
Function	Stress response	PSMD11
Function	Stress response	PSMD12
Function	Stress response	PSMD13
Function	Stress response	PSME1
Function	Stress response	PSME2
Function	Stress response	RANBP2
Function	Stress response	RHEB
Function	Stress response	RPA1
Function	Stress response	RPA2
Function	Stress response	RPA3
Function	Stress response	SOD1
Function	Stress response	SOD2
Function	Stress response	SOD3
Function	Stress response	ST13
Function	Stress response	HSPA13
Function	Stress response	ELOC
Function	Stress response	ELOB
Function	Stress response	PRDX2
Function	Stress response	TPR
Function	Stress response	TSC1
Function	Stress response	TSC2
Function	Stress response	DNAJC7
Function	Stress response	TXNRD1
Function	Stress response	UBE2D2
Function	Stress response	UBE2D3
Function	Stress response	UVRAG
Function	Stress response	VCP
Function	Stress response	VEGFA
Function	Stress response	VHL
Function	Stress response	YWHAE
Function	Stress response	SEM1
Function	Stress response	NUP214
Function	Stress response	AAAS
Function	Stress response	ULK1
Function	Stress response	CUL2
Function	Stress response	RAE1
Function	Stress response	LAMTOR3
Function	Stress response	DYNLL1
Function	Stress response	BECN1
Function	Stress response	MTMR3
Function	Stress response	LIMD1
Function	Stress response	ATG12
Function	Stress response	ATG5
Function	Stress response	PSMF1
Function	Stress response	BAG5
Function	Stress response	BAG4
Function	Stress response	BAG3
Function	Stress response	BAG2
Function	Stress response	PRDX6
Function	Stress response	NUP155
Function	Stress response	NUP93
Function	Stress response	ATG13
Function	Stress response	NUP58
Function	Stress response	RB1CC1
Function	Stress response	PSMD6
Function	Stress response	POM121
Function	Stress response	NUP153
Function	Stress response	CCS
Function	Stress response	RBX1
Function	Stress response	HDAC6
Function	Stress response	DNAJB6
Function	Stress response	PSME3
Function	Stress response	PSMD14
Function	Stress response	RRAGB
Function	Stress response	CITED2
Function	Stress response	ATG7
Function	Stress response	LAMTOR5
Function	Stress response	TXNRD2
Function	Stress response	RRAGA
Function	Stress response	PTGES3
Function	Stress response	NUP50
Function	Stress response	HSPH1
Function	Stress response	PRDX3
Function	Stress response	WDR45
Function	Stress response	GABARAP
Function	Stress response	GABARAPL2
Function	Stress response	HSPA4L
Function	Stress response	ATG14
Function	Stress response	NUP205
Function	Stress response	ATG4B
Function	Stress response	PSME4
Function	Stress response	NUP210
Function	Stress response	NUP160
Function	Stress response	SIRT1
Function	Stress response	NUP188
Function	Stress response	NUP62
Function	Stress response	GABARAPL1
Function	Stress response	PRDX5
Function	Stress response	TXN2
Function	Stress response	CHMP2B
Function	Stress response	HIGD1A
Function	Stress response	WIPI2
Function	Stress response	DNAJC2
Function	Stress response	CHMP2A
Function	Stress response	LAMTOR2
Function	Stress response	CHMP4A
Function	Stress response	ERO1A
Function	Stress response	PIK3R4
Function	Stress response	NOX4
Function	Stress response	HSPA14
Function	Stress response	PRKAG2
Function	Stress response	HIKESHI
Function	Stress response	CHMP3
Function	Stress response	NUP54
Function	Stress response	PRKAG3
Function	Stress response	CYCS
Function	Stress response	EGLN1
Function	Stress response	LAMTOR1
Function	Stress response	ATG16L1
Function	Stress response	WIPI1
Function	Stress response	AMBRA1
Function	Stress response	HIF1AN
Function	Stress response	NDC1
Function	Stress response	NUP133
Function	Stress response	WDR45B
Function	Stress response	NUP107
Function	Stress response	RPTOR
Function	Stress response	CCAR2
Function	Stress response	RRAGD
Function	Stress response	ATG101
Function	Stress response	RRAGC
Function	Stress response	MLST8
Function	Stress response	HIF3A
Function	Stress response	MTMR14
Function	Stress response	ATG3
Function	Stress response	NUP37
Function	Stress response	ATG9A
Function	Stress response	NOX5
Function	Stress response	CHMP6
Function	Stress response	NUP85
Function	Stress response	MAP1LC3B
Function	Stress response	SEH1L
Function	Stress response	ATG10
Function	Stress response	AKT1S1
Function	Stress response	MAP1LC3A
Function	Stress response	ATG4C
Function	Stress response	AJUBA
Function	Stress response	ATG4D
Function	Stress response	RPS19BP1
Function	Stress response	CHMP7
Function	Stress response	CHMP4C
Function	Stress response	EGLN2
Function	Stress response	EGLN3
Function	Stress response	ATG4A
Function	Stress response	HSPA12B
Function	Stress response	PSMB11
Function	Stress response	WTIP
Function	Stress response	CHMP4B
Function	Stress response	NUP35
Function	Stress response	DYNLL2
Function	Stress response	PSMA8
Function	Stress response	GPX6
Function	Stress response	HSPA12A
Function	Stress response	ATG9B
Function	Stress response	NUP43
Function	Stress response	LAMTOR4
Function	Stress response	MAP1LC3C
Function	Stress response	GPX8
Function	Stress response	NCF1
Function	Stress response	POM121C
Function	Stress response	SOD2-OT1
Metabolism	Glycolysis	SLC2A3
Metabolism	Glycolysis	SLC16A1
Metabolism	Glycolysis	PFKFB3
Metabolism	Glycolysis	ALDOA
Metabolism	Glycolysis	TPI1
Metabolism	Glycolysis	GAPDH
Metabolism	Glycolysis	PGK1
Metabolism	Glycolysis	PGAM1
Metabolism	Glycolysis	ENO1
Metabolism	Glycolysis	PKM
Metabolism	Glycolysis	LDHA
Metabolism	Glycolysis	LDHB
Metabolism	Glycolysis	GYG1
Metabolism	Glycolysis	GPI
Metabolism	Glycolysis	UGP2
Metabolism	Glycolysis	UBB
Metabolism	Glycolysis	UBC
Differentiation	Leukocyte differentiation	ABL1
Differentiation	Leukocyte differentiation	ADA
Differentiation	Leukocyte differentiation	ADAM8
Differentiation	Leukocyte differentiation	AGER
Differentiation	Leukocyte differentiation	ANXA1
Differentiation	Leukocyte differentiation	APCS
Differentiation	Leukocyte differentiation	RHOA
Differentiation	Leukocyte differentiation	RHOH
Differentiation	Leukocyte differentiation	ATP6AP1
Differentiation	Leukocyte differentiation	AXL
Differentiation	Leukocyte differentiation	BAD
Differentiation	Leukocyte differentiation	BCL6
Differentiation	Leukocyte differentiation	BGLAP
Differentiation	Leukocyte differentiation	CEACAM1
Differentiation	Leukocyte differentiation	PRDM1
Differentiation	Leukocyte differentiation	BMP4
Differentiation	Leukocyte differentiation	ZFP36L1
Differentiation	Leukocyte differentiation	ZFP36L2
Differentiation	Leukocyte differentiation	BTK
Differentiation	Leukocyte differentiation	C1QC
Differentiation	Leukocyte differentiation	CA2
Differentiation	Leukocyte differentiation	CAMK4
Differentiation	Leukocyte differentiation	CASP8
Differentiation	Leukocyte differentiation	RUNX1
Differentiation	Leukocyte differentiation	RUNX3
Differentiation	Leukocyte differentiation	CBFB
Differentiation	Leukocyte differentiation	CD2
Differentiation	Leukocyte differentiation	CD4
Differentiation	Leukocyte differentiation	CD27
Differentiation	Leukocyte differentiation	CD28
Differentiation	Leukocyte differentiation	CD80
Differentiation	Leukocyte differentiation	CD86
Differentiation	Leukocyte differentiation	CD74
Differentiation	Leukocyte differentiation	CDK6
Differentiation	Leukocyte differentiation	CEBPB
Differentiation	Leukocyte differentiation	CLPTM1
Differentiation	Leukocyte differentiation	CCR1
Differentiation	Leukocyte differentiation	CR1
Differentiation	Leukocyte differentiation	CREB1
Differentiation	Leukocyte differentiation	CSF1
Differentiation	Leukocyte differentiation	CTLA4
Differentiation	Leukocyte differentiation	CTNNB1
Differentiation	Leukocyte differentiation	DTX1
Differentiation	Leukocyte differentiation	EGR3
Differentiation	Leukocyte differentiation	ERBB2
Differentiation	Leukocyte differentiation	ESRRA
Differentiation	Leukocyte differentiation	EVI2B
Differentiation	Leukocyte differentiation	FANCA
Differentiation	Leukocyte differentiation	FBN1
Differentiation	Leukocyte differentiation	FCGR2B
Differentiation	Leukocyte differentiation	FES
Differentiation	Leukocyte differentiation	FOXJ1
Differentiation	Leukocyte differentiation	FOS
Differentiation	Leukocyte differentiation	MTOR
Differentiation	Leukocyte differentiation	FSHB
Differentiation	Leukocyte differentiation	XRCC6
Differentiation	Leukocyte differentiation	GAS6
Differentiation	Leukocyte differentiation	GATA2
Differentiation	Leukocyte differentiation	GATA3
Differentiation	Leukocyte differentiation	KAT2A
Differentiation	Leukocyte differentiation	GLI2
Differentiation	Leukocyte differentiation	GLI3
Differentiation	Leukocyte differentiation	HCLS1
Differentiation	Leukocyte differentiation	NCKAP1L
Differentiation	Leukocyte differentiation	HLA-B
Differentiation	Leukocyte differentiation	HLA-DOA
Differentiation	Leukocyte differentiation	HLA-DRA
Differentiation	Leukocyte differentiation	HLA-DRB1
Differentiation	Leukocyte differentiation	HLA-G
Differentiation	Leukocyte differentiation	HLX
Differentiation	Leukocyte differentiation	HMGB1
Differentiation	Leukocyte differentiation	HOXA7
Differentiation	Leukocyte differentiation	HSF1
Differentiation	Leukocyte differentiation	ID2
Differentiation	Leukocyte differentiation	IFNA2
Differentiation	Leukocyte differentiation	IFNB1
Differentiation	Leukocyte differentiation	IFNG
Differentiation	Leukocyte differentiation	IHH
Differentiation	Leukocyte differentiation	IL2
Differentiation	Leukocyte differentiation	IL2RA
Differentiation	Leukocyte differentiation	IL4
Differentiation	Leukocyte differentiation	IL4R
Differentiation	Leukocyte differentiation	IL5
Differentiation	Leukocyte differentiation	IL7
Differentiation	Leukocyte differentiation	IL7R
Differentiation	Leukocyte differentiation	IL10
Differentiation	Leukocyte differentiation	IL12B
Differentiation	Leukocyte differentiation	IL12RB1
Differentiation	Leukocyte differentiation	IL15
Differentiation	Leukocyte differentiation	IL15RA
Differentiation	Leukocyte differentiation	IL17A
Differentiation	Leukocyte differentiation	IL18
Differentiation	Leukocyte differentiation	INHA
Differentiation	Leukocyte differentiation	INHBA
Differentiation	Leukocyte differentiation	INPP5D
Differentiation	Leukocyte differentiation	IRF1
Differentiation	Leukocyte differentiation	IRF4
Differentiation	Leukocyte differentiation	IRF7
Differentiation	Leukocyte differentiation	ITPKB
Differentiation	Leukocyte differentiation	JAK3
Differentiation	Leukocyte differentiation	JUN
Differentiation	Leukocyte differentiation	LAG3
Differentiation	Leukocyte differentiation	LGALS9
Differentiation	Leukocyte differentiation	LIF
Differentiation	Leukocyte differentiation	LTF
Differentiation	Leukocyte differentiation	LYN
Differentiation	Leukocyte differentiation	SMAD7
Differentiation	Leukocyte differentiation	CD46
Differentiation	Leukocyte differentiation	MDK
Differentiation	Leukocyte differentiation	KITLG
Differentiation	Leukocyte differentiation	MITF
Differentiation	Leukocyte differentiation	MMP14
Differentiation	Leukocyte differentiation	MYB
Differentiation	Leukocyte differentiation	MYC
Differentiation	Leukocyte differentiation	NME1
Differentiation	Leukocyte differentiation	NME2
Differentiation	Leukocyte differentiation	NOTCH2
Differentiation	Leukocyte differentiation	PNP
Differentiation	Leukocyte differentiation	ROR2
Differentiation	Leukocyte differentiation	PCK1
Differentiation	Leukocyte differentiation	PF4
Differentiation	Leukocyte differentiation	PIK3R1
Differentiation	Leukocyte differentiation	POU4F1
Differentiation	Leukocyte differentiation	POU4F2
Differentiation	Leukocyte differentiation	PRKCA
Differentiation	Leukocyte differentiation	PRKCZ
Differentiation	Leukocyte differentiation	PRKDC
Differentiation	Leukocyte differentiation	PTPN2
Differentiation	Leukocyte differentiation	PTPN6
Differentiation	Leukocyte differentiation	PTPRC
Differentiation	Leukocyte differentiation	RAG1
Differentiation	Leukocyte differentiation	RARA
Differentiation	Leukocyte differentiation	RB1
Differentiation	Leukocyte differentiation	CCL3
Differentiation	Leukocyte differentiation	CCL19
Differentiation	Leukocyte differentiation	SFRP1
Differentiation	Leukocyte differentiation	SHH
Differentiation	Leukocyte differentiation	SOD1
Differentiation	Leukocyte differentiation	SOS1
Differentiation	Leukocyte differentiation	SOS2
Differentiation	Leukocyte differentiation	SOX4
Differentiation	Leukocyte differentiation	SOX12
Differentiation	Leukocyte differentiation	STAT5B
Differentiation	Leukocyte differentiation	SYK
Differentiation	Leukocyte differentiation	TAL1
Differentiation	Leukocyte differentiation	TCF7
Differentiation	Leukocyte differentiation	TCTA
Differentiation	Leukocyte differentiation	PRDX2
Differentiation	Leukocyte differentiation	TFE3
Differentiation	Leukocyte differentiation	TGFB1
Differentiation	Leukocyte differentiation	TGFBR2
Differentiation	Leukocyte differentiation	KLF10
Differentiation	Leukocyte differentiation	TLR3
Differentiation	Leukocyte differentiation	TLR4
Differentiation	Leukocyte differentiation	GPR137B
Differentiation	Leukocyte differentiation	TNF
Differentiation	Leukocyte differentiation	TRAF6
Differentiation	Leukocyte differentiation	TNFSF4
Differentiation	Leukocyte differentiation	TYROBP
Differentiation	Leukocyte differentiation	XBP1
Differentiation	Leukocyte differentiation	ZAP70
Differentiation	Leukocyte differentiation	ZBTB16
Differentiation	Leukocyte differentiation	GPR68
Differentiation	Leukocyte differentiation	CUL4A
Differentiation	Leukocyte differentiation	FOXN1
Differentiation	Leukocyte differentiation	AP3B1
Differentiation	Leukocyte differentiation	TNFSF11
Differentiation	Leukocyte differentiation	SOCS1
Differentiation	Leukocyte differentiation	RIPK1
Differentiation	Leukocyte differentiation	TNFSF9
Differentiation	Leukocyte differentiation	RIPK2
Differentiation	Leukocyte differentiation	FADD
Differentiation	Leukocyte differentiation	IL1RL2
Differentiation	Leukocyte differentiation	VNN1
Differentiation	Leukocyte differentiation	AP3D1
Differentiation	Leukocyte differentiation	PGLYRP1
Differentiation	Leukocyte differentiation	TNFSF18
Differentiation	Leukocyte differentiation	SART1
Differentiation	Leukocyte differentiation	GPR55
Differentiation	Leukocyte differentiation	CD83
Differentiation	Leukocyte differentiation	ADIPOQ
Differentiation	Leukocyte differentiation	SOX13
Differentiation	Leukocyte differentiation	CARTPT
Differentiation	Leukocyte differentiation	SOCS5
Differentiation	Leukocyte differentiation	TOX
Differentiation	Leukocyte differentiation	RASSF2
Differentiation	Leukocyte differentiation	TESPA1
Differentiation	Leukocyte differentiation	MAFB
Differentiation	Leukocyte differentiation	RASGRP1
Differentiation	Leukocyte differentiation	TRIB1
Differentiation	Leukocyte differentiation	LRRC17
Differentiation	Leukocyte differentiation	FSTL3
Differentiation	Leukocyte differentiation	LILRB2
Differentiation	Leukocyte differentiation	PIAS3
Differentiation	Leukocyte differentiation	HAX1
Differentiation	Leukocyte differentiation	TOB2
Differentiation	Leukocyte differentiation	LILRB1
Differentiation	Leukocyte differentiation	FGL2
Differentiation	Leukocyte differentiation	MALT1
Differentiation	Leukocyte differentiation	SPINK5
Differentiation	Leukocyte differentiation	LILRB4
Differentiation	Leukocyte differentiation	LILRB3
Differentiation	Leukocyte differentiation	DUSP10
Differentiation	Leukocyte differentiation	IKZF3
Differentiation	Leukocyte differentiation	ZBTB1
Differentiation	Leukocyte differentiation	ACIN1
Differentiation	Leukocyte differentiation	TMEM131L
Differentiation	Leukocyte differentiation	FBXO7
Differentiation	Leukocyte differentiation	FOXP1
Differentiation	Leukocyte differentiation	PRELID1
Differentiation	Leukocyte differentiation	IL36B
Differentiation	Leukocyte differentiation	TMEM176B
Differentiation	Leukocyte differentiation	DROSHA
Differentiation	Leukocyte differentiation	TBX21
Differentiation	Leukocyte differentiation	PLA2G3
Differentiation	Leukocyte differentiation	IL20
Differentiation	Leukocyte differentiation	FOXP3
Differentiation	Leukocyte differentiation	ZBTB7B
Differentiation	Leukocyte differentiation	LEF1
Differentiation	Leukocyte differentiation	CLDN18
Differentiation	Leukocyte differentiation	IL23A
Differentiation	Leukocyte differentiation	TLR9
Differentiation	Leukocyte differentiation	TREM2
Differentiation	Leukocyte differentiation	SASH3
Differentiation	Leukocyte differentiation	RC3H2
Differentiation	Leukocyte differentiation	TESC
Differentiation	Leukocyte differentiation	PPP2R3C
Differentiation	Leukocyte differentiation	FBXW7
Differentiation	Leukocyte differentiation	TMEM176A
Differentiation	Leukocyte differentiation	PCID2
Differentiation	Leukocyte differentiation	CRTAM
Differentiation	Leukocyte differentiation	METTL3
Differentiation	Leukocyte differentiation	CYP26B1
Differentiation	Leukocyte differentiation	SLAMF8
Differentiation	Leukocyte differentiation	GPR137
Differentiation	Leukocyte differentiation	CTNNBIP1
Differentiation	Leukocyte differentiation	ZMIZ1
Differentiation	Leukocyte differentiation	SH3RF1
Differentiation	Leukocyte differentiation	SLC46A2
Differentiation	Leukocyte differentiation	VSIR
Differentiation	Leukocyte differentiation	NFKBIZ
Differentiation	Leukocyte differentiation	NKAP
Differentiation	Leukocyte differentiation	ZC3H12A
Differentiation	Leukocyte differentiation	NDFIP1
Differentiation	Leukocyte differentiation	DCSTAMP
Differentiation	Leukocyte differentiation	PRXL2A
Differentiation	Leukocyte differentiation	CARD11
Differentiation	Leukocyte differentiation	ZC3H8
Differentiation	Leukocyte differentiation	LOXL3
Differentiation	Leukocyte differentiation	NFKBID
Differentiation	Leukocyte differentiation	UBASH3B
Differentiation	Leukocyte differentiation	NLRP3
Differentiation	Leukocyte differentiation	PGLYRP2
Differentiation	Leukocyte differentiation	FCRL3
Differentiation	Leukocyte differentiation	OCSTAMP
Differentiation	Leukocyte differentiation	TMEM178A
Differentiation	Leukocyte differentiation	SLC9B2
Differentiation	Leukocyte differentiation	PPARGC1B
Differentiation	Leukocyte differentiation	ZBTB46
Differentiation	Leukocyte differentiation	IL34
Differentiation	Leukocyte differentiation	PIK3R6
Differentiation	Leukocyte differentiation	RC3H1
Differentiation	Leukocyte differentiation	IL23R
Differentiation	Leukocyte differentiation	NFAM1
Differentiation	Leukocyte differentiation	ZFPM1
Differentiation	Leukocyte differentiation	TMEM64
Differentiation	Leukocyte differentiation	ZNF675
Differentiation	Leukocyte differentiation	IL27
Differentiation	Leukocyte differentiation	ZNF683
Differentiation	Leukocyte differentiation	IL4I1
Differentiation	Leukocyte differentiation	IFNL1
Differentiation	Leukocyte differentiation	MIR17HG
Differentiation	Leukocyte differentiation	NRARP
Differentiation	Leukocyte differentiation	CCR2
Function	MHC II	B2M
Function	MHC II	CD74
Function	MHC II	CTSD
Function	MHC II	CTSE
Function	MHC II	CTSL
Function	MHC II	CTSV
Function	MHC II	CTSS
Function	MHC II	DNM2
Function	MHC II	FCER1G
Function	MHC II	FCGR2B
Function	MHC II	HLA-DMA
Function	MHC II	HLA-DMB
Function	MHC II	HLA-DOA
Function	MHC II	HLA-DOB
Function	MHC II	HLA-DPA1
Function	MHC II	HLA-DPB1
Function	MHC II	HLA-DQA1
Function	MHC II	HLA-DQA2
Function	MHC II	HLA-DQB1
Function	MHC II	HLA-DQB2
Function	MHC II	HLA-DRA
Function	MHC II	HLA-DRB1
Function	MHC II	HLA-DRB5
Function	MHC II	LGMN
Function	MHC II	TRAF6
Function	MHC II	CTSF
Function	MHC II	IFI30
Function	MHC II	PYCARD
Function	MHC II	TREM2
Function	MHC II	PIKFYVE
Function	Chemotaxis	ADAM8
Function	Chemotaxis	ADAM10
Function	Chemotaxis	AGTR1
Function	Chemotaxis	AIF1
Function	Chemotaxis	ALOX5
Function	Chemotaxis	ANXA1
Function	Chemotaxis	RHOG
Function	Chemotaxis	ARRB2
Function	Chemotaxis	AZU1
Function	Chemotaxis	CXCR5
Function	Chemotaxis	BSG
Function	Chemotaxis	BST1
Function	Chemotaxis	C1QBP
Function	Chemotaxis	C3AR1
Function	Chemotaxis	C5
Function	Chemotaxis	C5AR1
Function	Chemotaxis	CALCA
Function	Chemotaxis	CALR
Function	Chemotaxis	CD74
Function	Chemotaxis	CHGA
Function	Chemotaxis	LYST
Function	Chemotaxis	CCR1
Function	Chemotaxis	CCR3
Function	Chemotaxis	CCR4
Function	Chemotaxis	CCR5
Function	Chemotaxis	CCR6
Function	Chemotaxis	CCR7
Function	Chemotaxis	CCR8
Function	Chemotaxis	ACKR2
Function	Chemotaxis	CMKLR1
Function	Chemotaxis	CNR2
Function	Chemotaxis	CRK
Function	Chemotaxis	CRKL
Function	Chemotaxis	CSF1
Function	Chemotaxis	CSF1R
Function	Chemotaxis	CSF3R
Function	Chemotaxis	CX3CR1
Function	Chemotaxis	CXADR
Function	Chemotaxis	DDT
Function	Chemotaxis	DEFA1
Function	Chemotaxis	DEFB4A
Function	Chemotaxis	DPEP1
Function	Chemotaxis	DPP4
Function	Chemotaxis	HBEGF
Function	Chemotaxis	DUSP1
Function	Chemotaxis	GPR183
Function	Chemotaxis	S1PR1
Function	Chemotaxis	LPAR1
Function	Chemotaxis	EDN1
Function	Chemotaxis	EDN2
Function	Chemotaxis	EDN3
Function	Chemotaxis	EDNRB
Function	Chemotaxis	EGR3
Function	Chemotaxis	EPHA2
Function	Chemotaxis	EPHB1
Function	Chemotaxis	F2RL1
Function	Chemotaxis	F7
Function	Chemotaxis	PTK2B
Function	Chemotaxis	FCER1G
Function	Chemotaxis	FGF1
Function	Chemotaxis	FGF2
Function	Chemotaxis	FGF4
Function	Chemotaxis	FGFR1
Function	Chemotaxis	VEGFD
Function	Chemotaxis	FLT1
Function	Chemotaxis	FPR2
Function	Chemotaxis	GAB1
Function	Chemotaxis	GAS6
Function	Chemotaxis	MSTN
Function	Chemotaxis	CCR10
Function	Chemotaxis	XCR1
Function	Chemotaxis	CXCR3
Function	Chemotaxis	GPR18
Function	Chemotaxis	FFAR2
Function	Chemotaxis	CXCL1
Function	Chemotaxis	CXCL2
Function	Chemotaxis	CXCL3
Function	Chemotaxis	GSTP1
Function	Chemotaxis	NCKAP1L
Function	Chemotaxis	HGF
Function	Chemotaxis	HMGB1
Function	Chemotaxis	HMGB2
Function	Chemotaxis	NR4A1
Function	Chemotaxis	HOXB9
Function	Chemotaxis	HRH1
Function	Chemotaxis	HRG
Function	Chemotaxis	HSPB1
Function	Chemotaxis	IL4
Function	Chemotaxis	IL6
Function	Chemotaxis	IL6R
Function	Chemotaxis	CXCL8
Function	Chemotaxis	CXCR1
Function	Chemotaxis	CXCR2
Function	Chemotaxis	IL10
Function	Chemotaxis	IL12A
Function	Chemotaxis	IL16
Function	Chemotaxis	CXCL10
Function	Chemotaxis	ITGA1
Function	Chemotaxis	ITGB2
Function	Chemotaxis	KDR
Function	Chemotaxis	KIT
Function	Chemotaxis	LBP
Function	Chemotaxis	LGALS3
Function	Chemotaxis	LGALS9
Function	Chemotaxis	LOX
Function	Chemotaxis	LYN
Function	Chemotaxis	MDK
Function	Chemotaxis	MET
Function	Chemotaxis	MIF
Function	Chemotaxis	CXCL9
Function	Chemotaxis	MPP1
Function	Chemotaxis	ABCC1
Function	Chemotaxis	NBL1
Function	Chemotaxis	NINJ1
Function	Chemotaxis	NOTCH1
Function	Chemotaxis	CCN3
Function	Chemotaxis	P2RX4
Function	Chemotaxis	SERPINE1
Function	Chemotaxis	PDE4B
Function	Chemotaxis	PDGFB
Function	Chemotaxis	PDGFRA
Function	Chemotaxis	PDGFRB
Function	Chemotaxis	PF4
Function	Chemotaxis	PF4V1
Function	Chemotaxis	PGF
Function	Chemotaxis	PIK3CD
Function	Chemotaxis	PIK3CG
Function	Chemotaxis	PLA2G1B
Function	Chemotaxis	PLEC
Function	Chemotaxis	PLXNB3
Function	Chemotaxis	PPBP
Function	Chemotaxis	PPIA
Function	Chemotaxis	PPIB
Function	Chemotaxis	PRKCD
Function	Chemotaxis	PRKD1
Function	Chemotaxis	PRKCQ
Function	Chemotaxis	MAPK1
Function	Chemotaxis	MAPK3
Function	Chemotaxis	LGMN
Function	Chemotaxis	PTK2
Function	Chemotaxis	PTN
Function	Chemotaxis	PTPRO
Function	Chemotaxis	RAB13
Function	Chemotaxis	RAC1
Function	Chemotaxis	RAC2
Function	Chemotaxis	RARRES2
Function	Chemotaxis	RPS19
Function	Chemotaxis	S100A7
Function	Chemotaxis	S100A8
Function	Chemotaxis	S100A9
Function	Chemotaxis	S100A12
Function	Chemotaxis	SAA1
Function	Chemotaxis	CCL1
Function	Chemotaxis	CCL2
Function	Chemotaxis	CCL3
Function	Chemotaxis	CCL3L1
Function	Chemotaxis	CCL4
Function	Chemotaxis	CCL5
Function	Chemotaxis	CCL7
Function	Chemotaxis	CCL8
Function	Chemotaxis	CCL11
Function	Chemotaxis	CCL13
Function	Chemotaxis	CCL14
Function	Chemotaxis	CCL15
Function	Chemotaxis	CCL16
Function	Chemotaxis	CCL17
Function	Chemotaxis	CCL18
Function	Chemotaxis	CCL19
Function	Chemotaxis	CCL20
Function	Chemotaxis	CCL21
Function	Chemotaxis	CCL22
Function	Chemotaxis	CCL23
Function	Chemotaxis	CCL24
Function	Chemotaxis	CCL25
Function	Chemotaxis	CXCL6
Function	Chemotaxis	CXCL11
Function	Chemotaxis	CXCL5
Function	Chemotaxis	XCL1
Function	Chemotaxis	CX3CL1
Function	Chemotaxis	CXCL12
Function	Chemotaxis	SFTPD
Function	Chemotaxis	SLAMF1
Function	Chemotaxis	SLC12A2
Function	Chemotaxis	SPI1
Function	Chemotaxis	SRP54
Function	Chemotaxis	XCL2
Function	Chemotaxis	SYK
Function	Chemotaxis	ADAM17
Function	Chemotaxis	TGFB2
Function	Chemotaxis	THBS1
Function	Chemotaxis	THBS4
Function	Chemotaxis	TIAM1
Function	Chemotaxis	TMSB4X
Function	Chemotaxis	TPBG
Function	Chemotaxis	TRPM2
Function	Chemotaxis	VAV1
Function	Chemotaxis	VCAM1
Function	Chemotaxis	VEGFA
Function	Chemotaxis	VEGFB
Function	Chemotaxis	VEGFC
Function	Chemotaxis	WNT5A
Function	Chemotaxis	CXCR4
Function	Chemotaxis	SCG2
Function	Chemotaxis	PLA2G7
Function	Chemotaxis	PIP5K1A
Function	Chemotaxis	TNFSF11
Function	Chemotaxis	GBF1
Function	Chemotaxis	TNFRSF11A
Function	Chemotaxis	FGF18
Function	Chemotaxis	FGF16
Function	Chemotaxis	NRP1
Function	Chemotaxis	TNFSF18
Function	Chemotaxis	CH25H
Function	Chemotaxis	CCRL2
Function	Chemotaxis	SEMA5A
Function	Chemotaxis	SLIT2
Function	Chemotaxis	CYP7B1
Function	Chemotaxis	CXCL14
Function	Chemotaxis	BCAR1
Function	Chemotaxis	DOCK4
Function	Chemotaxis	RIPOR2
Function	Chemotaxis	OXSR1
Function	Chemotaxis	DNM1L
Function	Chemotaxis	CCL26
Function	Chemotaxis	VAV3
Function	Chemotaxis	CREB3
Function	Chemotaxis	CXCL13
Function	Chemotaxis	CXCR6
Function	Chemotaxis	CCR9
Function	Chemotaxis	CCL27
Function	Chemotaxis	CORO1A
Function	Chemotaxis	PADI2
Function	Chemotaxis	KLRK1
Function	Chemotaxis	SWAP70
Function	Chemotaxis	PIP5K1C
Function	Chemotaxis	DAPK2
Function	Chemotaxis	PRKD2
Function	Chemotaxis	STAP1
Function	Chemotaxis	GREM1
Function	Chemotaxis	C5AR2
Function	Chemotaxis	ARHGEF16
Function	Chemotaxis	STK39
Function	Chemotaxis	ADGRE2
Function	Chemotaxis	SBDS
Function	Chemotaxis	ZNF580
Function	Chemotaxis	LEF1
Function	Chemotaxis	CKLF
Function	Chemotaxis	BIN2
Function	Chemotaxis	ACKR4
Function	Chemotaxis	TREM1
Function	Chemotaxis	TRPM4
Function	Chemotaxis	PARVA
Function	Chemotaxis	DEFB103B
Function	Chemotaxis	CCL28
Function	Chemotaxis	SLAMF8
Function	Chemotaxis	ACKR3
Function	Chemotaxis	CAMK1D
Function	Chemotaxis	CORO1B
Function	Chemotaxis	S100A14
Function	Chemotaxis	PLEKHG5
Function	Chemotaxis	MTUS1
Function	Chemotaxis	PREX1
Function	Chemotaxis	CXCL16
Function	Chemotaxis	TRPV4
Function	Chemotaxis	ELMO2
Function	Chemotaxis	GPSM3
Function	Chemotaxis	SMOC2
Function	Chemotaxis	NOD2
Function	Chemotaxis	WNK1
Function	Chemotaxis	MMP28
Function	Chemotaxis	AKIRIN1
Function	Chemotaxis	RIN3
Function	Chemotaxis	NUP85
Function	Chemotaxis	SLC8B1
Function	Chemotaxis	HSD3B7
Function	Chemotaxis	PDGFD
Function	Chemotaxis	JAM3
Function	Chemotaxis	MCU
Function	Chemotaxis	TIRAP
Function	Chemotaxis	JAML
Function	Chemotaxis	DEFB104A
Function	Chemotaxis	IL34
Function	Chemotaxis	TAFA4
Function	Chemotaxis	MOSPD2
Function	Chemotaxis	ANO6
Function	Chemotaxis	PIKFYVE
Function	Chemotaxis	DEFB124
Function	Chemotaxis	DEFB130A
Function	Chemotaxis	TMEM102
Function	Chemotaxis	CXCL17
Function	Chemotaxis	C10orf99
Function	Chemotaxis	DEFB103A
Function	Chemotaxis	DEFB104B
Function	Chemotaxis	PRSS56
Function	Chemotaxis	MSMP
Function	Chemotaxis	DEFA1B
Function	Chemotaxis	CCR2
Function	Chemotaxis	DEFB130B
Function	Migration	ADAM8
Function	Migration	ADAM10
Function	Migration	AGER
Function	Migration	AIF1
Function	Migration	APP
Function	Migration	RHOA
Function	Migration	BDKRB1
Function	Migration	C1QBP
Function	Migration	C3AR1
Function	Migration	C5AR1
Function	Migration	CALR
Function	Migration	CD47
Function	Migration	CD74
Function	Migration	CCR1
Function	Migration	CCR6
Function	Migration	CCR7
Function	Migration	CMKLR1
Function	Migration	CSF1
Function	Migration	CSF1R
Function	Migration	CX3CR1
Function	Migration	EDN1
Function	Migration	EDN2
Function	Migration	EDN3
Function	Migration	F2RL1
Function	Migration	F7
Function	Migration	PTK2B
Function	Migration	VEGFD
Function	Migration	FPR2
Function	Migration	GAS6
Function	Migration	MSTN
Function	Migration	NCKAP1L
Function	Migration	HMGB1
Function	Migration	ICAM1
Function	Migration	IL1R1
Function	Migration	IL4
Function	Migration	IL6
Function	Migration	IL6R
Function	Migration	CXCL8
Function	Migration	CXCR2
Function	Migration	IL12A
Function	Migration	CXCL10
Function	Migration	ITGA2
Function	Migration	ITGA2B
Function	Migration	ITGA4
Function	Migration	LBP
Function	Migration	LGALS3
Function	Migration	LGALS9
Function	Migration	MDK
Function	Migration	KITLG
Function	Migration	CD99
Function	Migration	MMP14
Function	Migration	P2RX4
Function	Migration	SERPINE1
Function	Migration	PGF
Function	Migration	MAPK1
Function	Migration	MAPK3
Function	Migration	LGMN
Function	Migration	PTAFR
Function	Migration	PTK2
Function	Migration	PTN
Function	Migration	RAC1
Function	Migration	RAC2
Function	Migration	RARRES2
Function	Migration	S100A7
Function	Migration	CCL1
Function	Migration	CCL3
Function	Migration	CCL4
Function	Migration	CCL5
Function	Migration	CCL7
Function	Migration	CCL8
Function	Migration	CCL19
Function	Migration	CCL20
Function	Migration	CCL21
Function	Migration	CCL24
Function	Migration	XCL1
Function	Migration	CX3CL1
Function	Migration	CXCL12
Function	Migration	SELP
Function	Migration	SLAMF1
Function	Migration	SPI1
Function	Migration	SPN
Function	Migration	XCL2
Function	Migration	ADAM17
Function	Migration	THBS1
Function	Migration	THBS4
Function	Migration	THY1
Function	Migration	TNF
Function	Migration	VEGFA
Function	Migration	VEGFB
Function	Migration	VEGFC
Function	Migration	WNT5A
Function	Migration	XG
Function	Migration	ZP3
Function	Migration	PLA2G7
Function	Migration	MADCAM1
Function	Migration	TNFRSF14
Function	Migration	FADD
Function	Migration	TNFRSF18
Function	Migration	TNFSF18
Function	Migration	RIPOR2
Function	Migration	OXSR1
Function	Migration	DNM1L
Function	Migration	CREB3
Function	Migration	CXCL13
Function	Migration	CCL27
Function	Migration	SWAP70
Function	Migration	DAPK2
Function	Migration	STK39
Function	Migration	PYCARD
Function	Migration	ZNF580
Function	Migration	TREM2
Function	Migration	CAMK1D
Function	Migration	S100A14
Function	Migration	JAM2
Function	Migration	SELENOK
Function	Migration	TRPV4
Function	Migration	GPSM3
Function	Migration	P2RY12
Function	Migration	WNK1
Function	Migration	AKIRIN1
Function	Migration	PDGFD
Function	Migration	DOCK8
Function	Migration	PLVAP
Function	Migration	JAM3
Function	Migration	MCU
Function	Migration	TIRAP
Function	Migration	IL34
Function	Migration	MOSPD2
Function	Migration	ANO6
Function	Migration	DEFB124
Function	Migration	TMEM102
Function	Migration	CXCL17
Function	Migration	MIA3
Function	Migration	PRSS56
Function	Migration	CCR2
Function	Cytotoxicity	AP1G1
Function	Cytotoxicity	ARG1
Function	Cytotoxicity	AZGP1
Function	Cytotoxicity	B2M
Function	Cytotoxicity	CD1A
Function	Cytotoxicity	CD1B
Function	Cytotoxicity	CD1C
Function	Cytotoxicity	CD1D
Function	Cytotoxicity	CD1E
Function	Cytotoxicity	F2RL1
Function	Cytotoxicity	HLA-A
Function	Cytotoxicity	HLA-B
Function	Cytotoxicity	HLA-DRA
Function	Cytotoxicity	HLA-DRB1
Function	Cytotoxicity	HLA-E
Function	Cytotoxicity	HLA-F
Function	Cytotoxicity	HLA-G
Function	Cytotoxicity	MR1
Function	Cytotoxicity	IL12A
Function	Cytotoxicity	IL12B
Function	Cytotoxicity	IL12RB1
Function	Cytotoxicity	ITGAM
Function	Cytotoxicity	KLRC2
Function	Cytotoxicity	KLRD1
Function	Cytotoxicity	LAG3
Function	Cytotoxicity	LAMP1
Function	Cytotoxicity	SH2D1A
Function	Cytotoxicity	NOS2
Function	Cytotoxicity	PTPRC
Function	Cytotoxicity	PVR
Function	Cytotoxicity	NECTIN2
Function	Cytotoxicity	XCL1
Function	Cytotoxicity	SPI1
Function	Cytotoxicity	STAT5B
Function	Cytotoxicity	TYROBP
Function	Cytotoxicity	VAV1
Function	Cytotoxicity	STX7
Function	Cytotoxicity	FADD
Function	Cytotoxicity	IL18RAP
Function	Cytotoxicity	SLC22A13
Function	Cytotoxicity	RASGRP1
Function	Cytotoxicity	CD226
Function	Cytotoxicity	CD160
Function	Cytotoxicity	KLRK1
Function	Cytotoxicity	CADM1
Function	Cytotoxicity	STAP1
Function	Cytotoxicity	IL23A
Function	Cytotoxicity	CRTAM
Function	Cytotoxicity	IL21
Function	Cytotoxicity	SLAMF6
Function	Cytotoxicity	RAET1E
Function	Cytotoxicity	IL23R
Function	Cytotoxicity	NCR3
Function	Cytokine	ABL1
Function	Cytokine	ADAM8
Function	Cytokine	ADCYAP1
Function	Cytokine	ADRA2A
Function	Cytokine	AGER
Function	Cytokine	AGT
Function	Cytokine	AGTR2
Function	Cytokine	AIF1
Function	Cytokine	ALOX15B
Function	Cytokine	ANXA1
Function	Cytokine	AIRE
Function	Cytokine	APOA2
Function	Cytokine	APP
Function	Cytokine	ARNT
Function	Cytokine	ATF4
Function	Cytokine	AZU1
Function	Cytokine	B2M
Function	Cytokine	BCL3
Function	Cytokine	BMPR1A
Function	Cytokine	POLR3D
Function	Cytokine	BRCA1
Function	Cytokine	C3
Function	Cytokine	C3AR1
Function	Cytokine	C5
Function	Cytokine	C5AR1
Function	Cytokine	CASP1
Function	Cytokine	CASP8
Function	Cytokine	RUNX1
Function	Cytokine	CD2
Function	Cytokine	CD3E
Function	Cytokine	CD4
Function	Cytokine	CD6
Function	Cytokine	CD14
Function	Cytokine	CD28
Function	Cytokine	CD80
Function	Cytokine	CD86
Function	Cytokine	TNFRSF8
Function	Cytokine	CD34
Function	Cytokine	CD36
Function	Cytokine	CD40
Function	Cytokine	CD40LG
Function	Cytokine	CD58
Function	Cytokine	CD74
Function	Cytokine	CD81
Function	Cytokine	CEBPB
Function	Cytokine	CEBPG
Function	Cytokine	CHI3L1
Function	Cytokine	CHUK
Function	Cytokine	CLU
Function	Cytokine	CCR7
Function	Cytokine	CREB1
Function	Cytokine	ATF2
Function	Cytokine	MAPK14
Function	Cytokine	CSF1R
Function	Cytokine	CSF2
Function	Cytokine	CYBA
Function	Cytokine	CYBB
Function	Cytokine	CYP1B1
Function	Cytokine	CD55
Function	Cytokine	DDIT3
Function	Cytokine	DDT
Function	Cytokine	DDX1
Function	Cytokine	DDX3X
Function	Cytokine	DHX9
Function	Cytokine	DRD2
Function	Cytokine	EGR1
Function	Cytokine	ELANE
Function	Cytokine	EPHB2
Function	Cytokine	EREG
Function	Cytokine	F2R
Function	Cytokine	F2RL1
Function	Cytokine	F3
Function	Cytokine	FCER1G
Function	Cytokine	FCN1
Function	Cytokine	FGR
Function	Cytokine	FLT4
Function	Cytokine	GAPDH
Function	Cytokine	GATA3
Function	Cytokine	GATA4
Function	Cytokine	GATA6
Function	Cytokine	KAT2A
Function	Cytokine	GDF2
Function	Cytokine	FFAR3
Function	Cytokine	FFAR2
Function	Cytokine	HDAC1
Function	Cytokine	HDAC2
Function	Cytokine	HGF
Function	Cytokine	HIF1A
Function	Cytokine	HK1
Function	Cytokine	HLA-A
Function	Cytokine	HLA-DPA1
Function	Cytokine	HLA-DPB1
Function	Cytokine	HLA-E
Function	Cytokine	HLA-F
Function	Cytokine	HLA-G
Function	Cytokine	HMGB1
Function	Cytokine	HMGB2
Function	Cytokine	HMOX1
Function	Cytokine	HRAS
Function	Cytokine	HSPA1A
Function	Cytokine	HSPA1B
Function	Cytokine	HSPB1
Function	Cytokine	HSP90AA1
Function	Cytokine	HSPD1
Function	Cytokine	HTR2B
Function	Cytokine	IRF8
Function	Cytokine	IFI16
Function	Cytokine	IFNG
Function	Cytokine	IFNGR1
Function	Cytokine	IGHD
Function	Cytokine	IL1A
Function	Cytokine	IL1B
Function	Cytokine	IL1R1
Function	Cytokine	IL1RAP
Function	Cytokine	IL2
Function	Cytokine	IL4
Function	Cytokine	IL4R
Function	Cytokine	IL6
Function	Cytokine	IL6R
Function	Cytokine	IL6ST
Function	Cytokine	IL7
Function	Cytokine	IL9
Function	Cytokine	IL10
Function	Cytokine	IL12A
Function	Cytokine	IL12B
Function	Cytokine	IL12RB1
Function	Cytokine	IL12RB2
Function	Cytokine	IL13
Function	Cytokine	IL15
Function	Cytokine	IL16
Function	Cytokine	IL17A
Function	Cytokine	IL18
Function	Cytokine	INS
Function	Cytokine	IRAK1
Function	Cytokine	IRF1
Function	Cytokine	IRF3
Function	Cytokine	IRF4
Function	Cytokine	IRF5
Function	Cytokine	IRF7
Function	Cytokine	ISL1
Function	Cytokine	ITK
Function	Cytokine	JAK2
Function	Cytokine	KIR2DL4
Function	Cytokine	KIT
Function	Cytokine	LBP
Function	Cytokine	LEP
Function	Cytokine	LGALS9
Function	Cytokine	LPL
Function	Cytokine	LRP1
Function	Cytokine	LTA
Function	Cytokine	LTB
Function	Cytokine	LUM
Function	Cytokine	LY9
Function	Cytokine	SMAD3
Function	Cytokine	MBP
Function	Cytokine	CD46
Function	Cytokine	MDK
Function	Cytokine	MIF
Function	Cytokine	MMP8
Function	Cytokine	MMP12
Function	Cytokine	MNDA
Function	Cytokine	CD200
Function	Cytokine	MYB
Function	Cytokine	MYD88
Function	Cytokine	NFATC4
Function	Cytokine	NODAL
Function	Cytokine	NOS2
Function	Cytokine	PNP
Function	Cytokine	OAS1
Function	Cytokine	OAS2
Function	Cytokine	OAS3
Function	Cytokine	ORM1
Function	Cytokine	ORM2
Function	Cytokine	OSM
Function	Cytokine	P2RX7
Function	Cytokine	FURIN
Function	Cytokine	PAEP
Function	Cytokine	SERPINE1
Function	Cytokine	PDE4B
Function	Cytokine	PDE4D
Function	Cytokine	PF4
Function	Cytokine	PHB
Function	Cytokine	PIK3CD
Function	Cytokine	PIK3CG
Function	Cytokine	PIK3R1
Function	Cytokine	PLA2G1B
Function	Cytokine	PLCG2
Function	Cytokine	SERPINF2
Function	Cytokine	POU2AF1
Function	Cytokine	POU2F2
Function	Cytokine	PRKCQ
Function	Cytokine	PRKCZ
Function	Cytokine	MAPK11
Function	Cytokine	MAPK13
Function	Cytokine	EIF2AK2
Function	Cytokine	PSEN1
Function	Cytokine	PTAFR
Function	Cytokine	PTGER4
Function	Cytokine	PTGS2
Function	Cytokine	PTPN11
Function	Cytokine	PTPRC
Function	Cytokine	PTPRJ
Function	Cytokine	RAB1A
Function	Cytokine	RARA
Function	Cytokine	RELA
Function	Cytokine	TRIM27
Function	Cytokine	RORA
Function	Cytokine	RPS3
Function	Cytokine	S100A13
Function	Cytokine	SAA1
Function	Cytokine	CCL1
Function	Cytokine	CCL3
Function	Cytokine	CCL19
Function	Cytokine	XCL1
Function	Cytokine	CX3CL1
Function	Cytokine	SLAMF1
Function	Cytokine	SLC11A1
Function	Cytokine	SOD1
Function	Cytokine	SORL1
Function	Cytokine	SPN
Function	Cytokine	SPTBN1
Function	Cytokine	SRC
Function	Cytokine	STAT1
Function	Cytokine	STAT3
Function	Cytokine	STAT5B
Function	Cytokine	ABCC8
Function	Cytokine	SYK
Function	Cytokine	ADAM17
Function	Cytokine	MAP3K7
Function	Cytokine	TGFB1
Function	Cytokine	THBS1
Function	Cytokine	TLR1
Function	Cytokine	TLR2
Function	Cytokine	TLR3
Function	Cytokine	TLR4
Function	Cytokine	TLR5
Function	Cytokine	TMF1
Function	Cytokine	TNF
Function	Cytokine	TRAF2
Function	Cytokine	TRAF6
Function	Cytokine	TWIST1
Function	Cytokine	TNFSF4
Function	Cytokine	TXK
Function	Cytokine	TYROBP
Function	Cytokine	UCN
Function	Cytokine	WNT5A
Function	Cytokine	WNT11
Function	Cytokine	XBP1
Function	Cytokine	ZP3
Function	Cytokine	LAPTM5
Function	Cytokine	FZD5
Function	Cytokine	NR4A3
Function	Cytokine	SLC7A5
Function	Cytokine	EPX
Function	Cytokine	SEMA7A
Function	Cytokine	HYAL2
Function	Cytokine	SERPINB7
Function	Cytokine	RIPK1
Function	Cytokine	TNFRSF14
Function	Cytokine	RIPK2
Function	Cytokine	FADD
Function	Cytokine	RIOK3
Function	Cytokine	IL1RL2
Function	Cytokine	IL18R1
Function	Cytokine	CD84
Function	Cytokine	SPHK1
Function	Cytokine	BCL10
Function	Cytokine	IL1RL1
Function	Cytokine	ARHGEF2
Function	Cytokine	DDX21
Function	Cytokine	MAPKAPK2
Function	Cytokine	CD83
Function	Cytokine	ADIPOQ
Function	Cytokine	AIM2
Function	Cytokine	EIF2AK3
Function	Cytokine	IL27RA
Function	Cytokine	ROCK2
Function	Cytokine	AKAP12
Function	Cytokine	ISG15
Function	Cytokine	TOMM70
Function	Cytokine	NR1H4
Function	Cytokine	PQBP1
Function	Cytokine	RASGRP1
Function	Cytokine	G3BP1
Function	Cytokine	EBI3
Function	Cytokine	ATP6AP2
Function	Cytokine	FLOT1
Function	Cytokine	LILRB2
Function	Cytokine	TLR6
Function	Cytokine	NOD1
Function	Cytokine	PRG3
Function	Cytokine	SPON2
Function	Cytokine	PIBF1
Function	Cytokine	BATF
Function	Cytokine	LAMTOR5
Function	Cytokine	AGPAT1
Function	Cytokine	AGPAT2
Function	Cytokine	ARFGEF2
Function	Cytokine	POLR3F
Function	Cytokine	POLR3G
Function	Cytokine	POLR3C
Function	Cytokine	TRIM16
Function	Cytokine	POSTN
Function	Cytokine	CD226
Function	Cytokine	HPSE
Function	Cytokine	LILRB1
Function	Cytokine	MALT1
Function	Cytokine	TMED10
Function	Cytokine	LILRA2
Function	Cytokine	BTN3A2
Function	Cytokine	BTN3A1
Function	Cytokine	CD160
Function	Cytokine	POLR3A
Function	Cytokine	GLMN
Function	Cytokine	HHLA2
Function	Cytokine	IRAK3
Function	Cytokine	PARK7
Function	Cytokine	TUSC2
Function	Cytokine	NLRP1
Function	Cytokine	CARD8
Function	Cytokine	PLA2R1
Function	Cytokine	TRIM32
Function	Cytokine	RFTN1
Function	Cytokine	SULF1
Function	Cytokine	PLCB1
Function	Cytokine	SIRT1
Function	Cytokine	SCRIB
Function	Cytokine	DDX58
Function	Cytokine	KPNA6
Function	Cytokine	LY96
Function	Cytokine	CADM1
Function	Cytokine	IL17RA
Function	Cytokine	PANX1
Function	Cytokine	PRKD2
Function	Cytokine	APPL1
Function	Cytokine	PTPN22
Function	Cytokine	NOX1
Function	Cytokine	FOXP1
Function	Cytokine	CHIA
Function	Cytokine	IL17B
Function	Cytokine	RGCC
Function	Cytokine	SETD2
Function	Cytokine	PYCARD
Function	Cytokine	TBK1
Function	Cytokine	CD274
Function	Cytokine	HILPDA
Function	Cytokine	STOML2
Function	Cytokine	PLA2G3
Function	Cytokine	FOXP3
Function	Cytokine	ZBTB7B
Function	Cytokine	ZNF580
Function	Cytokine	TLR7
Function	Cytokine	TLR8
Function	Cytokine	IL23A
Function	Cytokine	GPRC5B
Function	Cytokine	CD244
Function	Cytokine	IL17D
Function	Cytokine	IL20RB
Function	Cytokine	SETD4
Function	Cytokine	TLR9
Function	Cytokine	TREM2
Function	Cytokine	SASH3
Function	Cytokine	AKIRIN2
Function	Cytokine	FERMT1
Function	Cytokine	NLRP2
Function	Cytokine	POLR3B
Function	Cytokine	INAVA
Function	Cytokine	IL26
Function	Cytokine	SULF2
Function	Cytokine	CRTAM
Function	Cytokine	PANX2
Function	Cytokine	SPHK2
Function	Cytokine	DHX33
Function	Cytokine	PELI1
Function	Cytokine	HEG1
Function	Cytokine	MAVS
Function	Cytokine	HMHB1
Function	Cytokine	NLRC4
Function	Cytokine	SELENOK
Function	Cytokine	IL21
Function	Cytokine	TRPV4
Function	Cytokine	GPSM3
Function	Cytokine	CRLF2
Function	Cytokine	NOD2
Function	Cytokine	IFIH1
Function	Cytokine	CARD9
Function	Cytokine	CLEC7A
Function	Cytokine	DHX58
Function	Cytokine	NOX5
Function	Cytokine	VTCN1
Function	Cytokine	GSDMD
Function	Cytokine	CD276
Function	Cytokine	TRIM56
Function	Cytokine	FRMD8
Function	Cytokine	RNF135
Function	Cytokine	CARD11
Function	Cytokine	AFAP1L2
Function	Cytokine	HAVCR2
Function	Cytokine	ZCCHC3
Function	Cytokine	TSLP
Function	Cytokine	WNT3A
Function	Cytokine	TRIM15
Function	Cytokine	IL33
Function	Cytokine	RSAD2
Function	Cytokine	NLRP12
Function	Cytokine	CLEC6A
Function	Cytokine	IL17F
Function	Cytokine	TMEM106A
Function	Cytokine	NLRP3
Function	Cytokine	TIRAP
Function	Cytokine	SLAMF6
Function	Cytokine	C1QTNF3
Function	Cytokine	C1QTNF4
Function	Cytokine	CGAS
Function	Cytokine	GBP5
Function	Cytokine	PANX3
Function	Cytokine	CLNK
Function	Cytokine	TRIM6
Function	Cytokine	LRRK2
Function	Cytokine	TMIGD2
Function	Cytokine	LACC1
Function	Cytokine	CCBE1
Function	Cytokine	TICAM1
Function	Cytokine	IL23R
Function	Cytokine	PYHIN1
Function	Cytokine	NFAM1
Function	Cytokine	CLECL1
Function	Cytokine	ZFPM1
Function	Cytokine	DENND1B
Function	Cytokine	DHX36
Function	Cytokine	SCAMP5
Function	Cytokine	TIGIT
Function	Cytokine	DEFB124
Function	Cytokine	IL27
Function	Cytokine	MCOLN2
Function	Cytokine	PYDC1
Function	Cytokine	IFNL1
Function	Cytokine	H19
Function	Cytokine	CCDC88B
Function	Cytokine	CLEC9A
Function	Cytokine	CXCL17
Function	Cytokine	NLRP9
Function	Cytokine	NLRP10
Function	Cytokine	RAB7B
Function	Cytokine	RAET1G
Function	Cytokine	LILRA5
Function	Cytokine	USP50
Function	Cytokine	SCIMP
Function	Cytokine	LURAP1
Function	Cytokine	STMP1
Function	Cytokine	CCR2
Function	Cytokine	KLRF2
Function	Chemokine	ADCYAP1
Function	Chemokine	AGER
Function	Chemokine	AIF1
Function	Chemokine	ALOX15B
Function	Chemokine	AIRE
Function	Chemokine	APOD
Function	Chemokine	APP
Function	Chemokine	ARG2
Function	Chemokine	AZU1
Function	Chemokine	C5
Function	Chemokine	CD74
Function	Chemokine	CSF1R
Function	Chemokine	DDX3X
Function	Chemokine	EGR1
Function	Chemokine	EPHA2
Function	Chemokine	ELANE
Function	Chemokine	F2RL1
Function	Chemokine	ACKR1
Function	Chemokine	FFAR3
Function	Chemokine	FFAR2
Function	Chemokine	GSTP1
Function	Chemokine	HDAC1
Function	Chemokine	HIF1A
Function	Chemokine	HMGB1
Function	Chemokine	HMOX1
Function	Chemokine	IFNG
Function	Chemokine	IL1B
Function	Chemokine	IL4R
Function	Chemokine	IL6
Function	Chemokine	IL6R
Function	Chemokine	IL7
Function	Chemokine	IL10
Function	Chemokine	IL17A
Function	Chemokine	IL18
Function	Chemokine	LBP
Function	Chemokine	LGALS9
Function	Chemokine	LPL
Function	Chemokine	LRP1
Function	Chemokine	MBP
Function	Chemokine	MEFV
Function	Chemokine	MYD88
Function	Chemokine	OAS1
Function	Chemokine	OAS3
Function	Chemokine	MAP2K5
Function	Chemokine	EIF2AK2
Function	Chemokine	CXCL6
Function	Chemokine	SNAI2
Function	Chemokine	SYK
Function	Chemokine	ADAM17
Function	Chemokine	TLR2
Function	Chemokine	TLR3
Function	Chemokine	TLR4
Function	Chemokine	TNF
Function	Chemokine	TWIST1
Function	Chemokine	TNFSF4
Function	Chemokine	WNT5A
Function	Chemokine	RIPK2
Function	Chemokine	CD84
Function	Chemokine	IL1RL1
Function	Chemokine	KLF4
Function	Chemokine	ADIPOQ
Function	Chemokine	SOCS5
Function	Chemokine	POSTN
Function	Chemokine	LILRB4
Function	Chemokine	TRIM32
Function	Chemokine	SUZ12
Function	Chemokine	IL17RA
Function	Chemokine	FOXP1
Function	Chemokine	CHIA
Function	Chemokine	PYCARD
Function	Chemokine	TLR7
Function	Chemokine	TLR9
Function	Chemokine	TREM2
Function	Chemokine	TREM1
Function	Chemokine	ERBIN
Function	Chemokine	MAVS
Function	Chemokine	SELENOK
Function	Chemokine	SIGIRR
Function	Chemokine	TRPV4
Function	Chemokine	NOD2
Function	Chemokine	CARD9
Function	Chemokine	CLEC7A
Function	Chemokine	MUL1
Function	Chemokine	HAVCR2
Function	Chemokine	TSLP
Function	Chemokine	IL33
Function	Chemokine	IL17F
Function	Chemokine	TIRAP
Function	Chemokine	C1QTNF3
Function	Chemokine	SIRPA
Function	Chemokine	TICAM1
Function	Chemokine	ZFPM1
Function	Chemokine	DEFB124
Function	Chemokine	MCOLN2
Function	Inflammatory response	ACP5
Function	Inflammatory response	ADA
Function	Inflammatory response	ADAM8
Function	Inflammatory response	ADCYAP1
Function	Inflammatory response	ADORA1
Function	Inflammatory response	ADORA2A
Function	Inflammatory response	AGER
Function	Inflammatory response	AGT
Function	Inflammatory response	AGTR1
Function	Inflammatory response	AHSG
Function	Inflammatory response	ALOX5
Function	Inflammatory response	ALOX5AP
Function	Inflammatory response	ALOX15
Function	Inflammatory response	ANXA1
Function	Inflammatory response	AOAH
Function	Inflammatory response	APCS
Function	Inflammatory response	BIRC2
Function	Inflammatory response	BIRC3
Function	Inflammatory response	XIAP
Function	Inflammatory response	APOA1
Function	Inflammatory response	APOE
Function	Inflammatory response	APP
Function	Inflammatory response	BCL6
Function	Inflammatory response	BST1
Function	Inflammatory response	BTK
Function	Inflammatory response	C3
Function	Inflammatory response	DAGLA
Function	Inflammatory response	CASP1
Function	Inflammatory response	CASP4
Function	Inflammatory response	CASP5
Function	Inflammatory response	CD28
Function	Inflammatory response	CD47
Function	Inflammatory response	CD81
Function	Inflammatory response	CDH5
Function	Inflammatory response	CEBPA
Function	Inflammatory response	CEBPB
Function	Inflammatory response	CTSC
Function	Inflammatory response	CMA1
Function	Inflammatory response	CCR7
Function	Inflammatory response	CNR1
Function	Inflammatory response	CNR2
Function	Inflammatory response	MAPK14
Function	Inflammatory response	CYLD
Function	Inflammatory response	DDT
Function	Inflammatory response	DHX9
Function	Inflammatory response	DNASE1
Function	Inflammatory response	DNASE1L3
Function	Inflammatory response	EDNRB
Function	Inflammatory response	EGFR
Function	Inflammatory response	ELANE
Function	Inflammatory response	ESR1
Function	Inflammatory response	ETS1
Function	Inflammatory response	F12
Function	Inflammatory response	FABP4
Function	Inflammatory response	FANCA
Function	Inflammatory response	FCGR2B
Function	Inflammatory response	FGR
Function	Inflammatory response	FOXF1
Function	Inflammatory response	FPR2
Function	Inflammatory response	FUT7
Function	Inflammatory response	FYN
Function	Inflammatory response	GATA3
Function	Inflammatory response	GBA
Function	Inflammatory response	GGT1
Function	Inflammatory response	GHSR
Function	Inflammatory response	GPR4
Function	Inflammatory response	GPER1
Function	Inflammatory response	GPR31
Function	Inflammatory response	FFAR3
Function	Inflammatory response	FFAR2
Function	Inflammatory response	GPS2
Function	Inflammatory response	GPX4
Function	Inflammatory response	GRN
Function	Inflammatory response	GSTP1
Function	Inflammatory response	HCK
Function	Inflammatory response	HGF
Function	Inflammatory response	HLA-DRB1
Function	Inflammatory response	HLA-E
Function	Inflammatory response	HSPD1
Function	Inflammatory response	IFI35
Function	Inflammatory response	IFNG
Function	Inflammatory response	IGF1
Function	Inflammatory response	IL1B
Function	Inflammatory response	IL1R1
Function	Inflammatory response	IL2
Function	Inflammatory response	IL2RA
Function	Inflammatory response	IL4
Function	Inflammatory response	IL6
Function	Inflammatory response	IL6ST
Function	Inflammatory response	IL10
Function	Inflammatory response	IL12B
Function	Inflammatory response	IL13
Function	Inflammatory response	IL15
Function	Inflammatory response	IL16
Function	Inflammatory response	IL18
Function	Inflammatory response	INS
Function	Inflammatory response	IRF3
Function	Inflammatory response	ISL1
Function	Inflammatory response	ITGA2
Function	Inflammatory response	JAK2
Function	Inflammatory response	KLKB1
Function	Inflammatory response	KRT1
Function	Inflammatory response	LBP
Function	Inflammatory response	LDLR
Function	Inflammatory response	LPL
Function	Inflammatory response	LTA
Function	Inflammatory response	LYN
Function	Inflammatory response	SMAD3
Function	Inflammatory response	MAS1
Function	Inflammatory response	MDK
Function	Inflammatory response	MEFV
Function	Inflammatory response	MGST2
Function	Inflammatory response	MMP3
Function	Inflammatory response	MMP8
Function	Inflammatory response	MMP9
Function	Inflammatory response	CD200
Function	Inflammatory response	ABCC1
Function	Inflammatory response	MVK
Function	Inflammatory response	MYD88
Function	Inflammatory response	NFKB1
Function	Inflammatory response	NFKBIA
Function	Inflammatory response	NINJ1
Function	Inflammatory response	CCN3
Function	Inflammatory response	NPPA
Function	Inflammatory response	NPY5R
Function	Inflammatory response	NT5E
Function	Inflammatory response	OSM
Function	Inflammatory response	FURIN
Function	Inflammatory response	SERPINE1
Function	Inflammatory response	PDE2A
Function	Inflammatory response	ENPP3
Function	Inflammatory response	SERPINF1
Function	Inflammatory response	PIK3CG
[truncated: 4,157 more rows]

## Sheet: CD8 T subsets
group	gs_name	gene_symbol
Function	Alzheimer disease	ABCA7
Function	Alzheimer disease	APOE
Function	Alzheimer disease	APP
Function	Alzheimer disease	CACNA1G
Function	Alzheimer disease	GATA1
Function	Alzheimer disease	HFE
Function	Alzheimer disease	MPO
Function	Alzheimer disease	NOS3
Function	Alzheimer disease	PLAU
Function	Alzheimer disease	PSEN1
Function	Alzheimer disease	PSEN2
Function	Parkinsons disease	APAF1
Function	Parkinsons disease	ATP5F1A
Function	Parkinsons disease	ATP5F1B
Function	Parkinsons disease	ATP5F1C
Function	Parkinsons disease	ATP5F1D
Function	Parkinsons disease	ATP5F1E
Function	Parkinsons disease	ATP5MC1
Function	Parkinsons disease	ATP5MC2
Function	Parkinsons disease	ATP5MC3
Function	Parkinsons disease	ATP5PB
Function	Parkinsons disease	ATP5PD
Function	Parkinsons disease	ATP5PF
Function	Parkinsons disease	ATP5PO
Function	Parkinsons disease	CASP3
Function	Parkinsons disease	CASP9
Function	Parkinsons disease	COX4I1
Function	Parkinsons disease	COX4I2
Function	Parkinsons disease	COX5A
Function	Parkinsons disease	COX5B
Function	Parkinsons disease	COX6A1
Function	Parkinsons disease	COX6A2
Function	Parkinsons disease	COX6B1
Function	Parkinsons disease	COX6B2
Function	Parkinsons disease	COX6C
Function	Parkinsons disease	COX7A1
Function	Parkinsons disease	COX7A2
Function	Parkinsons disease	COX7A2L
Function	Parkinsons disease	COX7B
Function	Parkinsons disease	COX7B2
Function	Parkinsons disease	COX7C
Function	Parkinsons disease	COX8A
Function	Parkinsons disease	COX8C
Function	Parkinsons disease	CYC1
Function	Parkinsons disease	CYCS
Function	Parkinsons disease	GPR37
Function	Parkinsons disease	HTRA2
Function	Parkinsons disease	LRRK2
Function	Parkinsons disease	MT-ATP6
Function	Parkinsons disease	MT-ATP8
Function	Parkinsons disease	MT-CO1
Function	Parkinsons disease	MT-CO2
Function	Parkinsons disease	MT-CO3
Function	Parkinsons disease	MT-CYB
Function	Parkinsons disease	MT-ND1
Function	Parkinsons disease	MT-ND2
Function	Parkinsons disease	MT-ND3
Function	Parkinsons disease	MT-ND4
Function	Parkinsons disease	MT-ND4L
Function	Parkinsons disease	MT-ND5
Function	Parkinsons disease	MT-ND6
Function	Parkinsons disease	NDUFA1
Function	Parkinsons disease	NDUFA10
Function	Parkinsons disease	NDUFA2
Function	Parkinsons disease	NDUFA3
Function	Parkinsons disease	NDUFA4
Function	Parkinsons disease	NDUFA4L2
Function	Parkinsons disease	NDUFA5
Function	Parkinsons disease	NDUFA6
Function	Parkinsons disease	NDUFA7
Function	Parkinsons disease	NDUFA8
Function	Parkinsons disease	NDUFA9
Function	Parkinsons disease	NDUFAB1
Function	Parkinsons disease	NDUFB1
Function	Parkinsons disease	NDUFB10
Function	Parkinsons disease	NDUFB2
Function	Parkinsons disease	NDUFB3
Function	Parkinsons disease	NDUFB4
Function	Parkinsons disease	NDUFB5
Function	Parkinsons disease	NDUFB6
Function	Parkinsons disease	NDUFB7
Function	Parkinsons disease	NDUFB8
Function	Parkinsons disease	NDUFB9
Function	Parkinsons disease	NDUFC1
Function	Parkinsons disease	NDUFC2
Function	Parkinsons disease	NDUFS1
Function	Parkinsons disease	NDUFS2
Function	Parkinsons disease	NDUFS3
Function	Parkinsons disease	NDUFS4
Function	Parkinsons disease	NDUFS5
Function	Parkinsons disease	NDUFS6
Function	Parkinsons disease	NDUFS7
Function	Parkinsons disease	NDUFS8
Function	Parkinsons disease	NDUFV1
Function	Parkinsons disease	NDUFV2
Function	Parkinsons disease	NDUFV3
Function	Parkinsons disease	PARK7
Function	Parkinsons disease	PINK1
Function	Parkinsons disease	PPID
Function	Parkinsons disease	PRKN
Function	Parkinsons disease	SDHA
Function	Parkinsons disease	SDHB
Function	Parkinsons disease	SDHC
Function	Parkinsons disease	SDHD
Function	Parkinsons disease	SEPTIN5
Function	Parkinsons disease	SLC18A1
Function	Parkinsons disease	SLC18A2
Function	Parkinsons disease	SLC25A31
Function	Parkinsons disease	SLC25A4
Function	Parkinsons disease	SLC25A5
Function	Parkinsons disease	SLC25A6
Function	Parkinsons disease	SLC6A3
Function	Parkinsons disease	SNCA
Function	Parkinsons disease	SNCAIP
Function	Parkinsons disease	TH
Function	Parkinsons disease	UBA1
Function	Parkinsons disease	UBA7
Function	Parkinsons disease	UBB
Function	Parkinsons disease	UBE2G1
Function	Parkinsons disease	UBE2G2
Function	Parkinsons disease	UBE2J1
Function	Parkinsons disease	UBE2J2
Function	Parkinsons disease	UBE2L3
Function	Parkinsons disease	UBE2L6
Function	Parkinsons disease	UCHL1
Function	Parkinsons disease	UQCR10
Function	Parkinsons disease	UQCR11
Function	Parkinsons disease	UQCRB
Function	Parkinsons disease	UQCRC1
Function	Parkinsons disease	UQCRC2
Function	Parkinsons disease	UQCRFS1
Function	Parkinsons disease	UQCRH
Function	Parkinsons disease	UQCRHL
Function	Parkinsons disease	UQCRQ
Function	Parkinsons disease	VDAC1
Function	Parkinsons disease	VDAC2
Function	Parkinsons disease	VDAC3
Differentiation	Naïve	IL7R
Differentiation	Naïve	CCR7
Differentiation	Naïve	SELL
Differentiation	Naïve	FOXO1
Differentiation	Naïve	KLF2
Differentiation	Naïve	KLF3
Differentiation	Naïve	LEF1
Differentiation	Naïve	TCF7
Differentiation	Naïve	ACTN1
Differentiation	Naïve	FOXP1
Differentiation	Exhaustion	PDCD1
Differentiation	Exhaustion	LAYN
Differentiation	Exhaustion	HAVCR2
Differentiation	Exhaustion	LAG3
Differentiation	Exhaustion	CD244
Differentiation	Exhaustion	CTLA4
Differentiation	Exhaustion	LILRB1
Differentiation	Exhaustion	TIGIT
Differentiation	Exhaustion	TOX
Differentiation	Exhaustion	VSIR
Differentiation	Exhaustion	BTLA
Differentiation	Exhaustion	ENTPD1
Differentiation	Exhaustion	CD160
Differentiation	Exhaustion	LAIR1
Function	TCR Signaling	CALM1
Function	TCR Signaling	CALM2
Function	TCR Signaling	CALM3
Function	TCR Signaling	CAST
Function	TCR Signaling	CD247
Function	TCR Signaling	CD3D
Function	TCR Signaling	CD3E
Function	TCR Signaling	CD3G
Function	TCR Signaling	CSK
Function	TCR Signaling	DOK1
Function	TCR Signaling	DOK2
Function	TCR Signaling	FYN
Function	TCR Signaling	LCK
Function	TCR Signaling	NFATC2
Function	TCR Signaling	NFATC1
Function	TCR Signaling	NFATC4
Function	TCR Signaling	NFATC3
Function	TCR Signaling	PLEK
Function	TCR Signaling	PAG1
Function	TCR Signaling	PTPN11
Function	TCR Signaling	PTPN2
Function	TCR Signaling	PTPN22
Function	TCR Signaling	PTPN4
Function	TCR Signaling	PTPN6
Function	TCR Signaling	PTPN7
Function	TCR Signaling	PTPRC
Function	TCR Signaling	PTPRCAP
Function	TCR Signaling	S100A10
Function	TCR Signaling	S100A11
Function	TCR Signaling	S100A13
Function	TCR Signaling	S100A4
Function	TCR Signaling	S100A6
Function	TCR Signaling	ZAP70
Function	TCR Signaling	DUSP1
Function	TCR Signaling	DUSP2
Function	TCR Signaling	DUSP4
Function	TCR Signaling	DUSP5
Function	TCR Signaling	DUSP10
Function	TCR Signaling	LAT
Function	TCR Signaling	PLCG1
Function	TCR Signaling	PLCG2
Function	TCR Signaling	PPP3CA
Function	TCR Signaling	PPP3CC
Function	TCR Signaling	FOS
Function	TCR Signaling	FOSB
Function	TCR Signaling	FOSL1
Function	TCR Signaling	FOSL2
Function	TCR Signaling	JUN
Function	TCR Signaling	JUNB
Function	TCR Signaling	JUND
Function	TCR Signaling	NR4A1
Function	TCR Signaling	NR4A2
Function	TCR Signaling	NR4A3
Function	TCR Signaling	BATF
Function	TCR Signaling	IRF4
Function	TCR Signaling	SH2D2A
Function	Cytotoxicity	GZMA
Function	Cytotoxicity	GZMB
Function	Cytotoxicity	GZMH
Function	Cytotoxicity	GZMK
Function	Cytotoxicity	GZMH
Function	Cytotoxicity	GNLY
Function	Cytotoxicity	PRF1
Function	Cytotoxicity	IFNG
Function	Cytotoxicity	TNF
Function	Cytotoxicity	SERPINB1
Function	Cytotoxicity	SERPINB6
Function	Cytotoxicity	SERPINB9
Function	Cytotoxicity	CTSA
Function	Cytotoxicity	CTSB
Function	Cytotoxicity	CTSC
Function	Cytotoxicity	CTSD
Function	Cytotoxicity	CTSW
Function	Cytotoxicity	CST3
Function	Cytotoxicity	CST7
Function	Cytotoxicity	CSTB
Function	Cytotoxicity	LAMP1
Function	Cytotoxicity	LAMP3
Function	Cytotoxicity	CAPN2
Function	Cytokine	CSF1
Function	Cytokine	IL10RA
Function	Cytokine	IL16
Function	Cytokine	IL17RA
Function	Cytokine	IL18RAP
Function	Cytokine	IL21R
Function	Cytokine	IL2RB
Function	Cytokine	IL2RG
Function	Cytokine	IL32
Function	Cytokine	IL9R
Function	Cytokine	ADAM10
Function	Cytokine	ADAM8
Function	Cytokine	METRNL
Function	Cytokine	CD70
Function	Chemokine	CCR4
Function	Chemokine	CCR5
Function	Chemokine	CCR7
Function	Chemokine	CXCR3
Function	Chemokine	CXCR4
Function	Chemokine	CXCR5
Function	Chemokine	CXCR6
Function	Chemokine	CCL3
Function	Chemokine	CCL4
Function	Chemokine	CCL4L2
Function	Chemokine	CCL5
Function	Chemokine	CXCL13
Function	Chemokine	CXCL8
Function	Chemokine	XCL1
Function	Chemokine	XCL2
Function	Senescence	KLRK1
Function	Senescence	IFNA1
Function	Senescence	IFNAR1
Function	Senescence	TAB1
Function	Senescence	SESN2
Function	Anergy	NT5E
Function	Anergy	IZUMO1R
Function	Anergy	LAG3
Function	Anergy	NRP1
Function	Anergy	DGKA
Function	Anergy	CBLB
Function	Anergy	RNF128
Function	Anergy	ITCH
Function	Anergy	NFATC2
Function	Anergy	EGR2
Function	Anergy	EGR3
Function	Anergy	NR4A1
Function	Anergy	TOB1
Function	Stress response	HIKESHI
Function	Stress response	P4HB
Function	Stress response	UBA52
Function	Stress response	MAPK1
Function	Stress response	RPA2
Function	Stress response	RPA3
Function	Stress response	TNRC6A
Function	Stress response	TNRC6B
Function	Stress response	TNRC6C
Function	Stress response	NUP210
Function	Stress response	RBX1
Function	Stress response	UBB
Function	Stress response	UBC
Function	Stress response	CREBBP
Function	Stress response	ETS1
Function	Stress response	LAMTOR1
Function	Stress response	EED
Function	Stress response	LAMTOR2
Function	Stress response	HSP90AA1
Function	Stress response	RBBP4
Function	Stress response	LAMTOR4
Function	Stress response	LAMTOR5
Function	Stress response	PSMB10
Function	Stress response	CDKN1A
Function	Stress response	ANAPC11
Function	Stress response	PSMA1
Function	Stress response	ATG4D
Function	Stress response	PSMA2
Function	Stress response	WIPI2
Function	Stress response	PSMA3
Function	Stress response	TFDP2
Function	Stress response	PSMA4
Function	Stress response	ATM
Function	Stress response	CYCS
Function	Stress response	PSMA5
Function	Stress response	WDR45
Function	Stress response	ANAPC16
Function	Stress response	PSMA6
Function	Stress response	EHMT1
Function	Stress response	PSMA7
Function	Stress response	EHMT2
Function	Stress response	TERF1
Function	Stress response	PSMC1
Function	Stress response	ATR
Function	Stress response	PSMC3
Function	Stress response	SOD1
Function	Stress response	PSMC4
Function	Stress response	PSMC5
Function	Stress response	PSMC6
Function	Stress response	PSME1
Function	Stress response	ATG3
Function	Stress response	NCF1
Function	Stress response	PSME2
Function	Stress response	ATG5
Function	Stress response	CHMP2A
Function	Stress response	CHMP2B
Function	Stress response	GSK3B
Function	Stress response	RPS19BP1
Function	Stress response	TPR
Function	Stress response	MDM4
Function	Stress response	ELOB
Function	Stress response	CDC26
Function	Stress response	ELOC
Function	Stress response	ST13
Function	Stress response	RPS6KA1
Function	Stress response	EEF1A1
Function	Stress response	RPS6KA3
Function	Stress response	CHMP4A
Function	Stress response	DNAJB1
Function	Stress response	CAMK2G
Function	Stress response	RPS27A
Function	Stress response	TXN2
Function	Stress response	PRDX1
Function	Stress response	PRDX2
Function	Stress response	DNAJB6
Function	Stress response	FKBP4
Function	Stress response	PRDX3
Function	Stress response	MAP2K3
Function	Stress response	MTMR14
Function	Stress response	ATG12
Function	Stress response	PRDX5
Function	Stress response	RHEB
Function	Stress response	PRDX6
Function	Stress response	GSTP1
Function	Stress response	ATG14
Function	Stress response	RELA
Function	Stress response	VHL
Function	Stress response	HSPA1A
Function	Stress response	UBE2D1
Function	Stress response	TERF2IP
Function	Stress response	HSPA1B
Function	Stress response	UBE2D2
Function	Stress response	TXN
Function	Stress response	UBE2D3
Function	Stress response	HSPH1
Function	Stress response	CYBA
Function	Stress response	CDK4
Function	Stress response	HSF1
Function	Stress response	CDK6
Function	Stress response	MAPKAPK3
Function	Stress response	CITED2
Function	Stress response	MAP1LC3B
Function	Stress response	PSMD12
Function	Stress response	HIF1A
Function	Stress response	HMGA1
Function	Stress response	PSMD13
Function	Stress response	MINK1
Function	Stress response	PSMD14
Function	Stress response	HSP90AB1
Function	Stress response	PTGES3
Function	Stress response	CXCL8
Function	Stress response	HSBP1
Function	Stress response	NFKB1
Function	Stress response	UVRAG
Function	Stress response	CAT
Function	Stress response	PSMB1
Function	Stress response	CDKN2C
Function	Stress response	PSMB2
Function	Stress response	CDKN2D
Function	Stress response	FOS
Function	Stress response	PSMB3
Function	Stress response	CCS
Function	Stress response	JUN
Function	Stress response	GABARAPL1
Function	Stress response	GABARAPL2
Function	Stress response	PSMB6
Function	Stress response	KDM6B
Function	Stress response	PSMB8
Function	Stress response	PSMD2
Function	Stress response	TNIK
Function	Stress response	PSMB9
Function	Stress response	PSMD3
Function	Stress response	RANBP2
Function	Stress response	ATOX1
Function	Stress response	SEM1
Function	Stress response	PSMD6
Function	Stress response	GABARAP
Function	Stress response	PSMD7
Function	Stress response	PSMF1
Function	Stress response	CHMP3
Function	Stress response	STAT3
Function	Stress response	PSMD8
Function	Stress response	TINF2
Function	Stress response	PSMD9
Function	Stress response	CHMP7
Function	Stress response	CCAR2
Function	Stress response	HSPA4
Function	Stress response	YWHAE
Function	Stress response	BAG1
Function	Stress response	HSPA5
Function	Stress response	HSPA6
Function	Stress response	BAG3
Function	Stress response	DYNLL1
Function	Stress response	HSPA8
Function	Stress response	RB1CC1
Function	Stress response	BAG5
Function	Stress response	ANAPC5
Function	Stress response	DYNLL2
Function	Stress response	VCP
Function	Stress response	DNAJC2
Function	Stress response	CABIN1
Function	Stress response	CEBPB
Metabolism	Glycolysis	SLC2A3
Metabolism	Glycolysis	SLC2A8
Metabolism	Glycolysis	PFKFB3
Metabolism	Glycolysis	ALDOA
Metabolism	Glycolysis	ENO1
Metabolism	Glycolysis	GAPDH
Metabolism	Glycolysis	GPI
Metabolism	Glycolysis	PGAM1
Metabolism	Glycolysis	PGK1
Metabolism	Glycolysis	PKM
Metabolism	Glycolysis	TPI1
Metabolism	Glycolysis	GYG1
Metabolism	Glycolysis	MDH1
Metabolism	Glycolysis	MDH2
Metabolism	Glycolysis	LDHA
Metabolism	Glycolysis	LDHB
Metabolism	Glycolysis	ADH5
Metabolism	Glycolysis	IDH2
Differentiation	Activation	ADA
Differentiation	Activation	ADAM8
Differentiation	Activation	AP1G1
Differentiation	Activation	AGER
Differentiation	Activation	AIF1
Differentiation	Activation	AKT1
Differentiation	Activation	ANXA1
Differentiation	Activation	RHOA
Differentiation	Activation	RHOH
Differentiation	Activation	AXL
Differentiation	Activation	B2M
Differentiation	Activation	BAD
Differentiation	Activation	BCL2
Differentiation	Activation	BCL6
Differentiation	Activation	BMI1
Differentiation	Activation	BST1
Differentiation	Activation	BTK
Differentiation	Activation	CAPN3
Differentiation	Activation	CAV1
Differentiation	Activation	RUNX1
Differentiation	Activation	RUNX3
Differentiation	Activation	CBFB
Differentiation	Activation	CD1D
Differentiation	Activation	CD2
Differentiation	Activation	CD3E
Differentiation	Activation	CD4
Differentiation	Activation	CD5
Differentiation	Activation	CD6
Differentiation	Activation	CD27
Differentiation	Activation	CD28
Differentiation	Activation	CD80
Differentiation	Activation	CD86
Differentiation	Activation	CD38
Differentiation	Activation	CD40
Differentiation	Activation	CD40LG
Differentiation	Activation	CD47
Differentiation	Activation	CD70
Differentiation	Activation	CD74
Differentiation	Activation	CD81
Differentiation	Activation	CDKN1A
Differentiation	Activation	CEBPA
Differentiation	Activation	CTSC
Differentiation	Activation	CHRNB2
Differentiation	Activation	CCR7
Differentiation	Activation	MAP3K8
Differentiation	Activation	CR1
Differentiation	Activation	CSK
Differentiation	Activation	CCN2
Differentiation	Activation	CD55
Differentiation	Activation	DPP4
Differentiation	Activation	GPR183
Differentiation	Activation	EFNB1
Differentiation	Activation	EFNB3
Differentiation	Activation	EGR3
Differentiation	Activation	EPHB2
Differentiation	Activation	EPO
Differentiation	Activation	F2RL1
Differentiation	Activation	FGF10
Differentiation	Activation	FGR
Differentiation	Activation	FLOT2
Differentiation	Activation	FYN
Differentiation	Activation	XRCC6
Differentiation	Activation	GAS6
Differentiation	Activation	GATA2
Differentiation	Activation	GATA3
Differentiation	Activation	GLI2
Differentiation	Activation	GLI3
Differentiation	Activation	NCKAP1L
Differentiation	Activation	HLA-A
Differentiation	Activation	HLA-DMA
Differentiation	Activation	HLA-DMB
Differentiation	Activation	HLA-DOA
Differentiation	Activation	HLA-DOB
Differentiation	Activation	HLA-DPA1
Differentiation	Activation	HLA-DPB1
Differentiation	Activation	HLA-DQA1
Differentiation	Activation	HLA-DQA2
Differentiation	Activation	HLA-DQB1
Differentiation	Activation	HLA-DQB2
Differentiation	Activation	HLA-DRA
Differentiation	Activation	HLA-DRB1
Differentiation	Activation	HLA-DRB5
Differentiation	Activation	HLA-E
Differentiation	Activation	HLA-F
Differentiation	Activation	HLA-G
Differentiation	Activation	HLX
Differentiation	Activation	HMGB1
Differentiation	Activation	HES1
Differentiation	Activation	HSPD1
Differentiation	Activation	IFNG
Differentiation	Activation	IGF1
Differentiation	Activation	IGF2
Differentiation	Activation	IGFBP2
Differentiation	Activation	IGHA1
Differentiation	Activation	IGHA2
Differentiation	Activation	IGHD
Differentiation	Activation	IGHE
Differentiation	Activation	IGHG1
Differentiation	Activation	IGHG2
Differentiation	Activation	IGHG3
Differentiation	Activation	IGHG4
Differentiation	Activation	IGHM
Differentiation	Activation	IGKC
Differentiation	Activation	IGLC1
Differentiation	Activation	IGLC2
Differentiation	Activation	IGLC3
Differentiation	Activation	IGLC6
Differentiation	Activation	IGLL1
Differentiation	Activation	IHH
Differentiation	Activation	IL1A
Differentiation	Activation	IL1B
Differentiation	Activation	IL2
Differentiation	Activation	IL2RA
Differentiation	Activation	IL4
Differentiation	Activation	IL4R
Differentiation	Activation	IL5
Differentiation	Activation	IL6
Differentiation	Activation	IL6ST
Differentiation	Activation	IL7
Differentiation	Activation	IL7R
Differentiation	Activation	IL10
Differentiation	Activation	IL12A
Differentiation	Activation	IL12B
Differentiation	Activation	IL12RB1
Differentiation	Activation	IL13
Differentiation	Activation	IL15
Differentiation	Activation	IL15RA
Differentiation	Activation	IL18
Differentiation	Activation	INPP5D
Differentiation	Activation	ITGAM
Differentiation	Activation	ITGB2
Differentiation	Activation	ITPKB
Differentiation	Activation	JAK2
Differentiation	Activation	JAK3
Differentiation	Activation	JUND
Differentiation	Activation	KLRC2
Differentiation	Activation	LAMP1
Differentiation	Activation	LBP
Differentiation	Activation	LCK
Differentiation	Activation	LEP
Differentiation	Activation	LGALS1
Differentiation	Activation	LGALS9
Differentiation	Activation	LYN
Differentiation	Activation	CD46
Differentiation	Activation	MDK
Differentiation	Activation	MEF2C
Differentiation	Activation	MIF
Differentiation	Activation	MLH1
Differentiation	Activation	MMP8
Differentiation	Activation	MMP14
Differentiation	Activation	MPL
Differentiation	Activation	MSH2
Differentiation	Activation	MYB
Differentiation	Activation	MYD88
Differentiation	Activation	NCK1
Differentiation	Activation	NFATC2
Differentiation	Activation	PNP
Differentiation	Activation	NPPA
Differentiation	Activation	PCK1
Differentiation	Activation	PDGFRB
Differentiation	Activation	PIK3CA
Differentiation	Activation	PLA2G4A
Differentiation	Activation	PLEK
Differentiation	Activation	PRKCQ
Differentiation	Activation	PRKCZ
Differentiation	Activation	PRKDC
Differentiation	Activation	PTAFR
Differentiation	Activation	PTPN6
Differentiation	Activation	PTPN11
Differentiation	Activation	PTPRC
Differentiation	Activation	NECTIN2
Differentiation	Activation	RAG1
Differentiation	Activation	RARA
Differentiation	Activation	RPS3
Differentiation	Activation	RPS6KA1
Differentiation	Activation	CCL2
Differentiation	Activation	CCL3
Differentiation	Activation	CCL5
Differentiation	Activation	CCL19
Differentiation	Activation	CCL21
Differentiation	Activation	XCL1
Differentiation	Activation	SELP
Differentiation	Activation	SHH
Differentiation	Activation	SLAMF1
Differentiation	Activation	SLC7A1
Differentiation	Activation	SOX4
Differentiation	Activation	SOX15
Differentiation	Activation	SOX12
Differentiation	Activation	SPTA1
Differentiation	Activation	SRC
Differentiation	Activation	STAT5B
Differentiation	Activation	STAT6
Differentiation	Activation	STX4
Differentiation	Activation	STXBP1
Differentiation	Activation	VAMP7
Differentiation	Activation	SYK
Differentiation	Activation	TAC1
Differentiation	Activation	TFRC
Differentiation	Activation	TGFB1
Differentiation	Activation	TGFBR2
Differentiation	Activation	THBS1
Differentiation	Activation	THY1
Differentiation	Activation	TLR4
Differentiation	Activation	TP53BP1
Differentiation	Activation	TRAF6
Differentiation	Activation	TNFSF4
Differentiation	Activation	TNFRSF4
Differentiation	Activation	TYROBP
Differentiation	Activation	VAV1
Differentiation	Activation	VCAM1
Differentiation	Activation	NSD2
Differentiation	Activation	WNT5A
Differentiation	Activation	XBP1
Differentiation	Activation	YES1
Differentiation	Activation	ZAP70
Differentiation	Activation	ZBTB16
Differentiation	Activation	ZP3
Differentiation	Activation	NR4A3
Differentiation	Activation	NCK2
Differentiation	Activation	AP3B1
Differentiation	Activation	TNFSF11
Differentiation	Activation	SOCS1
Differentiation	Activation	IRS2
Differentiation	Activation	VAMP8
Differentiation	Activation	SNX4
Differentiation	Activation	TNFSF14
Differentiation	Activation	TNFSF13
Differentiation	Activation	TNFSF9
Differentiation	Activation	TNFRSF14
Differentiation	Activation	RIPK2
Differentiation	Activation	FADD
Differentiation	Activation	IL1RL2
Differentiation	Activation	VNN1
Differentiation	Activation	BCL10
Differentiation	Activation	AP3D1
Differentiation	Activation	SART1
Differentiation	Activation	DNAJA3
Differentiation	Activation	IL1RL1
Differentiation	Activation	CD83
Differentiation	Activation	IL27RA
Differentiation	Activation	SOX13
Differentiation	Activation	SOCS5
Differentiation	Activation	TOX
Differentiation	Activation	TESPA1
Differentiation	Activation	GAB2
Differentiation	Activation	RASGRP1
Differentiation	Activation	EBI3
Differentiation	Activation	LILRB2
Differentiation	Activation	SIRPB1
Differentiation	Activation	TLR6
Differentiation	Activation	VAV3
Differentiation	Activation	MAD2L2
Differentiation	Activation	CD226
Differentiation	Activation	TNFSF13B
Differentiation	Activation	HSPH1
Differentiation	Activation	LILRB1
Differentiation	Activation	MALT1
Differentiation	Activation	LILRB4
Differentiation	Activation	LILRA2
Differentiation	Activation	CD160
Differentiation	Activation	HHLA2
Differentiation	Activation	CORO1A
Differentiation	Activation	DUSP10
Differentiation	Activation	ZBTB1
Differentiation	Activation	KLRK1
Differentiation	Activation	PAXIP1
Differentiation	Activation	ICOSLG
Differentiation	Activation	CLCF1
Differentiation	Activation	PTPN22
Differentiation	Activation	STAP1
Differentiation	Activation	BLOC1S6
Differentiation	Activation	HAVCR1
Differentiation	Activation	IL36B
Differentiation	Activation	IGHV7-81
Differentiation	Activation	IGHV6-1
Differentiation	Activation	IGHV5-10-1
Differentiation	Activation	IGHV5-51
Differentiation	Activation	IGHV4-61
Differentiation	Activation	IGHV4-59
Differentiation	Activation	IGHV4-39
Differentiation	Activation	IGHV4-34
Differentiation	Activation	IGHV4-31
Differentiation	Activation	IGHV4-28
Differentiation	Activation	IGHV4-4
Differentiation	Activation	IGHV3-74
Differentiation	Activation	IGHV3-73
Differentiation	Activation	IGHV3-72
Differentiation	Activation	IGHV3-66
Differentiation	Activation	IGHV3-64
Differentiation	Activation	IGHV3-53
Differentiation	Activation	IGHV3-49
Differentiation	Activation	IGHV3-48
Differentiation	Activation	IGHV3-43
Differentiation	Activation	IGHV3-38
Differentiation	Activation	IGHV3-35
Differentiation	Activation	IGHV3-33
Differentiation	Activation	IGHV3-30
Differentiation	Activation	IGHV3-23
Differentiation	Activation	IGHV3-21
Differentiation	Activation	IGHV3-20
Differentiation	Activation	IGHV3-16
Differentiation	Activation	IGHV3-15
Differentiation	Activation	IGHV3-13
Differentiation	Activation	IGHV3-11
Differentiation	Activation	IGHV3-7
Differentiation	Activation	IGHV2-70
Differentiation	Activation	IGHV2-26
Differentiation	Activation	IGHV2-5
Differentiation	Activation	IGHV1-69-2
Differentiation	Activation	IGHV1-69
Differentiation	Activation	IGHV1-58
Differentiation	Activation	IGHV1-45
Differentiation	Activation	IGHV1-24
Differentiation	Activation	IGHV1-18
Differentiation	Activation	IGHV1-3
Differentiation	Activation	TRDC
Differentiation	Activation	TRBC2
Differentiation	Activation	TRBC1
Differentiation	Activation	IGLC7
Differentiation	Activation	PYCARD
Differentiation	Activation	CD274
Differentiation	Activation	ICOS
Differentiation	Activation	TBX21
Differentiation	Activation	SH3KBP1
Differentiation	Activation	CD209
Differentiation	Activation	PLA2G3
Differentiation	Activation	FOXP3
Differentiation	Activation	EXOSC3
Differentiation	Activation	ZBTB7B
Differentiation	Activation	KMT5B
Differentiation	Activation	LEF1
Differentiation	Activation	CD320
Differentiation	Activation	IL23A
Differentiation	Activation	TLR9
Differentiation	Activation	TREM2
Differentiation	Activation	SASH3
Differentiation	Activation	SHLD2
Differentiation	Activation	PPP2R3C
Differentiation	Activation	RIF1
Differentiation	Activation	SIRPG
Differentiation	Activation	PCID2
Differentiation	Activation	SPHK2
Differentiation	Activation	HMCES
Differentiation	Activation	CD177
Differentiation	Activation	PELI1
Differentiation	Activation	ZMIZ1
Differentiation	Activation	SLC39A10
Differentiation	Activation	IGHV7-4-1
Differentiation	Activation	GPAM
Differentiation	Activation	HAMP
Differentiation	Activation	ZP4
Differentiation	Activation	SELENOK
Differentiation	Activation	IL21
Differentiation	Activation	ZNF335
Differentiation	Activation	CRLF2
Differentiation	Activation	VSIR
Differentiation	Activation	NOD2
Differentiation	Activation	NFKBIZ
Differentiation	Activation	CLEC7A
Differentiation	Activation	RASAL3
Differentiation	Activation	TNIP2
Differentiation	Activation	NKAP
Differentiation	Activation	VTCN1
Differentiation	Activation	PDCD1LG2
Differentiation	Activation	CD276
Differentiation	Activation	DOCK8
Differentiation	Activation	CARD11
Differentiation	Activation	TTBK1
Differentiation	Activation	KMT5C
Differentiation	Activation	NFKBID
Differentiation	Activation	HAVCR2
Differentiation	Activation	TSLP
Differentiation	Activation	WNT3A
Differentiation	Activation	IL33
Differentiation	Activation	NLRP3
Differentiation	Activation	TIRAP
Differentiation	Activation	FCRL3
Differentiation	Activation	TNFRSF13C
Differentiation	Activation	EXOSC6
Differentiation	Activation	LRRK2
Differentiation	Activation	SPACA3
Differentiation	Activation	TMIGD2
Differentiation	Activation	SIRPA
Differentiation	Activation	PIK3R6
Differentiation	Activation	TICAM1
Differentiation	Activation	IL23R
Differentiation	Activation	SHLD1
Differentiation	Activation	CLECL1
Differentiation	Activation	IL4I1
Differentiation	Activation	CCDC88B
Differentiation	Activation	TAFA3
Differentiation	Activation	CLEC4D
Differentiation	Activation	LILRA5
Differentiation	Activation	IGHV1OR15-1
Differentiation	Activation	BLOC1S3
Differentiation	Activation	CCR2
Differentiation	Activation	CD24
Differentiation	Activation	IGHV2-70D
Differentiation	Activation	IGHV1-69D
Differentiation	Activation	IGHV3-64D
Differentiation	Activation	SHLD3
Function	Chemotaxis	ADAM8
Function	Chemotaxis	ADAM10
Function	Chemotaxis	AGTR1
Function	Chemotaxis	AIF1
Function	Chemotaxis	ALOX5
Function	Chemotaxis	ANXA1
Function	Chemotaxis	RHOG
Function	Chemotaxis	ARRB2
Function	Chemotaxis	AZU1
Function	Chemotaxis	CXCR5
Function	Chemotaxis	BSG
Function	Chemotaxis	BST1
Function	Chemotaxis	C1QBP
Function	Chemotaxis	C3AR1
Function	Chemotaxis	C5
Function	Chemotaxis	C5AR1
Function	Chemotaxis	CALCA
Function	Chemotaxis	CALR
Function	Chemotaxis	CD74
Function	Chemotaxis	CHGA
Function	Chemotaxis	LYST
Function	Chemotaxis	CCR1
Function	Chemotaxis	CCR3
Function	Chemotaxis	CCR4
Function	Chemotaxis	CCR5
Function	Chemotaxis	CCR6
Function	Chemotaxis	CCR7
Function	Chemotaxis	CCR8
Function	Chemotaxis	ACKR2
Function	Chemotaxis	CMKLR1
Function	Chemotaxis	CNR2
Function	Chemotaxis	CRK
Function	Chemotaxis	CRKL
Function	Chemotaxis	CSF1
Function	Chemotaxis	CSF1R
Function	Chemotaxis	CSF3R
Function	Chemotaxis	CX3CR1
Function	Chemotaxis	CXADR
Function	Chemotaxis	DDT
Function	Chemotaxis	DEFA1
Function	Chemotaxis	DEFB4A
Function	Chemotaxis	DPEP1
Function	Chemotaxis	DPP4
Function	Chemotaxis	HBEGF
Function	Chemotaxis	DUSP1
Function	Chemotaxis	GPR183
Function	Chemotaxis	S1PR1
Function	Chemotaxis	LPAR1
Function	Chemotaxis	EDN1
Function	Chemotaxis	EDN2
Function	Chemotaxis	EDN3
Function	Chemotaxis	EDNRB
Function	Chemotaxis	EGR3
Function	Chemotaxis	EPHA2
Function	Chemotaxis	EPHB1
Function	Chemotaxis	F2RL1
Function	Chemotaxis	F7
Function	Chemotaxis	PTK2B
Function	Chemotaxis	FCER1G
Function	Chemotaxis	FGF1
Function	Chemotaxis	FGF2
Function	Chemotaxis	FGF4
Function	Chemotaxis	FGFR1
Function	Chemotaxis	VEGFD
Function	Chemotaxis	FLT1
Function	Chemotaxis	FPR2
Function	Chemotaxis	GAB1
Function	Chemotaxis	GAS6
Function	Chemotaxis	MSTN
Function	Chemotaxis	CCR10
Function	Chemotaxis	XCR1
Function	Chemotaxis	CXCR3
Function	Chemotaxis	GPR18
Function	Chemotaxis	FFAR2
Function	Chemotaxis	CXCL1
Function	Chemotaxis	CXCL2
Function	Chemotaxis	CXCL3
Function	Chemotaxis	GSTP1
Function	Chemotaxis	NCKAP1L
Function	Chemotaxis	HGF
Function	Chemotaxis	HMGB1
Function	Chemotaxis	HMGB2
Function	Chemotaxis	NR4A1
Function	Chemotaxis	HOXB9
Function	Chemotaxis	HRH1
Function	Chemotaxis	HRG
Function	Chemotaxis	HSPB1
Function	Chemotaxis	IL4
Function	Chemotaxis	IL6
Function	Chemotaxis	IL6R
Function	Chemotaxis	CXCL8
Function	Chemotaxis	CXCR1
Function	Chemotaxis	CXCR2
Function	Chemotaxis	IL10
Function	Chemotaxis	IL12A
Function	Chemotaxis	IL16
Function	Chemotaxis	CXCL10
Function	Chemotaxis	ITGA1
Function	Chemotaxis	ITGB2
Function	Chemotaxis	KDR
Function	Chemotaxis	KIT
Function	Chemotaxis	LBP
Function	Chemotaxis	LGALS3
Function	Chemotaxis	LGALS9
Function	Chemotaxis	LOX
Function	Chemotaxis	LYN
Function	Chemotaxis	MDK
Function	Chemotaxis	MET
Function	Chemotaxis	MIF
Function	Chemotaxis	CXCL9
Function	Chemotaxis	MPP1
Function	Chemotaxis	ABCC1
Function	Chemotaxis	NBL1
Function	Chemotaxis	NINJ1
Function	Chemotaxis	NOTCH1
Function	Chemotaxis	CCN3
Function	Chemotaxis	P2RX4
Function	Chemotaxis	SERPINE1
Function	Chemotaxis	PDE4B
Function	Chemotaxis	PDGFB
Function	Chemotaxis	PDGFRA
Function	Chemotaxis	PDGFRB
Function	Chemotaxis	PF4
Function	Chemotaxis	PF4V1
Function	Chemotaxis	PGF
Function	Chemotaxis	PIK3CD
Function	Chemotaxis	PIK3CG
Function	Chemotaxis	PLA2G1B
Function	Chemotaxis	PLEC
Function	Chemotaxis	PLXNB3
Function	Chemotaxis	PPBP
Function	Chemotaxis	PPIA
Function	Chemotaxis	PPIB
Function	Chemotaxis	PRKCD
Function	Chemotaxis	PRKD1
Function	Chemotaxis	PRKCQ
Function	Chemotaxis	MAPK1
Function	Chemotaxis	MAPK3
Function	Chemotaxis	LGMN
Function	Chemotaxis	PTK2
Function	Chemotaxis	PTN
Function	Chemotaxis	PTPRO
Function	Chemotaxis	RAB13
Function	Chemotaxis	RAC1
Function	Chemotaxis	RAC2
Function	Chemotaxis	RARRES2
Function	Chemotaxis	RPS19
Function	Chemotaxis	S100A7
Function	Chemotaxis	S100A8
Function	Chemotaxis	S100A9
Function	Chemotaxis	S100A12
Function	Chemotaxis	SAA1
Function	Chemotaxis	CCL1
Function	Chemotaxis	CCL2
Function	Chemotaxis	CCL3
Function	Chemotaxis	CCL3L1
Function	Chemotaxis	CCL4
Function	Chemotaxis	CCL5
Function	Chemotaxis	CCL7
Function	Chemotaxis	CCL8
Function	Chemotaxis	CCL11
Function	Chemotaxis	CCL13
Function	Chemotaxis	CCL14
Function	Chemotaxis	CCL15
Function	Chemotaxis	CCL16
Function	Chemotaxis	CCL17
Function	Chemotaxis	CCL18
Function	Chemotaxis	CCL19
Function	Chemotaxis	CCL20
Function	Chemotaxis	CCL21
Function	Chemotaxis	CCL22
Function	Chemotaxis	CCL23
Function	Chemotaxis	CCL24
Function	Chemotaxis	CCL25
Function	Chemotaxis	CXCL6
Function	Chemotaxis	CXCL11
Function	Chemotaxis	CXCL5
Function	Chemotaxis	XCL1
Function	Chemotaxis	CX3CL1
Function	Chemotaxis	CXCL12
Function	Chemotaxis	SFTPD
Function	Chemotaxis	SLAMF1
Function	Chemotaxis	SLC12A2
Function	Chemotaxis	SPI1
Function	Chemotaxis	SRP54
Function	Chemotaxis	XCL2
Function	Chemotaxis	SYK
Function	Chemotaxis	ADAM17
Function	Chemotaxis	TGFB2
Function	Chemotaxis	THBS1
Function	Chemotaxis	THBS4
Function	Chemotaxis	TIAM1
Function	Chemotaxis	TMSB4X
Function	Chemotaxis	TPBG
Function	Chemotaxis	TRPM2
Function	Chemotaxis	VAV1
Function	Chemotaxis	VCAM1
Function	Chemotaxis	VEGFA
Function	Chemotaxis	VEGFB
Function	Chemotaxis	VEGFC
Function	Chemotaxis	WNT5A
Function	Chemotaxis	CXCR4
Function	Chemotaxis	SCG2
Function	Chemotaxis	PLA2G7
Function	Chemotaxis	PIP5K1A
Function	Chemotaxis	TNFSF11
Function	Chemotaxis	GBF1
Function	Chemotaxis	TNFRSF11A
Function	Chemotaxis	FGF18
Function	Chemotaxis	FGF16
Function	Chemotaxis	NRP1
Function	Chemotaxis	TNFSF18
Function	Chemotaxis	CH25H
Function	Chemotaxis	CCRL2
Function	Chemotaxis	SEMA5A
Function	Chemotaxis	SLIT2
Function	Chemotaxis	CYP7B1
Function	Chemotaxis	CXCL14
Function	Chemotaxis	BCAR1
Function	Chemotaxis	DOCK4
Function	Chemotaxis	RIPOR2
Function	Chemotaxis	OXSR1
Function	Chemotaxis	DNM1L
Function	Chemotaxis	CCL26
Function	Chemotaxis	VAV3
Function	Chemotaxis	CREB3
Function	Chemotaxis	CXCL13
Function	Chemotaxis	CXCR6
Function	Chemotaxis	CCR9
Function	Chemotaxis	CCL27
Function	Chemotaxis	CORO1A
Function	Chemotaxis	PADI2
Function	Chemotaxis	KLRK1
Function	Chemotaxis	SWAP70
Function	Chemotaxis	PIP5K1C
Function	Chemotaxis	DAPK2
Function	Chemotaxis	PRKD2
Function	Chemotaxis	STAP1
Function	Chemotaxis	GREM1
Function	Chemotaxis	C5AR2
Function	Chemotaxis	ARHGEF16
Function	Chemotaxis	STK39
Function	Chemotaxis	ADGRE2
Function	Chemotaxis	SBDS
Function	Chemotaxis	ZNF580
Function	Chemotaxis	LEF1
Function	Chemotaxis	CKLF
Function	Chemotaxis	BIN2
Function	Chemotaxis	ACKR4
Function	Chemotaxis	TREM1
Function	Chemotaxis	TRPM4
Function	Chemotaxis	PARVA
Function	Chemotaxis	DEFB103B
Function	Chemotaxis	CCL28
Function	Chemotaxis	SLAMF8
Function	Chemotaxis	ACKR3
Function	Chemotaxis	CAMK1D
Function	Chemotaxis	CORO1B
Function	Chemotaxis	S100A14
Function	Chemotaxis	PLEKHG5
Function	Chemotaxis	MTUS1
Function	Chemotaxis	PREX1
Function	Chemotaxis	CXCL16
Function	Chemotaxis	TRPV4
Function	Chemotaxis	ELMO2
Function	Chemotaxis	GPSM3
Function	Chemotaxis	SMOC2
Function	Chemotaxis	NOD2
Function	Chemotaxis	WNK1
Function	Chemotaxis	MMP28
Function	Chemotaxis	AKIRIN1
Function	Chemotaxis	RIN3
Function	Chemotaxis	NUP85
Function	Chemotaxis	SLC8B1
Function	Chemotaxis	HSD3B7
Function	Chemotaxis	PDGFD
Function	Chemotaxis	JAM3
Function	Chemotaxis	MCU
Function	Chemotaxis	TIRAP
Function	Chemotaxis	JAML
Function	Chemotaxis	DEFB104A
Function	Chemotaxis	IL34
Function	Chemotaxis	TAFA4
Function	Chemotaxis	MOSPD2
Function	Chemotaxis	ANO6
Function	Chemotaxis	PIKFYVE
Function	Chemotaxis	DEFB124
Function	Chemotaxis	DEFB130A
Function	Chemotaxis	TMEM102
Function	Chemotaxis	CXCL17
Function	Chemotaxis	C10orf99
Function	Chemotaxis	DEFB103A
Function	Chemotaxis	DEFB104B
Function	Chemotaxis	PRSS56
Function	Chemotaxis	MSMP
Function	Chemotaxis	DEFA1B
Function	Chemotaxis	CCR2
Function	Chemotaxis	DEFB130B
Function	Migration	ADAM8
Function	Migration	ADAM10
Function	Migration	AGER
Function	Migration	AIF1
Function	Migration	APP
Function	Migration	RHOA
Function	Migration	BDKRB1
Function	Migration	C1QBP
Function	Migration	C3AR1
Function	Migration	C5AR1
Function	Migration	CALR
Function	Migration	CD47
Function	Migration	CD74
Function	Migration	CCR1
Function	Migration	CCR6
Function	Migration	CCR7
Function	Migration	CMKLR1
Function	Migration	CSF1
Function	Migration	CSF1R
Function	Migration	CX3CR1
Function	Migration	EDN1
Function	Migration	EDN2
Function	Migration	EDN3
Function	Migration	F2RL1
Function	Migration	F7
Function	Migration	PTK2B
Function	Migration	VEGFD
Function	Migration	FPR2
Function	Migration	GAS6
Function	Migration	MSTN
Function	Migration	NCKAP1L
Function	Migration	HMGB1
Function	Migration	ICAM1
Function	Migration	IL1R1
Function	Migration	IL4
Function	Migration	IL6
Function	Migration	IL6R
Function	Migration	CXCL8
Function	Migration	CXCR2
Function	Migration	IL12A
Function	Migration	CXCL10
Function	Migration	ITGA2
Function	Migration	ITGA2B
Function	Migration	ITGA4
Function	Migration	LBP
Function	Migration	LGALS3
Function	Migration	LGALS9
Function	Migration	MDK
Function	Migration	KITLG
Function	Migration	CD99
Function	Migration	MMP14
Function	Migration	P2RX4
Function	Migration	SERPINE1
Function	Migration	PGF
Function	Migration	MAPK1
Function	Migration	MAPK3
Function	Migration	LGMN
Function	Migration	PTAFR
Function	Migration	PTK2
Function	Migration	PTN
Function	Migration	RAC1
Function	Migration	RAC2
Function	Migration	RARRES2
Function	Migration	S100A7
Function	Migration	CCL1
Function	Migration	CCL3
Function	Migration	CCL4
Function	Migration	CCL5
Function	Migration	CCL7
Function	Migration	CCL8
Function	Migration	CCL19
Function	Migration	CCL20
Function	Migration	CCL21
Function	Migration	CCL24
Function	Migration	XCL1
Function	Migration	CX3CL1
Function	Migration	CXCL12
Function	Migration	SELP
Function	Migration	SLAMF1
Function	Migration	SPI1
Function	Migration	SPN
Function	Migration	XCL2
Function	Migration	ADAM17
Function	Migration	THBS1
Function	Migration	THBS4
Function	Migration	THY1
Function	Migration	TNF
Function	Migration	VEGFA
Function	Migration	VEGFB
Function	Migration	VEGFC
Function	Migration	WNT5A
Function	Migration	XG
Function	Migration	ZP3
Function	Migration	PLA2G7
Function	Migration	MADCAM1
Function	Migration	TNFRSF14
Function	Migration	FADD
Function	Migration	TNFRSF18
Function	Migration	TNFSF18
Function	Migration	RIPOR2
Function	Migration	OXSR1
Function	Migration	DNM1L
Function	Migration	CREB3
Function	Migration	CXCL13
Function	Migration	CCL27
Function	Migration	SWAP70
Function	Migration	DAPK2
Function	Migration	STK39
Function	Migration	PYCARD
Function	Migration	ZNF580
Function	Migration	TREM2
Function	Migration	CAMK1D
Function	Migration	S100A14
Function	Migration	JAM2
Function	Migration	SELENOK
Function	Migration	TRPV4
Function	Migration	GPSM3
Function	Migration	P2RY12
Function	Migration	WNK1
Function	Migration	AKIRIN1
Function	Migration	PDGFD
Function	Migration	DOCK8
Function	Migration	PLVAP
Function	Migration	JAM3
Function	Migration	MCU
Function	Migration	TIRAP
Function	Migration	IL34
Function	Migration	MOSPD2
Function	Migration	ANO6
Function	Migration	DEFB124
Function	Migration	TMEM102
Function	Migration	CXCL17
Function	Migration	MIA3
Function	Migration	PRSS56
Function	Migration	CCR2
Function	Inflammatory response	ADAM8
Function	Inflammatory response	AGT
Function	Inflammatory response	AGTR1
Function	Inflammatory response	ALOX5AP
Function	Inflammatory response	APP
Function	Inflammatory response	BTK
Function	Inflammatory response	C3
Function	Inflammatory response	CD28
Function	Inflammatory response	CD47
Function	Inflammatory response	CD81
Function	Inflammatory response	CEBPA
Function	Inflammatory response	CEBPB
Function	Inflammatory response	CTSC
Function	Inflammatory response	CCR7
Function	Inflammatory response	CNR1
Function	Inflammatory response	DDT
Function	Inflammatory response	DHX9
Function	Inflammatory response	EGFR
Function	Inflammatory response	ETS1
Function	Inflammatory response	FABP4
Function	Inflammatory response	GPR4
Function	Inflammatory response	FFAR3
Function	Inflammatory response	FFAR2
Function	Inflammatory response	GRN
Function	Inflammatory response	HLA-E
Function	Inflammatory response	HSPD1
Function	Inflammatory response	IFI35
Function	Inflammatory response	IFNG
Function	Inflammatory response	IL1B
Function	Inflammatory response	IL2
Function	Inflammatory response	IL6
Function	Inflammatory response	IL6ST
Function	Inflammatory response	IL12B
Function	Inflammatory response	IL15
Function	Inflammatory response	IL16
Function	Inflammatory response	IL18
Function	Inflammatory response	ITGA2
Function	Inflammatory response	JAK2
Function	Inflammatory response	LBP
Function	Inflammatory response	LDLR
Function	Inflammatory response	LPL
Function	Inflammatory response	LTA
Function	Inflammatory response	MDK
Function	Inflammatory response	MGST2
Function	Inflammatory response	MMP8
Function	Inflammatory response	ABCC1
Function	Inflammatory response	NFKBIA
Function	Inflammatory response	NINJ1
Function	Inflammatory response	NPPA
Function	Inflammatory response	NPY5R
Function	Inflammatory response	OSM
Function	Inflammatory response	SERPINE1
Function	Inflammatory response	PDE2A
Function	Inflammatory response	PIK3CG
Function	Inflammatory response	PLA2G2A
Function	Inflammatory response	PLCG2
Function	Inflammatory response	MAPK13
Function	Inflammatory response	PTGER3
Function	Inflammatory response	PTGER4
Function	Inflammatory response	PTGS2
Function	Inflammatory response	RPS19
Function	Inflammatory response	S100A8
Function	Inflammatory response	S100A9
Function	Inflammatory response	S100A12
Function	Inflammatory response	CCL1
Function	Inflammatory response	CCL3
Function	Inflammatory response	CCL24
Function	Inflammatory response	CX3CL1
Function	Inflammatory response	SNCA
Function	Inflammatory response	STAT5B
Function	Inflammatory response	VAMP7
Function	Inflammatory response	TAC1
Function	Inflammatory response	TGM2
Function	Inflammatory response	TLR2
Function	Inflammatory response	TLR3
Function	Inflammatory response	TLR4
Function	Inflammatory response	TNF
Function	Inflammatory response	TNFRSF1A
Function	Inflammatory response	TNFSF4
Function	Inflammatory response	WNT5A
Function	Inflammatory response	ZP3
Function	Inflammatory response	PLA2G7
Function	Inflammatory response	TNFSF11
Function	Inflammatory response	VAMP8
Function	Inflammatory response	HYAL2
Function	Inflammatory response	TRADD
Function	Inflammatory response	SNX4
Function	Inflammatory response	RIPK1
Function	Inflammatory response	TNFRSF11A
Function	Inflammatory response	CCN4
Function	Inflammatory response	TNFSF18
Function	Inflammatory response	NMI
Function	Inflammatory response	IL1RL1
Function	Inflammatory response	OSMR
Function	Inflammatory response	CLOCK
Function	Inflammatory response	TNIP1
Function	Inflammatory response	PARK7
Function	Inflammatory response	CDK19
Function	Inflammatory response	IL17RA
Function	Inflammatory response	STAP1
Function	Inflammatory response	NUPR1
Function	Inflammatory response	PDCD4
Function	Inflammatory response	PLA2G3
Function	Inflammatory response	TLR7
Function	Inflammatory response	IL23A
Function	Inflammatory response	GPRC5B
Function	Inflammatory response	SETD4
Function	Inflammatory response	TLR9
Function	Inflammatory response	TREM2
Function	Inflammatory response	FEM1A
Function	Inflammatory response	SUCNR1
Function	Inflammatory response	IL21
Function	Inflammatory response	TRPV4
Function	Inflammatory response	GPSM3
Function	Inflammatory response	NFKBIZ
Function	Inflammatory response	ZBP1
Function	Inflammatory response	TLR10
Function	Inflammatory response	TTBK1
Function	Inflammatory response	CREB3L3
Function	Inflammatory response	TSLP
Function	Inflammatory response	IL33
Function	Inflammatory response	NLRP12
Function	Inflammatory response	LRRK2
Function	Inflammatory response	C2CD4A
Function	Inflammatory response	NAPEPLD
Function	Inflammatory response	DEFB114
Function	Inflammatory response	NEAT1
Function	Inflammatory response	TAFA3
Function	Inflammatory response	NLRP10
Function	Inflammatory response	LILRA5
Function	Inflammatory response	C2CD4B
Function	Inflammatory response	CCR2
Function	TNF signaling	ACTN4
Function	TNF signaling	BIRC2
Function	TNF signaling	BIRC3
Function	TNF signaling	APOA1
Function	TNF signaling	FAS
Function	TNF signaling	TNFRSF17
Function	TNF signaling	CASP1
Function	TNF signaling	CASP4
Function	TNF signaling	CASP8
Function	TNF signaling	CD70
Function	TNF signaling	CHUK
Function	TNF signaling	CYLD
Function	TNF signaling	EIF5A
Function	TNF signaling	EXT1
Function	TNF signaling	F2RL1
Function	TNF signaling	PTK2B
Function	TNF signaling	FOXO3
Function	TNF signaling	GAS6
Function	TNF signaling	GPS2
Function	TNF signaling	GSTP1
Function	TNF signaling	UBE2K
Function	TNF signaling	HSPA1A
Function	TNF signaling	HSPA1B
Function	TNF signaling	IKBKB
Function	TNF signaling	ILK
Function	TNF signaling	JAK2
Function	TNF signaling	KRT8
Function	TNF signaling	KRT18
Function	TNF signaling	LIMS1
Function	TNF signaling	NFKBIA
Function	TNF signaling	PRKN
Function	TNF signaling	PTPN2
Function	TNF signaling	RELA
Function	TNF signaling	STAT1
Function	TNF signaling	SYK
Function	TNF signaling	ADAM17
Function	TNF signaling	TMSB4X
Function	TNF signaling	TNF
Function	TNF signaling	TNFAIP3
Function	TNF signaling	TNFRSF1A
Function	TNF signaling	TNFRSF1B
Function	TNF signaling	TP53
Function	TNF signaling	TRAF1
Function	TNF signaling	TRAF2
Function	TNF signaling	TRAF3
Function	TNF signaling	TRAF5
Function	TNF signaling	TRAF6
Function	TNF signaling	TNFRSF4
Function	TNF signaling	LAPTM5
Function	TNF signaling	TNFSF11
Function	TNF signaling	TRADD
Function	TNF signaling	TNFRSF25
Function	TNF signaling	RIPK1
Function	TNF signaling	TNFRSF14
Function	TNF signaling	TNFRSF18
Function	TNF signaling	TNFRSF11A
Function	TNF signaling	SPHK1
Function	TNF signaling	CPNE1
Function	TNF signaling	TNFSF18
Function	TNF signaling	NOL3
Function	TNF signaling	ADIPOQ
Function	TNF signaling	AIM2
Function	TNF signaling	ST18
Function	TNF signaling	SPATA2
Function	TNF signaling	TRAIP
Function	TNF signaling	PIAS3
Function	TNF signaling	TNFSF13B
Function	TNF signaling	TRAF3IP2
Function	TNF signaling	CARD8
Function	TNF signaling	TRIM32
Function	TNF signaling	PYCARD
Function	TNF signaling	CDIP1
Function	TNF signaling	CLDN18
Function	TNF signaling	PIAS4
Function	TNF signaling	TNFRSF19
Function	TNF signaling	SPPL2B
Function	TNF signaling	EDA2R
Function	TNF signaling	CARD14
Function	TNF signaling	SHARPIN
Function	TNF signaling	PLVAP
Function	TNF signaling	CCDC3
Function	TNF signaling	TXNDC17
Function	TNF signaling	SPPL2A
Function	TNF signaling	OTULIN
Function	TNF signaling	CARD16
Function	TNF signaling	TNFRSF13C
Function	TNF signaling	RFFL
Function	TNF signaling	COMMD7
Function	TNF signaling	PYDC2
Function	TNF signaling	ZNF675
Function	TNF signaling	HIPK1
Function	TNF signaling	PELI3
Function	TNF signaling	PYDC1
Function	TNF signaling	NLRP2B
Function	Adhesion	ABL1
Function	Adhesion	ADA
Function	Adhesion	ADAM8
Function	Adhesion	AGER
Function	Adhesion	AIF1
Function	Adhesion	AKT1
Function	Adhesion	ALOX5
Function	Adhesion	ALOX15
Function	Adhesion	ANGPT1
Function	Adhesion	ANK3
Function	Adhesion	ANXA1
Function	Adhesion	APOA1
Function	Adhesion	RHOA
Function	Adhesion	RHOH
Function	Adhesion	ARL2
Function	Adhesion	ZFHX3
Function	Adhesion	ATM
Function	Adhesion	AZU1
Function	Adhesion	B2M
Function	Adhesion	BAD
Function	Adhesion	BCL6
Function	Adhesion	BMI1
Function	Adhesion	BMP7
Function	Adhesion	C1QBP
Function	Adhesion	CALR
Function	Adhesion	CAV1
Function	Adhesion	RUNX1
Function	Adhesion	RUNX3
Function	Adhesion	CBFB
Function	Adhesion	CD1D
Function	Adhesion	CD3E
Function	Adhesion	CD4
Function	Adhesion	CD5
Function	Adhesion	CD6
Function	Adhesion	CD27
Function	Adhesion	CD28
Function	Adhesion	CD80
Function	Adhesion	CD86
Function	Adhesion	CD36
Function	Adhesion	CD40LG
Function	Adhesion	CD44
Function	Adhesion	CD47
Function	Adhesion	CD70
Function	Adhesion	CD74
Function	Adhesion	CD81
Function	Adhesion	CDC42
Function	Adhesion	CDH13
Function	Adhesion	CDK6
Function	Adhesion	CCR7
Function	Adhesion	COL8A1
Function	Adhesion	COL16A1
Function	Adhesion	MAP3K8
Function	Adhesion	CR1
Function	Adhesion	CRK
Function	Adhesion	CRKL
Function	Adhesion	CSF1
Function	Adhesion	CSK
Function	Adhesion	CD55
Function	Adhesion	DAG1
Function	Adhesion	DMP1
Function	Adhesion	DNM2
Function	Adhesion	DOCK1
Function	Adhesion	DPP4
Function	Adhesion	ECM2
Function	Adhesion	EFNB1
Function	Adhesion	EFNB3
Function	Adhesion	EGR3
Function	Adhesion	ELANE
Function	Adhesion	EMP2
Function	Adhesion	DMTN
Function	Adhesion	EPHA1
Function	Adhesion	EPHA4
Function	Adhesion	EPO
Function	Adhesion	ERBB2
Function	Adhesion	ETS1
Function	Adhesion	PTK2B
Function	Adhesion	FBLN2
Function	Adhesion	FGA
Function	Adhesion	FGB
Function	Adhesion	FGG
Function	Adhesion	FOXF1
Function	Adhesion	FOXC2
Function	Adhesion	FLNA
Function	Adhesion	FLOT2
Function	Adhesion	FN1
Function	Adhesion	FUT1
Function	Adhesion	FUT3
Function	Adhesion	FUT4
Function	Adhesion	FUT7
Function	Adhesion	FYN
Function	Adhesion	GATA3
Function	Adhesion	GCNT2
Function	Adhesion	GLI2
Function	Adhesion	GLI3
Function	Adhesion	GSK3B
Function	Adhesion	HAS2
Function	Adhesion	NCKAP1L
Function	Adhesion	HLA-A
Function	Adhesion	HLA-DMA
Function	Adhesion	HLA-DMB
Function	Adhesion	HLA-DOA
Function	Adhesion	HLA-DOB
Function	Adhesion	HLA-DPA1
Function	Adhesion	HLA-DPB1
Function	Adhesion	HLA-DQA1
Function	Adhesion	HLA-DQA2
Function	Adhesion	HLA-DQB1
Function	Adhesion	HLA-DQB2
Function	Adhesion	HLA-DRA
Function	Adhesion	HLA-DRB1
Function	Adhesion	HLA-DRB5
Function	Adhesion	HLA-E
Function	Adhesion	HLA-G
Function	Adhesion	HLX
Function	Adhesion	HMGB1
Function	Adhesion	FOXA1
Function	Adhesion	FOXA2
Function	Adhesion	HRG
Function	Adhesion	HES1
Function	Adhesion	HSPD1
Function	Adhesion	HYAL1
Function	Adhesion	IBSP
Function	Adhesion	ICAM1
Function	Adhesion	IFNG
Function	Adhesion	IGF1
Function	Adhesion	IGF2
Function	Adhesion	IGFBP2
Function	Adhesion	CCN1
Function	Adhesion	IHH
Function	Adhesion	IL1A
Function	Adhesion	IL1B
Function	Adhesion	IL2
Function	Adhesion	IL2RA
Function	Adhesion	IL4
Function	Adhesion	IL4R
Function	Adhesion	IL6
Function	Adhesion	IL6ST
Function	Adhesion	IL7
Function	Adhesion	IL7R
Function	Adhesion	IL10
Function	Adhesion	IL12A
Function	Adhesion	IL12B
Function	Adhesion	IL12RB1
Function	Adhesion	IL15
Function	Adhesion	IL18
Function	Adhesion	ILK
Function	Adhesion	IRAK1
Function	Adhesion	ITGA6
Function	Adhesion	ITGA2
Function	Adhesion	ITGA3
Function	Adhesion	ITGA4
Function	Adhesion	ITGAV
Function	Adhesion	ITGB2
Function	Adhesion	ITPKB
Function	Adhesion	JAK1
Function	Adhesion	JAK2
Function	Adhesion	JAK3
Function	Adhesion	JUP
Function	Adhesion	KDR
Function	Adhesion	LCK
Function	Adhesion	LEP
Function	Adhesion	LGALS1
Function	Adhesion	LGALS9
Function	Adhesion	LIF
Function	Adhesion	LIMS1
Function	Adhesion	LYN
Function	Adhesion	SMAD3
Function	Adhesion	SMAD7
Function	Adhesion	CD46
Function	Adhesion	MDK
Function	Adhesion	MIP
Function	Adhesion	AFDN
Function	Adhesion	MYB
Function	Adhesion	MYO10
Function	Adhesion	MYOC
Function	Adhesion	CEACAM6
Function	Adhesion	NCK1
Function	Adhesion	NEDD9
Function	Adhesion	NID1
Function	Adhesion	NODAL
Function	Adhesion	PNP
Function	Adhesion	NPY2R
Function	Adhesion	P4HB
Function	Adhesion	PCK1
Function	Adhesion	PDGFB
Function	Adhesion	VIT
Function	Adhesion	PIK3CA
Function	Adhesion	PLAUR
Function	Adhesion	SERPINF2
Function	Adhesion	PODXL
Function	Adhesion	PPP3CA
Function	Adhesion	PRKCA
Function	Adhesion	PRKCE
Function	Adhesion	PRKCQ
Function	Adhesion	PRKCZ
Function	Adhesion	PRSS2
Function	Adhesion	PTAFR
Function	Adhesion	PTN
Function	Adhesion	PTPN6
Function	Adhesion	PTPN11
Function	Adhesion	PTPRC
Function	Adhesion	PTPRJ
Function	Adhesion	RAC1
Function	Adhesion	RAC3
Function	Adhesion	RAG1
Function	Adhesion	RARA
Function	Adhesion	RELA
Function	Adhesion	RET
Function	Adhesion	ROCK1
Function	Adhesion	RPS3
Function	Adhesion	RRAS
Function	Adhesion	RREB1
Function	Adhesion	RSU1
Function	Adhesion	S100A10
Function	Adhesion	SAA1
Function	Adhesion	CCL2
Function	Adhesion	CCL5
Function	Adhesion	CCL19
Function	Adhesion	CCL21
Function	Adhesion	CCL25
Function	Adhesion	XCL1
Function	Adhesion	CX3CL1
Function	Adhesion	SDC4
Function	Adhesion	CXCL12
Function	Adhesion	SELE
Function	Adhesion	SELP
Function	Adhesion	SFRP1
Function	Adhesion	SFRP2
Function	Adhesion	SHH
Function	Adhesion	ST3GAL4
Function	Adhesion	SLAMF1
Function	Adhesion	SLC7A1
Function	Adhesion	SOX2
Function	Adhesion	SOX4
Function	Adhesion	SOX12
Function	Adhesion	SPTA1
Function	Adhesion	SRC
Function	Adhesion	STAT5B
Function	Adhesion	STK4
Function	Adhesion	STX3
Function	Adhesion	STX4
Function	Adhesion	SYK
Function	Adhesion	TEK
Function	Adhesion	TESK1
Function	Adhesion	TFE3
Function	Adhesion	TFRC
Function	Adhesion	TGFB2
Function	Adhesion	TGFBR2
Function	Adhesion	TGM2
Function	Adhesion	THY1
Function	Adhesion	TJP1
Function	Adhesion	TNF
Function	Adhesion	TPM1
Function	Adhesion	TRAF6
Function	Adhesion	TSC1
Function	Adhesion	TNFSF4
Function	Adhesion	UTRN
Function	Adhesion	VAV1
Function	Adhesion	VCAM1
Function	Adhesion	VEGFA
Function	Adhesion	WNT5A
Function	Adhesion	XBP1
Function	Adhesion	YES1
Function	Adhesion	ZAP70
Function	Adhesion	ZBTB16
Function	Adhesion	ZP3
Function	Adhesion	NR4A3
Function	Adhesion	NCK2
Function	Adhesion	AP3B1
Function	Adhesion	TNFSF11
Function	Adhesion	PLPP3
Function	Adhesion	SKAP1
Function	Adhesion	CHRD
Function	Adhesion	SOCS1
Function	Adhesion	ADAM19
Function	Adhesion	TNFSF14
Function	Adhesion	TNFSF9
Function	Adhesion	ADAM9
Function	Adhesion	TNFRSF14
Function	Adhesion	RIPK2
Function	Adhesion	FADD
Function	Adhesion	TNFRSF18
Function	Adhesion	IL1RL2
Function	Adhesion	IQGAP1
Function	Adhesion	NRP1
Function	Adhesion	LDB1
Function	Adhesion	ARHGEF7
Function	Adhesion	VNN1
Function	Adhesion	BCL10
Function	Adhesion	AP3D1
Function	Adhesion	TNFSF18
Function	Adhesion	SART1
Function	Adhesion	DNAJA3
Function	Adhesion	MAGI1
Function	Adhesion	CYTH3
Function	Adhesion	ITGB1BP1
Function	Adhesion	ADGRG1
Function	Adhesion	CD83
Function	Adhesion	CHST2
Function	Adhesion	MAP4K4
Function	Adhesion	IL27RA
Function	Adhesion	BAG4
Function	Adhesion	SOX13
Function	Adhesion	PPM1F
Function	Adhesion	SOCS5
Function	Adhesion	PIEZO1
Function	Adhesion	SPOCK2
Function	Adhesion	TESPA1
Function	Adhesion	PTPRU
Function	Adhesion	EDIL3
Function	Adhesion	ARPC2
Function	Adhesion	RASGRP1
Function	Adhesion	EBI3
Function	Adhesion	CHST4
Function	Adhesion	FLOT1
Function	Adhesion	FSTL3
Function	Adhesion	LILRB2
Function	Adhesion	SIRPB1
Function	Adhesion	CITED2
Function	Adhesion	VAV3
Function	Adhesion	CIB1
Function	Adhesion	AGR2
Function	Adhesion	OLFM4
Function	Adhesion	CXCL13
Function	Adhesion	PDPN
Function	Adhesion	TNFSF13B
Function	Adhesion	CSPG5
Function	Adhesion	NFAT5
Function	Adhesion	HSPH1
Function	Adhesion	LILRB1
Function	Adhesion	MALT1
Function	Adhesion	FERMT2
Function	Adhesion	LILRB4
Function	Adhesion	TRIOBP
Function	Adhesion	EMILIN1
Function	Adhesion	CD160
Function	Adhesion	HHLA2
Function	Adhesion	CORO1A
Function	Adhesion	DUSP10
Function	Adhesion	ZBTB1
Function	Adhesion	KLRK1
Function	Adhesion	KIFAP3
Function	Adhesion	ICOSLG
Function	Adhesion	PRKD2
Function	Adhesion	PTPN23
Function	Adhesion	EGFL6
Function	Adhesion	POLDIP2
Function	Adhesion	PTPN22
Function	Adhesion	IL36B
Function	Adhesion	DISC1
Function	Adhesion	PYCARD
Function	Adhesion	CD274
Function	Adhesion	ICOS
Function	Adhesion	RHOD
Function	Adhesion	EFEMP2
Function	Adhesion	CD209
Function	Adhesion	F11R
Function	Adhesion	FOXP3
Function	Adhesion	ZBTB7B
Function	Adhesion	HSD17B12
Function	Adhesion	LEF1
Function	Adhesion	GP6
Function	Adhesion	IL23A
Function	Adhesion	WNT4
Function	Adhesion	SASH3
Function	Adhesion	RIN2
Function	Adhesion	APBB1IP
Function	Adhesion	EPB41L4B
Function	Adhesion	KIF26B
Function	Adhesion	SIRPG
Function	Adhesion	CARMIL1
Function	Adhesion	FERMT1
Function	Adhesion	LIMS2
Function	Adhesion	CCL28
Function	Adhesion	CASS4
Function	Adhesion	ZMIZ1
Function	Adhesion	PREX1
Function	Adhesion	EPB41L5
Function	Adhesion	GPAM
Function	Adhesion	ZP4
Function	Adhesion	SELENOK
Function	Adhesion	IL21
Function	Adhesion	PLEKHA2
Function	Adhesion	VSIR
Function	Adhesion	NOD2
Function	Adhesion	NFKBIZ
Function	Adhesion	P2RY12
Function	Adhesion	RASAL3
Function	Adhesion	DUSP26
Function	Adhesion	NKAP
Function	Adhesion	NDNF
Function	Adhesion	VTCN1
Function	Adhesion	DOCK5
Function	Adhesion	IFT74
Function	Adhesion	PDCD1LG2
Function	Adhesion	CD276
Function	Adhesion	DOCK8
Function	Adhesion	CARD11
Function	Adhesion	MEGF10
Function	Adhesion	NFKBID
Function	Adhesion	HAVCR2
Function	Adhesion	FRMD5
Function	Adhesion	WNT3A
Function	Adhesion	MYADM
Function	Adhesion	NLRP3
Function	Adhesion	TNFRSF13C
Function	Adhesion	TMIGD2
Function	Adhesion	EGFLAM
Function	Adhesion	COL26A1
Function	Adhesion	SIRPA
Function	Adhesion	PIK3R6
Function	Adhesion	IL23R
Function	Adhesion	CCDC80
Function	Adhesion	CLECL1
Function	Adhesion	FLCN
Function	Adhesion	UNC13D
Function	Adhesion	DENND6A
Function	Adhesion	NPNT
Function	Adhesion	IL4I1
Function	Adhesion	CCDC88B
Function	Adhesion	TMEM102
Function	Adhesion	RELL2
Function	Adhesion	RNASE10
Function	Adhesion	FMN1
Function	Adhesion	VWC2
Function	Adhesion	CCR2
Function	Adhesion	CD24
Function	IFN response	ABL1
Function	IFN response	AXL
Function	IFN response	BCL3
Function	IFN response	C1QBP
Function	IFN response	CD2
Function	IFN response	CD3E
Function	IFN response	CD14
Function	IFN response	CD47
Function	IFN response	CEBPG
Function	IFN response	CCR7
Function	IFN response	CR1
Function	IFN response	DDIT3
Function	IFN response	F2RL1
Function	IFN response	GAS6
Function	IFN response	GATA3
Function	IFN response	HLA-A
Function	IFN response	HLA-DPA1
Function	IFN response	HLA-DPB1
Function	IFN response	HLA-DRB1
Function	IFN response	HMGB1
Function	IFN response	HRAS
Function	IFN response	HSPD1
Function	IFN response	IRF8
Function	IFN response	IL1B
Function	IFN response	IL1R1
Function	IFN response	IL2
Function	IFN response	IL10
Function	IFN response	IL12A
Function	IFN response	IL12B
Function	IFN response	IL12RB1
Function	IFN response	IL12RB2
Function	IFN response	IL18
Function	IFN response	INHA
Function	IFN response	INHBA
Function	IFN response	ISL1
Function	IFN response	LGALS9
Function	IFN response	LTA
Function	IFN response	PDE4B
Function	IFN response	PDE4D
Function	IFN response	PRNP
Function	IFN response	RARA
Function	IFN response	TRIM27
Function	IFN response	XCL1
Function	IFN response	SLAMF1
Function	IFN response	SLC11A1
[truncated: 2,105 more rows]

## Sheet: Myeloid subsets
group	gs_name	gene_symbol
Function	Alzheimer disease	ABCA7
Function	Alzheimer disease	APOE
Function	Alzheimer disease	APP
Function	Alzheimer disease	CACNA1G
Function	Alzheimer disease	GATA1
Function	Alzheimer disease	HFE
Function	Alzheimer disease	MPO
Function	Alzheimer disease	NOS3
Function	Alzheimer disease	PLAU
Function	Alzheimer disease	PSEN1
Function	Alzheimer disease	PSEN2
Function	Parkinsons disease	APAF1
Function	Parkinsons disease	ATP5F1A
Function	Parkinsons disease	ATP5F1B
Function	Parkinsons disease	ATP5F1C
Function	Parkinsons disease	ATP5F1D
Function	Parkinsons disease	ATP5F1E
Function	Parkinsons disease	ATP5MC1
Function	Parkinsons disease	ATP5MC2
Function	Parkinsons disease	ATP5MC3
Function	Parkinsons disease	ATP5PB
Function	Parkinsons disease	ATP5PD
Function	Parkinsons disease	ATP5PF
Function	Parkinsons disease	ATP5PO
Function	Parkinsons disease	CASP3
Function	Parkinsons disease	CASP9
Function	Parkinsons disease	COX4I1
Function	Parkinsons disease	COX4I2
Function	Parkinsons disease	COX5A
Function	Parkinsons disease	COX5B
Function	Parkinsons disease	COX6A1
Function	Parkinsons disease	COX6A2
Function	Parkinsons disease	COX6B1
Function	Parkinsons disease	COX6B2
Function	Parkinsons disease	COX6C
Function	Parkinsons disease	COX7A1
Function	Parkinsons disease	COX7A2
Function	Parkinsons disease	COX7A2L
Function	Parkinsons disease	COX7B
Function	Parkinsons disease	COX7B2
Function	Parkinsons disease	COX7C
Function	Parkinsons disease	COX8A
Function	Parkinsons disease	COX8C
Function	Parkinsons disease	CYC1
Function	Parkinsons disease	CYCS
Function	Parkinsons disease	GPR37
Function	Parkinsons disease	HTRA2
Function	Parkinsons disease	LRRK2
Function	Parkinsons disease	MT-ATP6
Function	Parkinsons disease	MT-ATP8
Function	Parkinsons disease	MT-CO1
Function	Parkinsons disease	MT-CO2
Function	Parkinsons disease	MT-CO3
Function	Parkinsons disease	MT-CYB
Function	Parkinsons disease	MT-ND1
Function	Parkinsons disease	MT-ND2
Function	Parkinsons disease	MT-ND3
Function	Parkinsons disease	MT-ND4
Function	Parkinsons disease	MT-ND4L
Function	Parkinsons disease	MT-ND5
Function	Parkinsons disease	MT-ND6
Function	Parkinsons disease	NDUFA1
Function	Parkinsons disease	NDUFA10
Function	Parkinsons disease	NDUFA2
Function	Parkinsons disease	NDUFA3
Function	Parkinsons disease	NDUFA4
Function	Parkinsons disease	NDUFA4L2
Function	Parkinsons disease	NDUFA5
Function	Parkinsons disease	NDUFA6
Function	Parkinsons disease	NDUFA7
Function	Parkinsons disease	NDUFA8
Function	Parkinsons disease	NDUFA9
Function	Parkinsons disease	NDUFAB1
Function	Parkinsons disease	NDUFB1
Function	Parkinsons disease	NDUFB10
Function	Parkinsons disease	NDUFB2
Function	Parkinsons disease	NDUFB3
Function	Parkinsons disease	NDUFB4
Function	Parkinsons disease	NDUFB5
Function	Parkinsons disease	NDUFB6
Function	Parkinsons disease	NDUFB7
Function	Parkinsons disease	NDUFB8
Function	Parkinsons disease	NDUFB9
Function	Parkinsons disease	NDUFC1
Function	Parkinsons disease	NDUFC2
Function	Parkinsons disease	NDUFS1
Function	Parkinsons disease	NDUFS2
Function	Parkinsons disease	NDUFS3
Function	Parkinsons disease	NDUFS4
Function	Parkinsons disease	NDUFS5
Function	Parkinsons disease	NDUFS6
Function	Parkinsons disease	NDUFS7
Function	Parkinsons disease	NDUFS8
Function	Parkinsons disease	NDUFV1
Function	Parkinsons disease	NDUFV2
Function	Parkinsons disease	NDUFV3
Function	Parkinsons disease	PARK7
Function	Parkinsons disease	PINK1
Function	Parkinsons disease	PPID
Function	Parkinsons disease	PRKN
Function	Parkinsons disease	SDHA
Function	Parkinsons disease	SDHB
Function	Parkinsons disease	SDHC
Function	Parkinsons disease	SDHD
Function	Parkinsons disease	SEPTIN5
Function	Parkinsons disease	SLC18A1
Function	Parkinsons disease	SLC18A2
Function	Parkinsons disease	SLC25A31
Function	Parkinsons disease	SLC25A4
Function	Parkinsons disease	SLC25A5
Function	Parkinsons disease	SLC25A6
Function	Parkinsons disease	SLC6A3
Function	Parkinsons disease	SNCA
Function	Parkinsons disease	SNCAIP
Function	Parkinsons disease	TH
Function	Parkinsons disease	UBA1
Function	Parkinsons disease	UBA7
Function	Parkinsons disease	UBB
Function	Parkinsons disease	UBE2G1
Function	Parkinsons disease	UBE2G2
Function	Parkinsons disease	UBE2J1
Function	Parkinsons disease	UBE2J2
Function	Parkinsons disease	UBE2L3
Function	Parkinsons disease	UBE2L6
Function	Parkinsons disease	UCHL1
Function	Parkinsons disease	UQCR10
Function	Parkinsons disease	UQCR11
Function	Parkinsons disease	UQCRB
Function	Parkinsons disease	UQCRC1
Function	Parkinsons disease	UQCRC2
Function	Parkinsons disease	UQCRFS1
Function	Parkinsons disease	UQCRH
Function	Parkinsons disease	UQCRHL
Function	Parkinsons disease	UQCRQ
Function	Parkinsons disease	VDAC1
Function	Parkinsons disease	VDAC2
Function	Parkinsons disease	VDAC3
Function	Stress response	CDK4
Function	Stress response	CDK6
Function	Stress response	CDKN2A
Function	Stress response	CDKN2B
Function	Stress response	CDKN2C
Function	Stress response	CDKN2D
Function	Stress response	FOS
Function	Stress response	JUN
Function	Stress response	MAPK1
Function	Stress response	MAPK3
Function	Stress response	RPS27A
Function	Stress response	UBA52
Function	Stress response	UBB
Function	Stress response	UBC
Function	Stress response	BMI1
Function	Stress response	CCNA2
Function	Stress response	CDC27
Function	Stress response	CDK2
Function	Stress response	CDKN1A
Function	Stress response	CDKN1B
Function	Stress response	CEBPB
Function	Stress response	MAPK14
Function	Stress response	E2F1
Function	Stress response	E2F2
Function	Stress response	E2F3
Function	Stress response	PHC1
Function	Stress response	PHC2
Function	Stress response	EZH2
Function	Stress response	IFNB1
Function	Stress response	IGFBP7
Function	Stress response	IL1A
Function	Stress response	IL6
Function	Stress response	CXCL8
Function	Stress response	MDM2
Function	Stress response	MDM4
Function	Stress response	MAP3K5
Function	Stress response	MOV10
Function	Stress response	NFKB1
Function	Stress response	MAPK7
Function	Stress response	MAPK8
Function	Stress response	MAPK11
Function	Stress response	MAPK9
Function	Stress response	MAPK10
Function	Stress response	MAP2K3
Function	Stress response	MAP2K6
Function	Stress response	MAP2K7
Function	Stress response	RBBP4
Function	Stress response	RBBP7
Function	Stress response	RELA
Function	Stress response	RING1
Function	Stress response	RNF2
Function	Stress response	RPS6KA1
Function	Stress response	RPS6KA2
Function	Stress response	RPS6KA3
Function	Stress response	MAP2K4
Function	Stress response	STAT3
Function	Stress response	TFDP1
Function	Stress response	TFDP2
Function	Stress response	TP53
Function	Stress response	TXN
Function	Stress response	UBE2D1
Function	Stress response	UBE2E1
Function	Stress response	MAPKAPK3
Function	Stress response	CBX4
Function	Stress response	MAPKAPK5
Function	Stress response	CDC23
Function	Stress response	EED
Function	Stress response	CDC16
Function	Stress response	CCNA1
Function	Stress response	MAPKAPK2
Function	Stress response	MAP4K4
Function	Stress response	ANAPC10
Function	Stress response	EHMT2
Function	Stress response	UBE2C
Function	Stress response	SCMH1
Function	Stress response	TNIK
Function	Stress response	TNRC6B
Function	Stress response	KDM6B
Function	Stress response	CBX6
Function	Stress response	SUZ12
Function	Stress response	ANAPC15
Function	Stress response	AGO1
Function	Stress response	TNRC6A
Function	Stress response	ANAPC2
Function	Stress response	ANAPC4
Function	Stress response	MINK1
Function	Stress response	FZR1
Function	Stress response	ANAPC5
Function	Stress response	ANAPC7
Function	Stress response	ANAPC11
Function	Stress response	CBX8
Function	Stress response	TNRC6C
Function	Stress response	ANAPC1
Function	Stress response	EHMT1
Function	Stress response	PHC3
Function	Stress response	CBX2
Function	Stress response	ANAPC16
Function	Stress response	AGO3
Function	Stress response	AGO4
Function	Stress response	CDC26
Function	Stress response	ATM
Function	Stress response	CCNE1
Function	Stress response	ERF
Function	Stress response	ETS1
Function	Stress response	ETS2
Function	Stress response	HMGA1
Function	Stress response	ID1
Function	Stress response	LMNB1
Function	Stress response	MRE11
Function	Stress response	NBN
Function	Stress response	RB1
Function	Stress response	SP1
Function	Stress response	TERF1
Function	Stress response	TERF2
Function	Stress response	HIRA
Function	Stress response	HMGA2
Function	Stress response	CCNE2
Function	Stress response	RAD50
Function	Stress response	KAT5
Function	Stress response	CABIN1
Function	Stress response	ASF1A
Function	Stress response	POT1
Function	Stress response	TINF2
Function	Stress response	UBN1
Function	Stress response	TERF2IP
Function	Stress response	EP400
Function	Stress response	ACD
Function	Stress response	NUDT2
Function	Stress response	AQP8
Function	Stress response	ARNT
Function	Stress response	ATOX1
Function	Stress response	ATP7A
Function	Stress response	ATR
Function	Stress response	BAG1
Function	Stress response	CA9
Function	Stress response	CAMK2A
Function	Stress response	CAMK2B
Function	Stress response	CAMK2D
Function	Stress response	CAMK2G
Function	Stress response	CAT
Function	Stress response	CREBBP
Function	Stress response	CYBA
Function	Stress response	CYBB
Function	Stress response	EEF1A1
Function	Stress response	EP300
Function	Stress response	EPAS1
Function	Stress response	EPO
Function	Stress response	FKBP4
Function	Stress response	MTOR
Function	Stress response	GPX2
Function	Stress response	GPX3
Function	Stress response	GPX5
Function	Stress response	GPX7
Function	Stress response	GSK3B
Function	Stress response	GSR
Function	Stress response	GSTP1
Function	Stress response	HIF1A
Function	Stress response	HSBP1
Function	Stress response	HSF1
Function	Stress response	HSPA1A
Function	Stress response	HSPA1B
Function	Stress response	HSPA1L
Function	Stress response	HSPA2
Function	Stress response	HSPA4
Function	Stress response	HSPA5
Function	Stress response	HSPA6
Function	Stress response	HSPA8
Function	Stress response	HSPA9
Function	Stress response	HSP90AA1
Function	Stress response	HSP90AB1
Function	Stress response	DNAJB1
Function	Stress response	NCF2
Function	Stress response	NCF4
Function	Stress response	NUP88
Function	Stress response	NUP98
Function	Stress response	P4HB
Function	Stress response	PRDX1
Function	Stress response	PIK3C3
Function	Stress response	PRKAA1
Function	Stress response	PRKAA2
Function	Stress response	PRKAB1
Function	Stress response	PRKAB2
Function	Stress response	PRKAG1
Function	Stress response	PSMA1
Function	Stress response	PSMA2
Function	Stress response	PSMA3
Function	Stress response	PSMA4
Function	Stress response	PSMA5
Function	Stress response	PSMA6
Function	Stress response	PSMA7
Function	Stress response	PSMB1
Function	Stress response	PSMB2
Function	Stress response	PSMB3
Function	Stress response	PSMB4
Function	Stress response	PSMB5
Function	Stress response	PSMB6
Function	Stress response	PSMB7
Function	Stress response	PSMB8
Function	Stress response	PSMB9
Function	Stress response	PSMB10
Function	Stress response	PSMC1
Function	Stress response	PSMC2
Function	Stress response	PSMC3
Function	Stress response	PSMC4
Function	Stress response	PSMC5
Function	Stress response	PSMC6
Function	Stress response	PSMD1
Function	Stress response	PSMD2
Function	Stress response	PSMD3
Function	Stress response	PSMD4
Function	Stress response	PSMD5
Function	Stress response	PSMD7
Function	Stress response	PSMD8
Function	Stress response	PSMD9
Function	Stress response	PSMD10
Function	Stress response	PSMD11
Function	Stress response	PSMD12
Function	Stress response	PSMD13
Function	Stress response	PSME1
Function	Stress response	PSME2
Function	Stress response	RANBP2
Function	Stress response	RHEB
Function	Stress response	RPA1
Function	Stress response	RPA2
Function	Stress response	RPA3
Function	Stress response	SOD1
Function	Stress response	SOD2
Function	Stress response	SOD3
Function	Stress response	ST13
Function	Stress response	HSPA13
Function	Stress response	ELOC
Function	Stress response	ELOB
Function	Stress response	PRDX2
Function	Stress response	TPR
Function	Stress response	TSC1
Function	Stress response	TSC2
Function	Stress response	DNAJC7
Function	Stress response	TXNRD1
Function	Stress response	UBE2D2
Function	Stress response	UBE2D3
Function	Stress response	UVRAG
Function	Stress response	VCP
Function	Stress response	VEGFA
Function	Stress response	VHL
Function	Stress response	YWHAE
Function	Stress response	SEM1
Function	Stress response	NUP214
Function	Stress response	AAAS
Function	Stress response	ULK1
Function	Stress response	CUL2
Function	Stress response	RAE1
Function	Stress response	LAMTOR3
Function	Stress response	DYNLL1
Function	Stress response	BECN1
Function	Stress response	MTMR3
Function	Stress response	LIMD1
Function	Stress response	ATG12
Function	Stress response	ATG5
Function	Stress response	PSMF1
Function	Stress response	BAG5
Function	Stress response	BAG4
Function	Stress response	BAG3
Function	Stress response	BAG2
Function	Stress response	PRDX6
Function	Stress response	NUP155
Function	Stress response	NUP93
Function	Stress response	ATG13
Function	Stress response	NUP58
Function	Stress response	RB1CC1
Function	Stress response	PSMD6
Function	Stress response	POM121
Function	Stress response	NUP153
Function	Stress response	CCS
Function	Stress response	RBX1
Function	Stress response	HDAC6
Function	Stress response	DNAJB6
Function	Stress response	PSME3
Function	Stress response	PSMD14
Function	Stress response	RRAGB
Function	Stress response	CITED2
Function	Stress response	ATG7
Function	Stress response	LAMTOR5
Function	Stress response	TXNRD2
Function	Stress response	RRAGA
Function	Stress response	PTGES3
Function	Stress response	NUP50
Function	Stress response	HSPH1
Function	Stress response	PRDX3
Function	Stress response	WDR45
Function	Stress response	GABARAP
Function	Stress response	GABARAPL2
Function	Stress response	HSPA4L
Function	Stress response	ATG14
Function	Stress response	NUP205
Function	Stress response	ATG4B
Function	Stress response	PSME4
Function	Stress response	NUP210
Function	Stress response	NUP160
Function	Stress response	SIRT1
Function	Stress response	NUP188
Function	Stress response	NUP62
Function	Stress response	GABARAPL1
Function	Stress response	PRDX5
Function	Stress response	TXN2
Function	Stress response	CHMP2B
Function	Stress response	HIGD1A
Function	Stress response	WIPI2
Function	Stress response	DNAJC2
Function	Stress response	CHMP2A
Function	Stress response	LAMTOR2
Function	Stress response	CHMP4A
Function	Stress response	ERO1A
Function	Stress response	PIK3R4
Function	Stress response	NOX4
Function	Stress response	HSPA14
Function	Stress response	PRKAG2
Function	Stress response	HIKESHI
Function	Stress response	CHMP3
Function	Stress response	NUP54
Function	Stress response	PRKAG3
Function	Stress response	CYCS
Function	Stress response	EGLN1
Function	Stress response	LAMTOR1
Function	Stress response	ATG16L1
Function	Stress response	WIPI1
Function	Stress response	AMBRA1
Function	Stress response	HIF1AN
Function	Stress response	NDC1
Function	Stress response	NUP133
Function	Stress response	WDR45B
Function	Stress response	NUP107
Function	Stress response	RPTOR
Function	Stress response	CCAR2
Function	Stress response	RRAGD
Function	Stress response	ATG101
Function	Stress response	RRAGC
Function	Stress response	MLST8
Function	Stress response	HIF3A
Function	Stress response	MTMR14
Function	Stress response	ATG3
Function	Stress response	NUP37
Function	Stress response	ATG9A
Function	Stress response	NOX5
Function	Stress response	CHMP6
Function	Stress response	NUP85
Function	Stress response	MAP1LC3B
Function	Stress response	SEH1L
Function	Stress response	ATG10
Function	Stress response	AKT1S1
Function	Stress response	MAP1LC3A
Function	Stress response	ATG4C
Function	Stress response	AJUBA
Function	Stress response	ATG4D
Function	Stress response	RPS19BP1
Function	Stress response	CHMP7
Function	Stress response	CHMP4C
Function	Stress response	EGLN2
Function	Stress response	EGLN3
Function	Stress response	ATG4A
Function	Stress response	HSPA12B
Function	Stress response	PSMB11
Function	Stress response	WTIP
Function	Stress response	CHMP4B
Function	Stress response	NUP35
Function	Stress response	DYNLL2
Function	Stress response	PSMA8
Function	Stress response	GPX6
Function	Stress response	HSPA12A
Function	Stress response	ATG9B
Function	Stress response	NUP43
Function	Stress response	LAMTOR4
Function	Stress response	MAP1LC3C
Function	Stress response	GPX8
Function	Stress response	NCF1
Function	Stress response	POM121C
Function	Stress response	SOD2-OT1
Metabolism	Glycolysis	SLC2A3
Metabolism	Glycolysis	SLC16A1
Metabolism	Glycolysis	PFKFB3
Metabolism	Glycolysis	ALDOA
Metabolism	Glycolysis	TPI1
Metabolism	Glycolysis	GAPDH
Metabolism	Glycolysis	PGK1
Metabolism	Glycolysis	PGAM1
Metabolism	Glycolysis	ENO1
Metabolism	Glycolysis	PKM
Metabolism	Glycolysis	LDHA
Metabolism	Glycolysis	LDHB
Metabolism	Glycolysis	GYG1
Metabolism	Glycolysis	GPI
Metabolism	Glycolysis	UGP2
Metabolism	Glycolysis	UBB
Metabolism	Glycolysis	UBC
Differentiation	Leukocyte differentiation	ABL1
Differentiation	Leukocyte differentiation	ADA
Differentiation	Leukocyte differentiation	ADAM8
Differentiation	Leukocyte differentiation	AGER
Differentiation	Leukocyte differentiation	ANXA1
Differentiation	Leukocyte differentiation	APCS
Differentiation	Leukocyte differentiation	RHOA
Differentiation	Leukocyte differentiation	RHOH
Differentiation	Leukocyte differentiation	ATP6AP1
Differentiation	Leukocyte differentiation	AXL
Differentiation	Leukocyte differentiation	BAD
Differentiation	Leukocyte differentiation	BCL6
Differentiation	Leukocyte differentiation	BGLAP
Differentiation	Leukocyte differentiation	CEACAM1
Differentiation	Leukocyte differentiation	PRDM1
Differentiation	Leukocyte differentiation	BMP4
Differentiation	Leukocyte differentiation	ZFP36L1
Differentiation	Leukocyte differentiation	ZFP36L2
Differentiation	Leukocyte differentiation	BTK
Differentiation	Leukocyte differentiation	C1QC
Differentiation	Leukocyte differentiation	CA2
Differentiation	Leukocyte differentiation	CAMK4
Differentiation	Leukocyte differentiation	CASP8
Differentiation	Leukocyte differentiation	RUNX1
Differentiation	Leukocyte differentiation	RUNX3
Differentiation	Leukocyte differentiation	CBFB
Differentiation	Leukocyte differentiation	CD2
Differentiation	Leukocyte differentiation	CD4
Differentiation	Leukocyte differentiation	CD27
Differentiation	Leukocyte differentiation	CD28
Differentiation	Leukocyte differentiation	CD80
Differentiation	Leukocyte differentiation	CD86
Differentiation	Leukocyte differentiation	CD74
Differentiation	Leukocyte differentiation	CDK6
Differentiation	Leukocyte differentiation	CEBPB
Differentiation	Leukocyte differentiation	CLPTM1
Differentiation	Leukocyte differentiation	CCR1
Differentiation	Leukocyte differentiation	CR1
Differentiation	Leukocyte differentiation	CREB1
Differentiation	Leukocyte differentiation	CSF1
Differentiation	Leukocyte differentiation	CTLA4
Differentiation	Leukocyte differentiation	CTNNB1
Differentiation	Leukocyte differentiation	DTX1
Differentiation	Leukocyte differentiation	EGR3
Differentiation	Leukocyte differentiation	ERBB2
Differentiation	Leukocyte differentiation	ESRRA
Differentiation	Leukocyte differentiation	EVI2B
Differentiation	Leukocyte differentiation	FANCA
Differentiation	Leukocyte differentiation	FBN1
Differentiation	Leukocyte differentiation	FCGR2B
Differentiation	Leukocyte differentiation	FES
Differentiation	Leukocyte differentiation	FOXJ1
Differentiation	Leukocyte differentiation	FOS
Differentiation	Leukocyte differentiation	MTOR
Differentiation	Leukocyte differentiation	FSHB
Differentiation	Leukocyte differentiation	XRCC6
Differentiation	Leukocyte differentiation	GAS6
Differentiation	Leukocyte differentiation	GATA2
Differentiation	Leukocyte differentiation	GATA3
Differentiation	Leukocyte differentiation	KAT2A
Differentiation	Leukocyte differentiation	GLI2
Differentiation	Leukocyte differentiation	GLI3
Differentiation	Leukocyte differentiation	HCLS1
Differentiation	Leukocyte differentiation	NCKAP1L
Differentiation	Leukocyte differentiation	HLA-B
Differentiation	Leukocyte differentiation	HLA-DOA
Differentiation	Leukocyte differentiation	HLA-DRA
Differentiation	Leukocyte differentiation	HLA-DRB1
Differentiation	Leukocyte differentiation	HLA-G
Differentiation	Leukocyte differentiation	HLX
Differentiation	Leukocyte differentiation	HMGB1
Differentiation	Leukocyte differentiation	HOXA7
Differentiation	Leukocyte differentiation	HSF1
Differentiation	Leukocyte differentiation	ID2
Differentiation	Leukocyte differentiation	IFNA2
Differentiation	Leukocyte differentiation	IFNB1
Differentiation	Leukocyte differentiation	IFNG
Differentiation	Leukocyte differentiation	IHH
Differentiation	Leukocyte differentiation	IL2
Differentiation	Leukocyte differentiation	IL2RA
Differentiation	Leukocyte differentiation	IL4
Differentiation	Leukocyte differentiation	IL4R
Differentiation	Leukocyte differentiation	IL5
Differentiation	Leukocyte differentiation	IL7
Differentiation	Leukocyte differentiation	IL7R
Differentiation	Leukocyte differentiation	IL10
Differentiation	Leukocyte differentiation	IL12B
Differentiation	Leukocyte differentiation	IL12RB1
Differentiation	Leukocyte differentiation	IL15
Differentiation	Leukocyte differentiation	IL15RA
Differentiation	Leukocyte differentiation	IL17A
Differentiation	Leukocyte differentiation	IL18
Differentiation	Leukocyte differentiation	INHA
Differentiation	Leukocyte differentiation	INHBA
Differentiation	Leukocyte differentiation	INPP5D
Differentiation	Leukocyte differentiation	IRF1
Differentiation	Leukocyte differentiation	IRF4
Differentiation	Leukocyte differentiation	IRF7
Differentiation	Leukocyte differentiation	ITPKB
Differentiation	Leukocyte differentiation	JAK3
Differentiation	Leukocyte differentiation	JUN
Differentiation	Leukocyte differentiation	LAG3
Differentiation	Leukocyte differentiation	LGALS9
Differentiation	Leukocyte differentiation	LIF
Differentiation	Leukocyte differentiation	LTF
Differentiation	Leukocyte differentiation	LYN
Differentiation	Leukocyte differentiation	SMAD7
Differentiation	Leukocyte differentiation	CD46
Differentiation	Leukocyte differentiation	MDK
Differentiation	Leukocyte differentiation	KITLG
Differentiation	Leukocyte differentiation	MITF
Differentiation	Leukocyte differentiation	MMP14
Differentiation	Leukocyte differentiation	MYB
Differentiation	Leukocyte differentiation	MYC
Differentiation	Leukocyte differentiation	NME1
Differentiation	Leukocyte differentiation	NME2
Differentiation	Leukocyte differentiation	NOTCH2
Differentiation	Leukocyte differentiation	PNP
Differentiation	Leukocyte differentiation	ROR2
Differentiation	Leukocyte differentiation	PCK1
Differentiation	Leukocyte differentiation	PF4
Differentiation	Leukocyte differentiation	PIK3R1
Differentiation	Leukocyte differentiation	POU4F1
Differentiation	Leukocyte differentiation	POU4F2
Differentiation	Leukocyte differentiation	PRKCA
Differentiation	Leukocyte differentiation	PRKCZ
Differentiation	Leukocyte differentiation	PRKDC
Differentiation	Leukocyte differentiation	PTPN2
Differentiation	Leukocyte differentiation	PTPN6
Differentiation	Leukocyte differentiation	PTPRC
Differentiation	Leukocyte differentiation	RAG1
Differentiation	Leukocyte differentiation	RARA
Differentiation	Leukocyte differentiation	RB1
Differentiation	Leukocyte differentiation	CCL3
Differentiation	Leukocyte differentiation	CCL19
Differentiation	Leukocyte differentiation	SFRP1
Differentiation	Leukocyte differentiation	SHH
Differentiation	Leukocyte differentiation	SOD1
Differentiation	Leukocyte differentiation	SOS1
Differentiation	Leukocyte differentiation	SOS2
Differentiation	Leukocyte differentiation	SOX4
Differentiation	Leukocyte differentiation	SOX12
Differentiation	Leukocyte differentiation	STAT5B
Differentiation	Leukocyte differentiation	SYK
Differentiation	Leukocyte differentiation	TAL1
Differentiation	Leukocyte differentiation	TCF7
Differentiation	Leukocyte differentiation	TCTA
Differentiation	Leukocyte differentiation	PRDX2
Differentiation	Leukocyte differentiation	TFE3
Differentiation	Leukocyte differentiation	TGFB1
Differentiation	Leukocyte differentiation	TGFBR2
Differentiation	Leukocyte differentiation	KLF10
Differentiation	Leukocyte differentiation	TLR3
Differentiation	Leukocyte differentiation	TLR4
Differentiation	Leukocyte differentiation	GPR137B
Differentiation	Leukocyte differentiation	TNF
Differentiation	Leukocyte differentiation	TRAF6
Differentiation	Leukocyte differentiation	TNFSF4
Differentiation	Leukocyte differentiation	TYROBP
Differentiation	Leukocyte differentiation	XBP1
Differentiation	Leukocyte differentiation	ZAP70
Differentiation	Leukocyte differentiation	ZBTB16
Differentiation	Leukocyte differentiation	GPR68
Differentiation	Leukocyte differentiation	CUL4A
Differentiation	Leukocyte differentiation	FOXN1
Differentiation	Leukocyte differentiation	AP3B1
Differentiation	Leukocyte differentiation	TNFSF11
Differentiation	Leukocyte differentiation	SOCS1
Differentiation	Leukocyte differentiation	RIPK1
Differentiation	Leukocyte differentiation	TNFSF9
Differentiation	Leukocyte differentiation	RIPK2
Differentiation	Leukocyte differentiation	FADD
Differentiation	Leukocyte differentiation	IL1RL2
Differentiation	Leukocyte differentiation	VNN1
Differentiation	Leukocyte differentiation	AP3D1
Differentiation	Leukocyte differentiation	PGLYRP1
Differentiation	Leukocyte differentiation	TNFSF18
Differentiation	Leukocyte differentiation	SART1
Differentiation	Leukocyte differentiation	GPR55
Differentiation	Leukocyte differentiation	CD83
Differentiation	Leukocyte differentiation	ADIPOQ
Differentiation	Leukocyte differentiation	SOX13
Differentiation	Leukocyte differentiation	CARTPT
Differentiation	Leukocyte differentiation	SOCS5
Differentiation	Leukocyte differentiation	TOX
Differentiation	Leukocyte differentiation	RASSF2
Differentiation	Leukocyte differentiation	TESPA1
Differentiation	Leukocyte differentiation	MAFB
Differentiation	Leukocyte differentiation	RASGRP1
Differentiation	Leukocyte differentiation	TRIB1
Differentiation	Leukocyte differentiation	LRRC17
Differentiation	Leukocyte differentiation	FSTL3
Differentiation	Leukocyte differentiation	LILRB2
Differentiation	Leukocyte differentiation	PIAS3
Differentiation	Leukocyte differentiation	HAX1
Differentiation	Leukocyte differentiation	TOB2
Differentiation	Leukocyte differentiation	LILRB1
Differentiation	Leukocyte differentiation	FGL2
Differentiation	Leukocyte differentiation	MALT1
Differentiation	Leukocyte differentiation	SPINK5
Differentiation	Leukocyte differentiation	LILRB4
Differentiation	Leukocyte differentiation	LILRB3
Differentiation	Leukocyte differentiation	DUSP10
Differentiation	Leukocyte differentiation	IKZF3
Differentiation	Leukocyte differentiation	ZBTB1
Differentiation	Leukocyte differentiation	ACIN1
Differentiation	Leukocyte differentiation	TMEM131L
Differentiation	Leukocyte differentiation	FBXO7
Differentiation	Leukocyte differentiation	FOXP1
Differentiation	Leukocyte differentiation	PRELID1
Differentiation	Leukocyte differentiation	IL36B
Differentiation	Leukocyte differentiation	TMEM176B
Differentiation	Leukocyte differentiation	DROSHA
Differentiation	Leukocyte differentiation	TBX21
Differentiation	Leukocyte differentiation	PLA2G3
Differentiation	Leukocyte differentiation	IL20
Differentiation	Leukocyte differentiation	FOXP3
Differentiation	Leukocyte differentiation	ZBTB7B
Differentiation	Leukocyte differentiation	LEF1
Differentiation	Leukocyte differentiation	CLDN18
Differentiation	Leukocyte differentiation	IL23A
Differentiation	Leukocyte differentiation	TLR9
Differentiation	Leukocyte differentiation	TREM2
Differentiation	Leukocyte differentiation	SASH3
Differentiation	Leukocyte differentiation	RC3H2
Differentiation	Leukocyte differentiation	TESC
Differentiation	Leukocyte differentiation	PPP2R3C
Differentiation	Leukocyte differentiation	FBXW7
Differentiation	Leukocyte differentiation	TMEM176A
Differentiation	Leukocyte differentiation	PCID2
Differentiation	Leukocyte differentiation	CRTAM
Differentiation	Leukocyte differentiation	METTL3
Differentiation	Leukocyte differentiation	CYP26B1
Differentiation	Leukocyte differentiation	SLAMF8
Differentiation	Leukocyte differentiation	GPR137
Differentiation	Leukocyte differentiation	CTNNBIP1
Differentiation	Leukocyte differentiation	ZMIZ1
Differentiation	Leukocyte differentiation	SH3RF1
Differentiation	Leukocyte differentiation	SLC46A2
Differentiation	Leukocyte differentiation	VSIR
Differentiation	Leukocyte differentiation	NFKBIZ
Differentiation	Leukocyte differentiation	NKAP
Differentiation	Leukocyte differentiation	ZC3H12A
Differentiation	Leukocyte differentiation	NDFIP1
Differentiation	Leukocyte differentiation	DCSTAMP
Differentiation	Leukocyte differentiation	PRXL2A
Differentiation	Leukocyte differentiation	CARD11
Differentiation	Leukocyte differentiation	ZC3H8
Differentiation	Leukocyte differentiation	LOXL3
Differentiation	Leukocyte differentiation	NFKBID
Differentiation	Leukocyte differentiation	UBASH3B
Differentiation	Leukocyte differentiation	NLRP3
Differentiation	Leukocyte differentiation	PGLYRP2
Differentiation	Leukocyte differentiation	FCRL3
Differentiation	Leukocyte differentiation	OCSTAMP
Differentiation	Leukocyte differentiation	TMEM178A
Differentiation	Leukocyte differentiation	SLC9B2
Differentiation	Leukocyte differentiation	PPARGC1B
Differentiation	Leukocyte differentiation	ZBTB46
Differentiation	Leukocyte differentiation	IL34
Differentiation	Leukocyte differentiation	PIK3R6
Differentiation	Leukocyte differentiation	RC3H1
Differentiation	Leukocyte differentiation	IL23R
Differentiation	Leukocyte differentiation	NFAM1
Differentiation	Leukocyte differentiation	ZFPM1
Differentiation	Leukocyte differentiation	TMEM64
Differentiation	Leukocyte differentiation	ZNF675
Differentiation	Leukocyte differentiation	IL27
Differentiation	Leukocyte differentiation	ZNF683
Differentiation	Leukocyte differentiation	IL4I1
Differentiation	Leukocyte differentiation	IFNL1
Differentiation	Leukocyte differentiation	MIR17HG
Differentiation	Leukocyte differentiation	NRARP
Differentiation	Leukocyte differentiation	CCR2
Differentiation	Activation	ADA
Differentiation	Activation	ADAM8
Differentiation	Activation	AP1G1
Differentiation	Activation	AGER
Differentiation	Activation	AIF1
Differentiation	Activation	AKT1
Differentiation	Activation	ANXA1
Differentiation	Activation	RHOA
Differentiation	Activation	RHOH
Differentiation	Activation	AXL
Differentiation	Activation	B2M
Differentiation	Activation	BAD
Differentiation	Activation	BCL2
Differentiation	Activation	BCL6
Differentiation	Activation	BMI1
Differentiation	Activation	BST1
Differentiation	Activation	BTK
Differentiation	Activation	CAPN3
Differentiation	Activation	CAV1
Differentiation	Activation	RUNX1
Differentiation	Activation	RUNX3
Differentiation	Activation	CBFB
Differentiation	Activation	CD1D
Differentiation	Activation	CD2
Differentiation	Activation	CD3E
Differentiation	Activation	CD4
Differentiation	Activation	CD5
Differentiation	Activation	CD6
Differentiation	Activation	CD27
Differentiation	Activation	CD28
Differentiation	Activation	CD80
Differentiation	Activation	CD86
Differentiation	Activation	CD38
Differentiation	Activation	CD40
Differentiation	Activation	CD40LG
Differentiation	Activation	CD47
Differentiation	Activation	CD70
Differentiation	Activation	CD74
Differentiation	Activation	CD81
Differentiation	Activation	CDKN1A
Differentiation	Activation	CEBPA
Differentiation	Activation	CTSC
Differentiation	Activation	CHRNB2
Differentiation	Activation	CCR7
Differentiation	Activation	MAP3K8
Differentiation	Activation	CR1
Differentiation	Activation	CSK
Differentiation	Activation	CCN2
Differentiation	Activation	CD55
Differentiation	Activation	DPP4
Differentiation	Activation	GPR183
Differentiation	Activation	EFNB1
Differentiation	Activation	EFNB3
Differentiation	Activation	EGR3
Differentiation	Activation	EPHB2
Differentiation	Activation	EPO
Differentiation	Activation	F2RL1
Differentiation	Activation	FGF10
Differentiation	Activation	FGR
Differentiation	Activation	FLOT2
Differentiation	Activation	FYN
Differentiation	Activation	XRCC6
Differentiation	Activation	GAS6
Differentiation	Activation	GATA2
Differentiation	Activation	GATA3
Differentiation	Activation	GLI2
Differentiation	Activation	GLI3
Differentiation	Activation	NCKAP1L
Differentiation	Activation	HLA-A
Differentiation	Activation	HLA-DMA
Differentiation	Activation	HLA-DMB
Differentiation	Activation	HLA-DOA
Differentiation	Activation	HLA-DOB
Differentiation	Activation	HLA-DPA1
Differentiation	Activation	HLA-DPB1
Differentiation	Activation	HLA-DQA1
Differentiation	Activation	HLA-DQA2
Differentiation	Activation	HLA-DQB1
Differentiation	Activation	HLA-DQB2
Differentiation	Activation	HLA-DRA
Differentiation	Activation	HLA-DRB1
Differentiation	Activation	HLA-DRB5
Differentiation	Activation	HLA-E
Differentiation	Activation	HLA-F
Differentiation	Activation	HLA-G
Differentiation	Activation	HLX
Differentiation	Activation	HMGB1
Differentiation	Activation	HES1
Differentiation	Activation	HSPD1
Differentiation	Activation	IFNG
Differentiation	Activation	IGF1
Differentiation	Activation	IGF2
Differentiation	Activation	IGFBP2
Differentiation	Activation	IGHA1
Differentiation	Activation	IGHA2
Differentiation	Activation	IGHD
Differentiation	Activation	IGHE
Differentiation	Activation	IGHG1
Differentiation	Activation	IGHG2
Differentiation	Activation	IGHG3
Differentiation	Activation	IGHG4
Differentiation	Activation	IGHM
Differentiation	Activation	IGKC
Differentiation	Activation	IGLC1
Differentiation	Activation	IGLC2
Differentiation	Activation	IGLC3
Differentiation	Activation	IGLC6
Differentiation	Activation	IGLL1
Differentiation	Activation	IHH
Differentiation	Activation	IL1A
Differentiation	Activation	IL1B
Differentiation	Activation	IL2
Differentiation	Activation	IL2RA
Differentiation	Activation	IL4
Differentiation	Activation	IL4R
Differentiation	Activation	IL5
Differentiation	Activation	IL6
Differentiation	Activation	IL6ST
Differentiation	Activation	IL7
Differentiation	Activation	IL7R
Differentiation	Activation	IL10
Differentiation	Activation	IL12A
Differentiation	Activation	IL12B
Differentiation	Activation	IL12RB1
Differentiation	Activation	IL13
Differentiation	Activation	IL15
Differentiation	Activation	IL15RA
Differentiation	Activation	IL18
Differentiation	Activation	INPP5D
Differentiation	Activation	ITGAM
Differentiation	Activation	ITGB2
Differentiation	Activation	ITPKB
Differentiation	Activation	JAK2
Differentiation	Activation	JAK3
Differentiation	Activation	JUND
Differentiation	Activation	KLRC2
Differentiation	Activation	LAMP1
Differentiation	Activation	LBP
Differentiation	Activation	LCK
Differentiation	Activation	LEP
Differentiation	Activation	LGALS1
Differentiation	Activation	LGALS9
Differentiation	Activation	LYN
Differentiation	Activation	CD46
Differentiation	Activation	MDK
Differentiation	Activation	MEF2C
Differentiation	Activation	MIF
Differentiation	Activation	MLH1
Differentiation	Activation	MMP8
Differentiation	Activation	MMP14
Differentiation	Activation	MPL
Differentiation	Activation	MSH2
Differentiation	Activation	MYB
Differentiation	Activation	MYD88
Differentiation	Activation	NCK1
Differentiation	Activation	NFATC2
Differentiation	Activation	PNP
Differentiation	Activation	NPPA
Differentiation	Activation	PCK1
Differentiation	Activation	PDGFRB
Differentiation	Activation	PIK3CA
Differentiation	Activation	PLA2G4A
Differentiation	Activation	PLEK
Differentiation	Activation	PRKCQ
Differentiation	Activation	PRKCZ
Differentiation	Activation	PRKDC
Differentiation	Activation	PTAFR
Differentiation	Activation	PTPN6
Differentiation	Activation	PTPN11
Differentiation	Activation	PTPRC
Differentiation	Activation	NECTIN2
Differentiation	Activation	RAG1
Differentiation	Activation	RARA
Differentiation	Activation	RPS3
Differentiation	Activation	RPS6KA1
Differentiation	Activation	CCL2
Differentiation	Activation	CCL3
Differentiation	Activation	CCL5
Differentiation	Activation	CCL19
Differentiation	Activation	CCL21
Differentiation	Activation	XCL1
Differentiation	Activation	SELP
Differentiation	Activation	SHH
Differentiation	Activation	SLAMF1
Differentiation	Activation	SLC7A1
Differentiation	Activation	SOX4
Differentiation	Activation	SOX15
Differentiation	Activation	SOX12
Differentiation	Activation	SPTA1
Differentiation	Activation	SRC
Differentiation	Activation	STAT5B
Differentiation	Activation	STAT6
Differentiation	Activation	STX4
Differentiation	Activation	STXBP1
Differentiation	Activation	VAMP7
Differentiation	Activation	SYK
Differentiation	Activation	TAC1
Differentiation	Activation	TFRC
Differentiation	Activation	TGFB1
Differentiation	Activation	TGFBR2
Differentiation	Activation	THBS1
Differentiation	Activation	THY1
Differentiation	Activation	TLR4
Differentiation	Activation	TP53BP1
Differentiation	Activation	TRAF6
Differentiation	Activation	TNFSF4
Differentiation	Activation	TNFRSF4
Differentiation	Activation	TYROBP
Differentiation	Activation	VAV1
Differentiation	Activation	VCAM1
Differentiation	Activation	NSD2
Differentiation	Activation	WNT5A
Differentiation	Activation	XBP1
Differentiation	Activation	YES1
Differentiation	Activation	ZAP70
Differentiation	Activation	ZBTB16
Differentiation	Activation	ZP3
Differentiation	Activation	NR4A3
Differentiation	Activation	NCK2
Differentiation	Activation	AP3B1
Differentiation	Activation	TNFSF11
Differentiation	Activation	SOCS1
Differentiation	Activation	IRS2
Differentiation	Activation	VAMP8
Differentiation	Activation	SNX4
Differentiation	Activation	TNFSF14
Differentiation	Activation	TNFSF13
Differentiation	Activation	TNFSF9
Differentiation	Activation	TNFRSF14
Differentiation	Activation	RIPK2
Differentiation	Activation	FADD
Differentiation	Activation	IL1RL2
Differentiation	Activation	VNN1
Differentiation	Activation	BCL10
Differentiation	Activation	AP3D1
Differentiation	Activation	SART1
Differentiation	Activation	DNAJA3
Differentiation	Activation	IL1RL1
Differentiation	Activation	CD83
Differentiation	Activation	IL27RA
Differentiation	Activation	SOX13
Differentiation	Activation	SOCS5
Differentiation	Activation	TOX
Differentiation	Activation	TESPA1
Differentiation	Activation	GAB2
Differentiation	Activation	RASGRP1
Differentiation	Activation	EBI3
Differentiation	Activation	LILRB2
Differentiation	Activation	SIRPB1
Differentiation	Activation	TLR6
Differentiation	Activation	VAV3
Differentiation	Activation	MAD2L2
Differentiation	Activation	CD226
Differentiation	Activation	TNFSF13B
Differentiation	Activation	HSPH1
Differentiation	Activation	LILRB1
Differentiation	Activation	MALT1
Differentiation	Activation	LILRB4
Differentiation	Activation	LILRA2
Differentiation	Activation	CD160
Differentiation	Activation	HHLA2
Differentiation	Activation	CORO1A
Differentiation	Activation	DUSP10
Differentiation	Activation	ZBTB1
Differentiation	Activation	KLRK1
Differentiation	Activation	PAXIP1
Differentiation	Activation	ICOSLG
Differentiation	Activation	CLCF1
Differentiation	Activation	PTPN22
Differentiation	Activation	STAP1
Differentiation	Activation	BLOC1S6
Differentiation	Activation	HAVCR1
Differentiation	Activation	IL36B
Differentiation	Activation	IGHV7-81
Differentiation	Activation	IGHV6-1
Differentiation	Activation	IGHV5-10-1
Differentiation	Activation	IGHV5-51
Differentiation	Activation	IGHV4-61
Differentiation	Activation	IGHV4-59
Differentiation	Activation	IGHV4-39
Differentiation	Activation	IGHV4-34
Differentiation	Activation	IGHV4-31
Differentiation	Activation	IGHV4-28
Differentiation	Activation	IGHV4-4
Differentiation	Activation	IGHV3-74
Differentiation	Activation	IGHV3-73
Differentiation	Activation	IGHV3-72
Differentiation	Activation	IGHV3-66
Differentiation	Activation	IGHV3-64
Differentiation	Activation	IGHV3-53
Differentiation	Activation	IGHV3-49
Differentiation	Activation	IGHV3-48
Differentiation	Activation	IGHV3-43
Differentiation	Activation	IGHV3-38
Differentiation	Activation	IGHV3-35
Differentiation	Activation	IGHV3-33
Differentiation	Activation	IGHV3-30
Differentiation	Activation	IGHV3-23
Differentiation	Activation	IGHV3-21
Differentiation	Activation	IGHV3-20
Differentiation	Activation	IGHV3-16
Differentiation	Activation	IGHV3-15
Differentiation	Activation	IGHV3-13
Differentiation	Activation	IGHV3-11
Differentiation	Activation	IGHV3-7
Differentiation	Activation	IGHV2-70
Differentiation	Activation	IGHV2-26
Differentiation	Activation	IGHV2-5
Differentiation	Activation	IGHV1-69-2
Differentiation	Activation	IGHV1-69
Differentiation	Activation	IGHV1-58
Differentiation	Activation	IGHV1-45
Differentiation	Activation	IGHV1-24
Differentiation	Activation	IGHV1-18
Differentiation	Activation	IGHV1-3
Differentiation	Activation	TRDC
Differentiation	Activation	TRBC2
Differentiation	Activation	TRBC1
Differentiation	Activation	IGLC7
Differentiation	Activation	PYCARD
Differentiation	Activation	CD274
Differentiation	Activation	ICOS
Differentiation	Activation	TBX21
Differentiation	Activation	SH3KBP1
Differentiation	Activation	CD209
Differentiation	Activation	PLA2G3
Differentiation	Activation	FOXP3
Differentiation	Activation	EXOSC3
Differentiation	Activation	ZBTB7B
Differentiation	Activation	KMT5B
Differentiation	Activation	LEF1
Differentiation	Activation	CD320
Differentiation	Activation	IL23A
Differentiation	Activation	TLR9
Differentiation	Activation	TREM2
Differentiation	Activation	SASH3
Differentiation	Activation	SHLD2
Differentiation	Activation	PPP2R3C
Differentiation	Activation	RIF1
Differentiation	Activation	SIRPG
Differentiation	Activation	PCID2
Differentiation	Activation	SPHK2
Differentiation	Activation	HMCES
Differentiation	Activation	CD177
Differentiation	Activation	PELI1
Differentiation	Activation	ZMIZ1
Differentiation	Activation	SLC39A10
Differentiation	Activation	IGHV7-4-1
Differentiation	Activation	GPAM
Differentiation	Activation	HAMP
Differentiation	Activation	ZP4
Differentiation	Activation	SELENOK
Differentiation	Activation	IL21
Differentiation	Activation	ZNF335
Differentiation	Activation	CRLF2
Differentiation	Activation	VSIR
Differentiation	Activation	NOD2
Differentiation	Activation	NFKBIZ
Differentiation	Activation	CLEC7A
Differentiation	Activation	RASAL3
Differentiation	Activation	TNIP2
Differentiation	Activation	NKAP
Differentiation	Activation	VTCN1
Differentiation	Activation	PDCD1LG2
Differentiation	Activation	CD276
Differentiation	Activation	DOCK8
Differentiation	Activation	CARD11
Differentiation	Activation	TTBK1
Differentiation	Activation	KMT5C
Differentiation	Activation	NFKBID
Differentiation	Activation	HAVCR2
Differentiation	Activation	TSLP
Differentiation	Activation	WNT3A
Differentiation	Activation	IL33
Differentiation	Activation	NLRP3
Differentiation	Activation	TIRAP
Differentiation	Activation	FCRL3
Differentiation	Activation	TNFRSF13C
Differentiation	Activation	EXOSC6
Differentiation	Activation	LRRK2
Differentiation	Activation	SPACA3
Differentiation	Activation	TMIGD2
Differentiation	Activation	SIRPA
Differentiation	Activation	PIK3R6
Differentiation	Activation	TICAM1
Differentiation	Activation	IL23R
Differentiation	Activation	SHLD1
Differentiation	Activation	CLECL1
Differentiation	Activation	IL4I1
Differentiation	Activation	CCDC88B
Differentiation	Activation	TAFA3
Differentiation	Activation	CLEC4D
Differentiation	Activation	LILRA5
Differentiation	Activation	IGHV1OR15-1
Differentiation	Activation	BLOC1S3
Differentiation	Activation	CCR2
Differentiation	Activation	CD24
Differentiation	Activation	IGHV2-70D
Differentiation	Activation	IGHV1-69D
Differentiation	Activation	IGHV3-64D
Differentiation	Activation	SHLD3
Function	MHC II	B2M
Function	MHC II	CD74
Function	MHC II	CTSD
Function	MHC II	CTSE
Function	MHC II	CTSL
Function	MHC II	CTSV
Function	MHC II	CTSS
Function	MHC II	DNM2
Function	MHC II	FCER1G
Function	MHC II	FCGR2B
Function	MHC II	HLA-DMA
Function	MHC II	HLA-DMB
Function	MHC II	HLA-DOA
Function	MHC II	HLA-DOB
Function	MHC II	HLA-DPA1
Function	MHC II	HLA-DPB1
Function	MHC II	HLA-DQA1
Function	MHC II	HLA-DQA2
Function	MHC II	HLA-DQB1
Function	MHC II	HLA-DQB2
Function	MHC II	HLA-DRA
Function	MHC II	HLA-DRB1
Function	MHC II	HLA-DRB5
Function	MHC II	LGMN
Function	MHC II	TRAF6
Function	MHC II	CTSF
Function	MHC II	IFI30
Function	MHC II	PYCARD
Function	MHC II	TREM2
Function	MHC II	PIKFYVE
Function	Chemotaxis	ADAM8
Function	Chemotaxis	ADAM10
Function	Chemotaxis	AGTR1
Function	Chemotaxis	AIF1
Function	Chemotaxis	ALOX5
Function	Chemotaxis	ANXA1
Function	Chemotaxis	RHOG
Function	Chemotaxis	ARRB2
Function	Chemotaxis	AZU1
Function	Chemotaxis	CXCR5
Function	Chemotaxis	BSG
Function	Chemotaxis	BST1
Function	Chemotaxis	C1QBP
Function	Chemotaxis	C3AR1
Function	Chemotaxis	C5
Function	Chemotaxis	C5AR1
Function	Chemotaxis	CALCA
Function	Chemotaxis	CALR
Function	Chemotaxis	CD74
Function	Chemotaxis	CHGA
Function	Chemotaxis	LYST
Function	Chemotaxis	CCR1
Function	Chemotaxis	CCR3
Function	Chemotaxis	CCR4
Function	Chemotaxis	CCR5
Function	Chemotaxis	CCR6
Function	Chemotaxis	CCR7
Function	Chemotaxis	CCR8
Function	Chemotaxis	ACKR2
Function	Chemotaxis	CMKLR1
Function	Chemotaxis	CNR2
Function	Chemotaxis	CRK
Function	Chemotaxis	CRKL
Function	Chemotaxis	CSF1
Function	Chemotaxis	CSF1R
Function	Chemotaxis	CSF3R
Function	Chemotaxis	CX3CR1
Function	Chemotaxis	CXADR
Function	Chemotaxis	DDT
Function	Chemotaxis	DEFA1
Function	Chemotaxis	DEFB4A
Function	Chemotaxis	DPEP1
Function	Chemotaxis	DPP4
Function	Chemotaxis	HBEGF
Function	Chemotaxis	DUSP1
Function	Chemotaxis	GPR183
Function	Chemotaxis	S1PR1
Function	Chemotaxis	LPAR1
Function	Chemotaxis	EDN1
Function	Chemotaxis	EDN2
Function	Chemotaxis	EDN3
Function	Chemotaxis	EDNRB
Function	Chemotaxis	EGR3
Function	Chemotaxis	EPHA2
Function	Chemotaxis	EPHB1
Function	Chemotaxis	F2RL1
Function	Chemotaxis	F7
Function	Chemotaxis	PTK2B
Function	Chemotaxis	FCER1G
Function	Chemotaxis	FGF1
Function	Chemotaxis	FGF2
Function	Chemotaxis	FGF4
Function	Chemotaxis	FGFR1
Function	Chemotaxis	VEGFD
Function	Chemotaxis	FLT1
Function	Chemotaxis	FPR2
Function	Chemotaxis	GAB1
Function	Chemotaxis	GAS6
Function	Chemotaxis	MSTN
Function	Chemotaxis	CCR10
Function	Chemotaxis	XCR1
Function	Chemotaxis	CXCR3
Function	Chemotaxis	GPR18
Function	Chemotaxis	FFAR2
Function	Chemotaxis	CXCL1
Function	Chemotaxis	CXCL2
Function	Chemotaxis	CXCL3
Function	Chemotaxis	GSTP1
Function	Chemotaxis	NCKAP1L
Function	Chemotaxis	HGF
Function	Chemotaxis	HMGB1
Function	Chemotaxis	HMGB2
Function	Chemotaxis	NR4A1
Function	Chemotaxis	HOXB9
Function	Chemotaxis	HRH1
Function	Chemotaxis	HRG
Function	Chemotaxis	HSPB1
Function	Chemotaxis	IL4
Function	Chemotaxis	IL6
Function	Chemotaxis	IL6R
Function	Chemotaxis	CXCL8
Function	Chemotaxis	CXCR1
Function	Chemotaxis	CXCR2
Function	Chemotaxis	IL10
Function	Chemotaxis	IL12A
Function	Chemotaxis	IL16
Function	Chemotaxis	CXCL10
Function	Chemotaxis	ITGA1
Function	Chemotaxis	ITGB2
Function	Chemotaxis	KDR
Function	Chemotaxis	KIT
Function	Chemotaxis	LBP
Function	Chemotaxis	LGALS3
Function	Chemotaxis	LGALS9
Function	Chemotaxis	LOX
Function	Chemotaxis	LYN
Function	Chemotaxis	MDK
Function	Chemotaxis	MET
Function	Chemotaxis	MIF
Function	Chemotaxis	CXCL9
Function	Chemotaxis	MPP1
Function	Chemotaxis	ABCC1
Function	Chemotaxis	NBL1
Function	Chemotaxis	NINJ1
Function	Chemotaxis	NOTCH1
Function	Chemotaxis	CCN3
Function	Chemotaxis	P2RX4
Function	Chemotaxis	SERPINE1
Function	Chemotaxis	PDE4B
Function	Chemotaxis	PDGFB
Function	Chemotaxis	PDGFRA
Function	Chemotaxis	PDGFRB
Function	Chemotaxis	PF4
Function	Chemotaxis	PF4V1
Function	Chemotaxis	PGF
Function	Chemotaxis	PIK3CD
Function	Chemotaxis	PIK3CG
Function	Chemotaxis	PLA2G1B
Function	Chemotaxis	PLEC
Function	Chemotaxis	PLXNB3
Function	Chemotaxis	PPBP
Function	Chemotaxis	PPIA
Function	Chemotaxis	PPIB
Function	Chemotaxis	PRKCD
Function	Chemotaxis	PRKD1
Function	Chemotaxis	PRKCQ
Function	Chemotaxis	MAPK1
Function	Chemotaxis	MAPK3
Function	Chemotaxis	LGMN
Function	Chemotaxis	PTK2
Function	Chemotaxis	PTN
Function	Chemotaxis	PTPRO
Function	Chemotaxis	RAB13
Function	Chemotaxis	RAC1
Function	Chemotaxis	RAC2
Function	Chemotaxis	RARRES2
Function	Chemotaxis	RPS19
Function	Chemotaxis	S100A7
Function	Chemotaxis	S100A8
Function	Chemotaxis	S100A9
Function	Chemotaxis	S100A12
Function	Chemotaxis	SAA1
Function	Chemotaxis	CCL1
Function	Chemotaxis	CCL2
Function	Chemotaxis	CCL3
Function	Chemotaxis	CCL3L1
Function	Chemotaxis	CCL4
Function	Chemotaxis	CCL5
Function	Chemotaxis	CCL7
Function	Chemotaxis	CCL8
Function	Chemotaxis	CCL11
Function	Chemotaxis	CCL13
Function	Chemotaxis	CCL14
Function	Chemotaxis	CCL15
Function	Chemotaxis	CCL16
Function	Chemotaxis	CCL17
Function	Chemotaxis	CCL18
Function	Chemotaxis	CCL19
Function	Chemotaxis	CCL20
Function	Chemotaxis	CCL21
Function	Chemotaxis	CCL22
Function	Chemotaxis	CCL23
Function	Chemotaxis	CCL24
Function	Chemotaxis	CCL25
Function	Chemotaxis	CXCL6
Function	Chemotaxis	CXCL11
Function	Chemotaxis	CXCL5
Function	Chemotaxis	XCL1
Function	Chemotaxis	CX3CL1
Function	Chemotaxis	CXCL12
Function	Chemotaxis	SFTPD
Function	Chemotaxis	SLAMF1
Function	Chemotaxis	SLC12A2
Function	Chemotaxis	SPI1
Function	Chemotaxis	SRP54
Function	Chemotaxis	XCL2
Function	Chemotaxis	SYK
Function	Chemotaxis	ADAM17
Function	Chemotaxis	TGFB2
Function	Chemotaxis	THBS1
Function	Chemotaxis	THBS4
Function	Chemotaxis	TIAM1
Function	Chemotaxis	TMSB4X
Function	Chemotaxis	TPBG
Function	Chemotaxis	TRPM2
Function	Chemotaxis	VAV1
Function	Chemotaxis	VCAM1
Function	Chemotaxis	VEGFA
Function	Chemotaxis	VEGFB
Function	Chemotaxis	VEGFC
Function	Chemotaxis	WNT5A
Function	Chemotaxis	CXCR4
Function	Chemotaxis	SCG2
Function	Chemotaxis	PLA2G7
Function	Chemotaxis	PIP5K1A
Function	Chemotaxis	TNFSF11
Function	Chemotaxis	GBF1
Function	Chemotaxis	TNFRSF11A
Function	Chemotaxis	FGF18
Function	Chemotaxis	FGF16
Function	Chemotaxis	NRP1
Function	Chemotaxis	TNFSF18
Function	Chemotaxis	CH25H
Function	Chemotaxis	CCRL2
Function	Chemotaxis	SEMA5A
Function	Chemotaxis	SLIT2
Function	Chemotaxis	CYP7B1
Function	Chemotaxis	CXCL14
Function	Chemotaxis	BCAR1
Function	Chemotaxis	DOCK4
Function	Chemotaxis	RIPOR2
Function	Chemotaxis	OXSR1
Function	Chemotaxis	DNM1L
Function	Chemotaxis	CCL26
Function	Chemotaxis	VAV3
Function	Chemotaxis	CREB3
Function	Chemotaxis	CXCL13
Function	Chemotaxis	CXCR6
Function	Chemotaxis	CCR9
Function	Chemotaxis	CCL27
Function	Chemotaxis	CORO1A
Function	Chemotaxis	PADI2
Function	Chemotaxis	KLRK1
Function	Chemotaxis	SWAP70
Function	Chemotaxis	PIP5K1C
Function	Chemotaxis	DAPK2
Function	Chemotaxis	PRKD2
Function	Chemotaxis	STAP1
Function	Chemotaxis	GREM1
Function	Chemotaxis	C5AR2
Function	Chemotaxis	ARHGEF16
Function	Chemotaxis	STK39
Function	Chemotaxis	ADGRE2
Function	Chemotaxis	SBDS
Function	Chemotaxis	ZNF580
Function	Chemotaxis	LEF1
Function	Chemotaxis	CKLF
Function	Chemotaxis	BIN2
Function	Chemotaxis	ACKR4
Function	Chemotaxis	TREM1
Function	Chemotaxis	TRPM4
Function	Chemotaxis	PARVA
Function	Chemotaxis	DEFB103B
Function	Chemotaxis	CCL28
Function	Chemotaxis	SLAMF8
Function	Chemotaxis	ACKR3
Function	Chemotaxis	CAMK1D
Function	Chemotaxis	CORO1B
Function	Chemotaxis	S100A14
Function	Chemotaxis	PLEKHG5
Function	Chemotaxis	MTUS1
Function	Chemotaxis	PREX1
Function	Chemotaxis	CXCL16
Function	Chemotaxis	TRPV4
Function	Chemotaxis	ELMO2
Function	Chemotaxis	GPSM3
Function	Chemotaxis	SMOC2
Function	Chemotaxis	NOD2
Function	Chemotaxis	WNK1
Function	Chemotaxis	MMP28
Function	Chemotaxis	AKIRIN1
Function	Chemotaxis	RIN3
Function	Chemotaxis	NUP85
Function	Chemotaxis	SLC8B1
Function	Chemotaxis	HSD3B7
Function	Chemotaxis	PDGFD
Function	Chemotaxis	JAM3
Function	Chemotaxis	MCU
Function	Chemotaxis	TIRAP
Function	Chemotaxis	JAML
Function	Chemotaxis	DEFB104A
Function	Chemotaxis	IL34
Function	Chemotaxis	TAFA4
Function	Chemotaxis	MOSPD2
Function	Chemotaxis	ANO6
Function	Chemotaxis	PIKFYVE
Function	Chemotaxis	DEFB124
Function	Chemotaxis	DEFB130A
Function	Chemotaxis	TMEM102
Function	Chemotaxis	CXCL17
Function	Chemotaxis	C10orf99
Function	Chemotaxis	DEFB103A
Function	Chemotaxis	DEFB104B
Function	Chemotaxis	PRSS56
Function	Chemotaxis	MSMP
Function	Chemotaxis	DEFA1B
Function	Chemotaxis	CCR2
Function	Chemotaxis	DEFB130B
Function	Migration	ADAM8
Function	Migration	ADAM10
Function	Migration	AGER
Function	Migration	AIF1
Function	Migration	APP
Function	Migration	RHOA
Function	Migration	BDKRB1
Function	Migration	C1QBP
Function	Migration	C3AR1
Function	Migration	C5AR1
Function	Migration	CALR
Function	Migration	CD47
Function	Migration	CD74
Function	Migration	CCR1
Function	Migration	CCR6
Function	Migration	CCR7
Function	Migration	CMKLR1
Function	Migration	CSF1
Function	Migration	CSF1R
Function	Migration	CX3CR1
Function	Migration	EDN1
Function	Migration	EDN2
Function	Migration	EDN3
Function	Migration	F2RL1
Function	Migration	F7
Function	Migration	PTK2B
Function	Migration	VEGFD
Function	Migration	FPR2
Function	Migration	GAS6
Function	Migration	MSTN
Function	Migration	NCKAP1L
Function	Migration	HMGB1
Function	Migration	ICAM1
Function	Migration	IL1R1
Function	Migration	IL4
Function	Migration	IL6
Function	Migration	IL6R
Function	Migration	CXCL8
Function	Migration	CXCR2
Function	Migration	IL12A
Function	Migration	CXCL10
Function	Migration	ITGA2
Function	Migration	ITGA2B
Function	Migration	ITGA4
Function	Migration	LBP
Function	Migration	LGALS3
Function	Migration	LGALS9
Function	Migration	MDK
Function	Migration	KITLG
Function	Migration	CD99
Function	Migration	MMP14
Function	Migration	P2RX4
Function	Migration	SERPINE1
Function	Migration	PGF
Function	Migration	MAPK1
Function	Migration	MAPK3
Function	Migration	LGMN
Function	Migration	PTAFR
Function	Migration	PTK2
Function	Migration	PTN
Function	Migration	RAC1
Function	Migration	RAC2
Function	Migration	RARRES2
Function	Migration	S100A7
Function	Migration	CCL1
Function	Migration	CCL3
Function	Migration	CCL4
Function	Migration	CCL5
Function	Migration	CCL7
Function	Migration	CCL8
Function	Migration	CCL19
Function	Migration	CCL20
Function	Migration	CCL21
Function	Migration	CCL24
Function	Migration	XCL1
Function	Migration	CX3CL1
Function	Migration	CXCL12
Function	Migration	SELP
Function	Migration	SLAMF1
Function	Migration	SPI1
Function	Migration	SPN
Function	Migration	XCL2
Function	Migration	ADAM17
Function	Migration	THBS1
Function	Migration	THBS4
Function	Migration	THY1
Function	Migration	TNF
Function	Migration	VEGFA
Function	Migration	VEGFB
Function	Migration	VEGFC
Function	Migration	WNT5A
Function	Migration	XG
Function	Migration	ZP3
Function	Migration	PLA2G7
Function	Migration	MADCAM1
Function	Migration	TNFRSF14
Function	Migration	FADD
Function	Migration	TNFRSF18
Function	Migration	TNFSF18
Function	Migration	RIPOR2
Function	Migration	OXSR1
Function	Migration	DNM1L
Function	Migration	CREB3
Function	Migration	CXCL13
Function	Migration	CCL27
Function	Migration	SWAP70
Function	Migration	DAPK2
Function	Migration	STK39
Function	Migration	PYCARD
Function	Migration	ZNF580
Function	Migration	TREM2
Function	Migration	CAMK1D
Function	Migration	S100A14
Function	Migration	JAM2
Function	Migration	SELENOK
Function	Migration	TRPV4
Function	Migration	GPSM3
Function	Migration	P2RY12
Function	Migration	WNK1
Function	Migration	AKIRIN1
Function	Migration	PDGFD
Function	Migration	DOCK8
Function	Migration	PLVAP
Function	Migration	JAM3
Function	Migration	MCU
Function	Migration	TIRAP
Function	Migration	IL34
Function	Migration	MOSPD2
Function	Migration	ANO6
Function	Migration	DEFB124
Function	Migration	TMEM102
Function	Migration	CXCL17
Function	Migration	MIA3
Function	Migration	PRSS56
Function	Migration	CCR2
Function	Cytotoxicity	AP1G1
Function	Cytotoxicity	ARG1
Function	Cytotoxicity	AZGP1
Function	Cytotoxicity	B2M
Function	Cytotoxicity	CD1A
Function	Cytotoxicity	CD1B
Function	Cytotoxicity	CD1C
Function	Cytotoxicity	CD1D
Function	Cytotoxicity	CD1E
Function	Cytotoxicity	F2RL1
Function	Cytotoxicity	HLA-A
Function	Cytotoxicity	HLA-B
Function	Cytotoxicity	HLA-DRA
Function	Cytotoxicity	HLA-DRB1
Function	Cytotoxicity	HLA-E
Function	Cytotoxicity	HLA-F
Function	Cytotoxicity	HLA-G
Function	Cytotoxicity	MR1
Function	Cytotoxicity	IL12A
Function	Cytotoxicity	IL12B
Function	Cytotoxicity	IL12RB1
Function	Cytotoxicity	ITGAM
Function	Cytotoxicity	KLRC2
Function	Cytotoxicity	KLRD1
Function	Cytotoxicity	LAG3
Function	Cytotoxicity	LAMP1
Function	Cytotoxicity	SH2D1A
Function	Cytotoxicity	NOS2
Function	Cytotoxicity	PTPRC
Function	Cytotoxicity	PVR
Function	Cytotoxicity	NECTIN2
Function	Cytotoxicity	XCL1
Function	Cytotoxicity	SPI1
Function	Cytotoxicity	STAT5B
Function	Cytotoxicity	TYROBP
Function	Cytotoxicity	VAV1
Function	Cytotoxicity	STX7
Function	Cytotoxicity	FADD
Function	Cytotoxicity	IL18RAP
Function	Cytotoxicity	SLC22A13
Function	Cytotoxicity	RASGRP1
Function	Cytotoxicity	CD226
Function	Cytotoxicity	CD160
Function	Cytotoxicity	KLRK1
Function	Cytotoxicity	CADM1
Function	Cytotoxicity	STAP1
Function	Cytotoxicity	IL23A
Function	Cytotoxicity	CRTAM
Function	Cytotoxicity	IL21
Function	Cytotoxicity	SLAMF6
Function	Cytotoxicity	RAET1E
Function	Cytotoxicity	IL23R
Function	Cytotoxicity	NCR3
Function	Cytokine	ABL1
Function	Cytokine	ADAM8
Function	Cytokine	ADCYAP1
Function	Cytokine	ADRA2A
Function	Cytokine	AGER
Function	Cytokine	AGT
Function	Cytokine	AGTR2
Function	Cytokine	AIF1
Function	Cytokine	ALOX15B
Function	Cytokine	ANXA1
Function	Cytokine	AIRE
Function	Cytokine	APOA2
Function	Cytokine	APP
Function	Cytokine	ARNT
Function	Cytokine	ATF4
Function	Cytokine	AZU1
Function	Cytokine	B2M
Function	Cytokine	BCL3
Function	Cytokine	BMPR1A
Function	Cytokine	POLR3D
Function	Cytokine	BRCA1
Function	Cytokine	C3
Function	Cytokine	C3AR1
Function	Cytokine	C5
Function	Cytokine	C5AR1
Function	Cytokine	CASP1
Function	Cytokine	CASP8
Function	Cytokine	RUNX1
Function	Cytokine	CD2
Function	Cytokine	CD3E
Function	Cytokine	CD4
Function	Cytokine	CD6
Function	Cytokine	CD14
Function	Cytokine	CD28
Function	Cytokine	CD80
Function	Cytokine	CD86
Function	Cytokine	TNFRSF8
Function	Cytokine	CD34
Function	Cytokine	CD36
Function	Cytokine	CD40
Function	Cytokine	CD40LG
Function	Cytokine	CD58
Function	Cytokine	CD74
Function	Cytokine	CD81
Function	Cytokine	CEBPB
Function	Cytokine	CEBPG
Function	Cytokine	CHI3L1
Function	Cytokine	CHUK
Function	Cytokine	CLU
Function	Cytokine	CCR7
Function	Cytokine	CREB1
Function	Cytokine	ATF2
Function	Cytokine	MAPK14
Function	Cytokine	CSF1R
Function	Cytokine	CSF2
Function	Cytokine	CYBA
Function	Cytokine	CYBB
Function	Cytokine	CYP1B1
Function	Cytokine	CD55
Function	Cytokine	DDIT3
Function	Cytokine	DDT
Function	Cytokine	DDX1
Function	Cytokine	DDX3X
Function	Cytokine	DHX9
Function	Cytokine	DRD2
Function	Cytokine	EGR1
Function	Cytokine	ELANE
Function	Cytokine	EPHB2
Function	Cytokine	EREG
Function	Cytokine	F2R
Function	Cytokine	F2RL1
Function	Cytokine	F3
Function	Cytokine	FCER1G
Function	Cytokine	FCN1
Function	Cytokine	FGR
Function	Cytokine	FLT4
Function	Cytokine	GAPDH
Function	Cytokine	GATA3
Function	Cytokine	GATA4
Function	Cytokine	GATA6
Function	Cytokine	KAT2A
Function	Cytokine	GDF2
Function	Cytokine	FFAR3
Function	Cytokine	FFAR2
Function	Cytokine	HDAC1
Function	Cytokine	HDAC2
Function	Cytokine	HGF
Function	Cytokine	HIF1A
Function	Cytokine	HK1
Function	Cytokine	HLA-A
Function	Cytokine	HLA-DPA1
Function	Cytokine	HLA-DPB1
Function	Cytokine	HLA-E
Function	Cytokine	HLA-F
Function	Cytokine	HLA-G
Function	Cytokine	HMGB1
Function	Cytokine	HMGB2
Function	Cytokine	HMOX1
Function	Cytokine	HRAS
Function	Cytokine	HSPA1A
Function	Cytokine	HSPA1B
Function	Cytokine	HSPB1
Function	Cytokine	HSP90AA1
Function	Cytokine	HSPD1
Function	Cytokine	HTR2B
Function	Cytokine	IRF8
Function	Cytokine	IFI16
Function	Cytokine	IFNG
Function	Cytokine	IFNGR1
Function	Cytokine	IGHD
Function	Cytokine	IL1A
Function	Cytokine	IL1B
Function	Cytokine	IL1R1
Function	Cytokine	IL1RAP
Function	Cytokine	IL2
Function	Cytokine	IL4
Function	Cytokine	IL4R
Function	Cytokine	IL6
Function	Cytokine	IL6R
Function	Cytokine	IL6ST
Function	Cytokine	IL7
Function	Cytokine	IL9
Function	Cytokine	IL10
Function	Cytokine	IL12A
Function	Cytokine	IL12B
Function	Cytokine	IL12RB1
Function	Cytokine	IL12RB2
Function	Cytokine	IL13
Function	Cytokine	IL15
Function	Cytokine	IL16
Function	Cytokine	IL17A
Function	Cytokine	IL18
Function	Cytokine	INS
Function	Cytokine	IRAK1
Function	Cytokine	IRF1
Function	Cytokine	IRF3
Function	Cytokine	IRF4
Function	Cytokine	IRF5
Function	Cytokine	IRF7
Function	Cytokine	ISL1
Function	Cytokine	ITK
Function	Cytokine	JAK2
Function	Cytokine	KIR2DL4
Function	Cytokine	KIT
Function	Cytokine	LBP
Function	Cytokine	LEP
Function	Cytokine	LGALS9
Function	Cytokine	LPL
Function	Cytokine	LRP1
Function	Cytokine	LTA
Function	Cytokine	LTB
Function	Cytokine	LUM
Function	Cytokine	LY9
Function	Cytokine	SMAD3
Function	Cytokine	MBP
Function	Cytokine	CD46
Function	Cytokine	MDK
Function	Cytokine	MIF
Function	Cytokine	MMP8
Function	Cytokine	MMP12
Function	Cytokine	MNDA
Function	Cytokine	CD200
Function	Cytokine	MYB
Function	Cytokine	MYD88
Function	Cytokine	NFATC4
Function	Cytokine	NODAL
Function	Cytokine	NOS2
Function	Cytokine	PNP
Function	Cytokine	OAS1
Function	Cytokine	OAS2
Function	Cytokine	OAS3
Function	Cytokine	ORM1
Function	Cytokine	ORM2
Function	Cytokine	OSM
Function	Cytokine	P2RX7
Function	Cytokine	FURIN
Function	Cytokine	PAEP
Function	Cytokine	SERPINE1
Function	Cytokine	PDE4B
Function	Cytokine	PDE4D
Function	Cytokine	PF4
Function	Cytokine	PHB
Function	Cytokine	PIK3CD
Function	Cytokine	PIK3CG
Function	Cytokine	PIK3R1
Function	Cytokine	PLA2G1B
Function	Cytokine	PLCG2
Function	Cytokine	SERPINF2
Function	Cytokine	POU2AF1
Function	Cytokine	POU2F2
Function	Cytokine	PRKCQ
Function	Cytokine	PRKCZ
Function	Cytokine	MAPK11
Function	Cytokine	MAPK13
Function	Cytokine	EIF2AK2
Function	Cytokine	PSEN1
Function	Cytokine	PTAFR
Function	Cytokine	PTGER4
Function	Cytokine	PTGS2
Function	Cytokine	PTPN11
Function	Cytokine	PTPRC
Function	Cytokine	PTPRJ
Function	Cytokine	RAB1A
Function	Cytokine	RARA
Function	Cytokine	RELA
Function	Cytokine	TRIM27
Function	Cytokine	RORA
Function	Cytokine	RPS3
Function	Cytokine	S100A13
Function	Cytokine	SAA1
Function	Cytokine	CCL1
Function	Cytokine	CCL3
Function	Cytokine	CCL19
Function	Cytokine	XCL1
Function	Cytokine	CX3CL1
Function	Cytokine	SLAMF1
Function	Cytokine	SLC11A1
Function	Cytokine	SOD1
Function	Cytokine	SORL1
Function	Cytokine	SPN
Function	Cytokine	SPTBN1
Function	Cytokine	SRC
Function	Cytokine	STAT1
Function	Cytokine	STAT3
Function	Cytokine	STAT5B
Function	Cytokine	ABCC8
Function	Cytokine	SYK
Function	Cytokine	ADAM17
Function	Cytokine	MAP3K7
Function	Cytokine	TGFB1
Function	Cytokine	THBS1
Function	Cytokine	TLR1
Function	Cytokine	TLR2
Function	Cytokine	TLR3
Function	Cytokine	TLR4
Function	Cytokine	TLR5
Function	Cytokine	TMF1
Function	Cytokine	TNF
Function	Cytokine	TRAF2
Function	Cytokine	TRAF6
Function	Cytokine	TWIST1
Function	Cytokine	TNFSF4
Function	Cytokine	TXK
Function	Cytokine	TYROBP
Function	Cytokine	UCN
Function	Cytokine	WNT5A
Function	Cytokine	WNT11
Function	Cytokine	XBP1
Function	Cytokine	ZP3
Function	Cytokine	LAPTM5
Function	Cytokine	FZD5
Function	Cytokine	NR4A3
Function	Cytokine	SLC7A5
Function	Cytokine	EPX
Function	Cytokine	SEMA7A
Function	Cytokine	HYAL2
Function	Cytokine	SERPINB7
Function	Cytokine	RIPK1
Function	Cytokine	TNFRSF14
Function	Cytokine	RIPK2
Function	Cytokine	FADD
Function	Cytokine	RIOK3
Function	Cytokine	IL1RL2
Function	Cytokine	IL18R1
Function	Cytokine	CD84
Function	Cytokine	SPHK1
Function	Cytokine	BCL10
Function	Cytokine	IL1RL1
Function	Cytokine	ARHGEF2
Function	Cytokine	DDX21
Function	Cytokine	MAPKAPK2
Function	Cytokine	CD83
Function	Cytokine	ADIPOQ
Function	Cytokine	AIM2
Function	Cytokine	EIF2AK3
Function	Cytokine	IL27RA
Function	Cytokine	ROCK2
Function	Cytokine	AKAP12
[truncated: 4,083 more rows]

## Sheet: B subsets
group	gs_name	gene_symbol
Differentiation	Naive	IGHD
Differentiation	Naive	MS4A1
Differentiation	Naive	BANK1
Differentiation	Naive	FCER2
Differentiation	Naive	TCL1A
Differentiation	Naive	IL4R
Differentiation	Memory	MS4A1
Differentiation	Memory	BANK1
Differentiation	Memory	CD24
Differentiation	Memory	AIM2
Differentiation	Memory	TNFRSF13B
Differentiation	Plasma	CD27
Differentiation	Plasma	JCHAIN
Differentiation	Plasma	MZB1
Differentiation	Plasma	SDC1
Differentiation	Plasma	CD38
Function	BCR signaling	ABL1
Function	BCR signaling	BAX
Function	BCR signaling	BCL2
Function	BCR signaling	BLK
Function	BCR signaling	BMX
Function	BCR signaling	BTK
Function	BCR signaling	CD19
Function	BCR signaling	MS4A1
Function	BCR signaling	CD22
Function	BCR signaling	CD38
Function	BCR signaling	CD79A
Function	BCR signaling	CD79B
Function	BCR signaling	CD81
Function	BCR signaling	CTLA4
Function	BCR signaling	FCGR2B
Function	BCR signaling	GPS2
Function	BCR signaling	NCKAP1L
Function	BCR signaling	IGHA1
Function	BCR signaling	IGHA2
Function	BCR signaling	IGHD
Function	BCR signaling	IGHE
Function	BCR signaling	IGHG1
Function	BCR signaling	IGHG2
Function	BCR signaling	IGHG3
Function	BCR signaling	IGHG4
Function	BCR signaling	IGHM
Function	BCR signaling	IGKC
Function	BCR signaling	IGLC1
Function	BCR signaling	IGLC2
Function	BCR signaling	IGLC3
Function	BCR signaling	IGLC6
Function	BCR signaling	IGLL1
Function	BCR signaling	ITK
Function	BCR signaling	LCK
Function	BCR signaling	LYN
Function	BCR signaling	MEF2C
Function	BCR signaling	MNDA
Function	BCR signaling	NFATC2
Function	BCR signaling	PIK3CD
Function	BCR signaling	PLCG2
Function	BCR signaling	PRKCB
Function	BCR signaling	PRKCH
Function	BCR signaling	MAPK1
Function	BCR signaling	PTPN6
Function	BCR signaling	PTPRC
Function	BCR signaling	SYK
Function	BCR signaling	TEC
Function	BCR signaling	LAT2
Function	BCR signaling	LPXN
Function	BCR signaling	BCAR1
Function	BCR signaling	VAV3
Function	BCR signaling	SH2B2
Function	BCR signaling	CD300A
Function	BCR signaling	RFTN1
Function	BCR signaling	PLCL2
Function	BCR signaling	PTPN22
Function	BCR signaling	STAP1
Function	BCR signaling	FOXP1
Function	BCR signaling	IGHV7-81
Function	BCR signaling	IGHV6-1
Function	BCR signaling	IGHV5-10-1
Function	BCR signaling	IGHV5-51
Function	BCR signaling	IGHV4-61
Function	BCR signaling	IGHV4-59
Function	BCR signaling	IGHV4-39
Function	BCR signaling	IGHV4-34
Function	BCR signaling	IGHV4-31
Function	BCR signaling	IGHV4-28
Function	BCR signaling	IGHV4-4
Function	BCR signaling	IGHV3-74
Function	BCR signaling	IGHV3-73
Function	BCR signaling	IGHV3-72
Function	BCR signaling	IGHV3-66
Function	BCR signaling	IGHV3-64
Function	BCR signaling	IGHV3-53
Function	BCR signaling	IGHV3-49
Function	BCR signaling	IGHV3-48
Function	BCR signaling	IGHV3-43
Function	BCR signaling	IGHV3-38
Function	BCR signaling	IGHV3-35
Function	BCR signaling	IGHV3-33
Function	BCR signaling	IGHV3-30
Function	BCR signaling	IGHV3-23
Function	BCR signaling	IGHV3-21
Function	BCR signaling	IGHV3-20
Function	BCR signaling	IGHV3-16
Function	BCR signaling	IGHV3-15
Function	BCR signaling	IGHV3-13
Function	BCR signaling	IGHV3-11
Function	BCR signaling	IGHV3-7
Function	BCR signaling	IGHV2-70
Function	BCR signaling	IGHV2-26
Function	BCR signaling	IGHV2-5
Function	BCR signaling	IGHV1-69-2
Function	BCR signaling	IGHV1-69
Function	BCR signaling	IGHV1-58
Function	BCR signaling	IGHV1-45
Function	BCR signaling	IGHV1-24
Function	BCR signaling	IGHV1-18
Function	BCR signaling	IGHV1-3
Function	BCR signaling	TRDC
Function	BCR signaling	TRBC2
Function	BCR signaling	TRBC1
Function	BCR signaling	IGLC7
Function	BCR signaling	BLNK
Function	BCR signaling	LIME1
Function	BCR signaling	BANK1
Function	BCR signaling	SLC39A10
Function	BCR signaling	IGHV7-4-1
Function	BCR signaling	PLEKHA1
Function	BCR signaling	KLHL6
Function	BCR signaling	FCRL3
Function	BCR signaling	CMTM3
Function	BCR signaling	GCSAML
Function	BCR signaling	NFAM1
Function	BCR signaling	GCSAM
Function	BCR signaling	IGHV1OR15-1
Function	BCR signaling	IGHV2-70D
Function	BCR signaling	IGHV1-69D
Function	BCR signaling	IGHV3-64D
Function	MHC II	B2M
Function	MHC II	CD74
Function	MHC II	CTSD
Function	MHC II	CTSE
Function	MHC II	CTSL
Function	MHC II	CTSV
Function	MHC II	CTSS
Function	MHC II	DNM2
Function	MHC II	FCER1G
Function	MHC II	FCGR2B
Function	MHC II	HLA-DMA
Function	MHC II	HLA-DMB
Function	MHC II	HLA-DOA
Function	MHC II	HLA-DOB
Function	MHC II	HLA-DPA1
Function	MHC II	HLA-DPB1
Function	MHC II	HLA-DQA1
Function	MHC II	HLA-DQA2
Function	MHC II	HLA-DQB1
Function	MHC II	HLA-DQB2
Function	MHC II	HLA-DRA
Function	MHC II	HLA-DRB1
Function	MHC II	HLA-DRB5
Function	MHC II	LGMN
Function	MHC II	TRAF6
Function	MHC II	CTSF
Function	MHC II	IFI30
Function	MHC II	PYCARD
Function	MHC II	TREM2
Function	MHC II	PIKFYVE
Function	Proliferation	ABL1
Function	Proliferation	ADA
Function	Proliferation	AHR
Function	Proliferation	ATM
Function	Proliferation	BAX
Function	Proliferation	BCL2
Function	Proliferation	BCL6
Function	Proliferation	BLK
Function	Proliferation	BMI1
Function	Proliferation	BST1
Function	Proliferation	BTK
Function	Proliferation	CASP3
Function	Proliferation	CD19
Function	Proliferation	MS4A1
Function	Proliferation	CD22
Function	Proliferation	CD38
Function	Proliferation	CD40
Function	Proliferation	CD40LG
Function	Proliferation	CD70
Function	Proliferation	CD74
Function	Proliferation	CD79A
Function	Proliferation	CD81
Function	Proliferation	CDKN1A
Function	Proliferation	CHRNB2
Function	Proliferation	CR2
Function	Proliferation	CTLA4
Function	Proliferation	CTPS1
Function	Proliferation	GPR183
Function	Proliferation	EPHB2
Function	Proliferation	FCGR2B
Function	Proliferation	NCKAP1L
Function	Proliferation	HSPD1
Function	Proliferation	IFNA1
Function	Proliferation	IFNA2
Function	Proliferation	IFNA4
Function	Proliferation	IFNA5
Function	Proliferation	IFNA6
Function	Proliferation	IFNA7
Function	Proliferation	IFNA8
Function	Proliferation	IFNA10
Function	Proliferation	IFNA13
Function	Proliferation	IFNA14
Function	Proliferation	IFNA16
Function	Proliferation	IFNA17
Function	Proliferation	IFNA21
Function	Proliferation	IFNB1
Function	Proliferation	IFNW1
Function	Proliferation	IL2
Function	Proliferation	IL4
Function	Proliferation	IL5
Function	Proliferation	IL7
Function	Proliferation	IL7R
Function	Proliferation	IL10
Function	Proliferation	IL13
Function	Proliferation	INPP5D
Function	Proliferation	CD180
Function	Proliferation	LYN
Function	Proliferation	MEF2C
Function	Proliferation	MIF
Function	Proliferation	MNDA
Function	Proliferation	NFATC2
Function	Proliferation	PAWR
Function	Proliferation	PRKCD
Function	Proliferation	PKN1
Function	Proliferation	PTPRC
Function	Proliferation	RAG2
Function	Proliferation	TFRC
Function	Proliferation	TLR4
Function	Proliferation	TNFRSF4
Function	Proliferation	TYROBP
Function	Proliferation	IRS2
Function	Proliferation	RASGRP1
Function	Proliferation	VAV3
Function	Proliferation	TNFSF13B
Function	Proliferation	CD300A
Function	Proliferation	IKZF3
Function	Proliferation	PLCL2
Function	Proliferation	TNFRSF13B
Function	Proliferation	CLCF1
Function	Proliferation	TNFRSF21
Function	Proliferation	LEF1
Function	Proliferation	MZB1
Function	Proliferation	CD320
Function	Proliferation	TLR9
Function	Proliferation	SASH3
Function	Proliferation	IFNK
Function	Proliferation	PELI1
Function	Proliferation	SLC39A10
Function	Proliferation	IL21
Function	Proliferation	CARD11
Function	Proliferation	WNT3A
Function	Proliferation	TIRAP
Function	Proliferation	FCRL3
Function	Proliferation	TNFRSF13C
Function	Proliferation	TICAM1
Function	Proliferation	RC3H1
Function	Proliferation	GAPT
Function	Proliferation	IFNE
Function	Chemotaxis	ADAM8
Function	Chemotaxis	ADAM10
Function	Chemotaxis	AGTR1
Function	Chemotaxis	AIF1
Function	Chemotaxis	ALOX5
Function	Chemotaxis	ANXA1
Function	Chemotaxis	RHOG
Function	Chemotaxis	ARRB2
Function	Chemotaxis	AZU1
Function	Chemotaxis	CXCR5
Function	Chemotaxis	BSG
Function	Chemotaxis	BST1
Function	Chemotaxis	C1QBP
Function	Chemotaxis	C3AR1
Function	Chemotaxis	C5
Function	Chemotaxis	C5AR1
Function	Chemotaxis	CALCA
Function	Chemotaxis	CALR
Function	Chemotaxis	CD74
Function	Chemotaxis	CHGA
Function	Chemotaxis	LYST
Function	Chemotaxis	CCR1
Function	Chemotaxis	CCR3
Function	Chemotaxis	CCR4
Function	Chemotaxis	CCR5
Function	Chemotaxis	CCR6
Function	Chemotaxis	CCR7
Function	Chemotaxis	CCR8
Function	Chemotaxis	ACKR2
Function	Chemotaxis	CMKLR1
Function	Chemotaxis	CNR2
Function	Chemotaxis	CRK
Function	Chemotaxis	CRKL
Function	Chemotaxis	CSF1
Function	Chemotaxis	CSF1R
Function	Chemotaxis	CSF3R
Function	Chemotaxis	CX3CR1
Function	Chemotaxis	CXADR
Function	Chemotaxis	DDT
Function	Chemotaxis	DEFA1
Function	Chemotaxis	DEFB4A
Function	Chemotaxis	DPEP1
Function	Chemotaxis	DPP4
Function	Chemotaxis	HBEGF
Function	Chemotaxis	DUSP1
Function	Chemotaxis	GPR183
Function	Chemotaxis	S1PR1
Function	Chemotaxis	LPAR1
Function	Chemotaxis	EDN1
Function	Chemotaxis	EDN2
Function	Chemotaxis	EDN3
Function	Chemotaxis	EDNRB
Function	Chemotaxis	EGR3
Function	Chemotaxis	EPHA2
Function	Chemotaxis	EPHB1
Function	Chemotaxis	F2RL1
Function	Chemotaxis	F7
Function	Chemotaxis	PTK2B
Function	Chemotaxis	FCER1G
Function	Chemotaxis	FGF1
Function	Chemotaxis	FGF2
Function	Chemotaxis	FGF4
Function	Chemotaxis	FGFR1
Function	Chemotaxis	VEGFD
Function	Chemotaxis	FLT1
Function	Chemotaxis	FPR2
Function	Chemotaxis	GAB1
Function	Chemotaxis	GAS6
Function	Chemotaxis	MSTN
Function	Chemotaxis	CCR10
Function	Chemotaxis	XCR1
Function	Chemotaxis	CXCR3
Function	Chemotaxis	GPR18
Function	Chemotaxis	FFAR2
Function	Chemotaxis	CXCL1
Function	Chemotaxis	CXCL2
Function	Chemotaxis	CXCL3
Function	Chemotaxis	GSTP1
Function	Chemotaxis	NCKAP1L
Function	Chemotaxis	HGF
Function	Chemotaxis	HMGB1
Function	Chemotaxis	HMGB2
Function	Chemotaxis	NR4A1
Function	Chemotaxis	HOXB9
Function	Chemotaxis	HRH1
Function	Chemotaxis	HRG
Function	Chemotaxis	HSPB1
Function	Chemotaxis	IL4
Function	Chemotaxis	IL6
Function	Chemotaxis	IL6R
Function	Chemotaxis	CXCL8
Function	Chemotaxis	CXCR1
Function	Chemotaxis	CXCR2
Function	Chemotaxis	IL10
Function	Chemotaxis	IL12A
Function	Chemotaxis	IL16
Function	Chemotaxis	CXCL10
Function	Chemotaxis	ITGA1
Function	Chemotaxis	ITGB2
Function	Chemotaxis	KDR
Function	Chemotaxis	KIT
Function	Chemotaxis	LBP
Function	Chemotaxis	LGALS3
Function	Chemotaxis	LGALS9
Function	Chemotaxis	LOX
Function	Chemotaxis	LYN
Function	Chemotaxis	MDK
Function	Chemotaxis	MET
Function	Chemotaxis	MIF
Function	Chemotaxis	CXCL9
Function	Chemotaxis	MPP1
Function	Chemotaxis	ABCC1
Function	Chemotaxis	NBL1
Function	Chemotaxis	NINJ1
Function	Chemotaxis	NOTCH1
Function	Chemotaxis	CCN3
Function	Chemotaxis	P2RX4
Function	Chemotaxis	SERPINE1
Function	Chemotaxis	PDE4B
Function	Chemotaxis	PDGFB
Function	Chemotaxis	PDGFRA
Function	Chemotaxis	PDGFRB
Function	Chemotaxis	PF4
Function	Chemotaxis	PF4V1
Function	Chemotaxis	PGF
Function	Chemotaxis	PIK3CD
Function	Chemotaxis	PIK3CG
Function	Chemotaxis	PLA2G1B
Function	Chemotaxis	PLEC
Function	Chemotaxis	PLXNB3
Function	Chemotaxis	PPBP
Function	Chemotaxis	PPIA
Function	Chemotaxis	PPIB
Function	Chemotaxis	PRKCD
Function	Chemotaxis	PRKD1
Function	Chemotaxis	PRKCQ
Function	Chemotaxis	MAPK1
Function	Chemotaxis	MAPK3
Function	Chemotaxis	LGMN
Function	Chemotaxis	PTK2
Function	Chemotaxis	PTN
Function	Chemotaxis	PTPRO
Function	Chemotaxis	RAB13
Function	Chemotaxis	RAC1
Function	Chemotaxis	RAC2
Function	Chemotaxis	RARRES2
Function	Chemotaxis	RPS19
Function	Chemotaxis	S100A7
Function	Chemotaxis	S100A8
Function	Chemotaxis	S100A9
Function	Chemotaxis	S100A12
Function	Chemotaxis	SAA1
Function	Chemotaxis	CCL1
Function	Chemotaxis	CCL2
Function	Chemotaxis	CCL3
Function	Chemotaxis	CCL3L1
Function	Chemotaxis	CCL4
Function	Chemotaxis	CCL5
Function	Chemotaxis	CCL7
Function	Chemotaxis	CCL8
Function	Chemotaxis	CCL11
Function	Chemotaxis	CCL13
Function	Chemotaxis	CCL14
Function	Chemotaxis	CCL15
Function	Chemotaxis	CCL16
Function	Chemotaxis	CCL17
Function	Chemotaxis	CCL18
Function	Chemotaxis	CCL19
Function	Chemotaxis	CCL20
Function	Chemotaxis	CCL21
Function	Chemotaxis	CCL22
Function	Chemotaxis	CCL23
Function	Chemotaxis	CCL24
Function	Chemotaxis	CCL25
Function	Chemotaxis	CXCL6
Function	Chemotaxis	CXCL11
Function	Chemotaxis	CXCL5
Function	Chemotaxis	XCL1
Function	Chemotaxis	CX3CL1
Function	Chemotaxis	CXCL12
Function	Chemotaxis	SFTPD
Function	Chemotaxis	SLAMF1
Function	Chemotaxis	SLC12A2
Function	Chemotaxis	SPI1
Function	Chemotaxis	SRP54
Function	Chemotaxis	XCL2
Function	Chemotaxis	SYK
Function	Chemotaxis	ADAM17
Function	Chemotaxis	TGFB2
Function	Chemotaxis	THBS1
Function	Chemotaxis	THBS4
Function	Chemotaxis	TIAM1
Function	Chemotaxis	TMSB4X
Function	Chemotaxis	TPBG
Function	Chemotaxis	TRPM2
Function	Chemotaxis	VAV1
Function	Chemotaxis	VCAM1
Function	Chemotaxis	VEGFA
Function	Chemotaxis	VEGFB
Function	Chemotaxis	VEGFC
Function	Chemotaxis	WNT5A
Function	Chemotaxis	CXCR4
Function	Chemotaxis	SCG2
Function	Chemotaxis	PLA2G7
Function	Chemotaxis	PIP5K1A
Function	Chemotaxis	TNFSF11
Function	Chemotaxis	GBF1
Function	Chemotaxis	TNFRSF11A
Function	Chemotaxis	FGF18
Function	Chemotaxis	FGF16
Function	Chemotaxis	NRP1
Function	Chemotaxis	TNFSF18
Function	Chemotaxis	CH25H
Function	Chemotaxis	CCRL2
Function	Chemotaxis	SEMA5A
Function	Chemotaxis	SLIT2
Function	Chemotaxis	CYP7B1
Function	Chemotaxis	CXCL14
Function	Chemotaxis	BCAR1
Function	Chemotaxis	DOCK4
Function	Chemotaxis	RIPOR2
Function	Chemotaxis	OXSR1
Function	Chemotaxis	DNM1L
Function	Chemotaxis	CCL26
Function	Chemotaxis	VAV3
Function	Chemotaxis	CREB3
Function	Chemotaxis	CXCL13
Function	Chemotaxis	CXCR6
Function	Chemotaxis	CCR9
Function	Chemotaxis	CCL27
Function	Chemotaxis	CORO1A
Function	Chemotaxis	PADI2
Function	Chemotaxis	KLRK1
Function	Chemotaxis	SWAP70
Function	Chemotaxis	PIP5K1C
Function	Chemotaxis	DAPK2
Function	Chemotaxis	PRKD2
Function	Chemotaxis	STAP1
Function	Chemotaxis	GREM1
Function	Chemotaxis	C5AR2
Function	Chemotaxis	ARHGEF16
Function	Chemotaxis	STK39
Function	Chemotaxis	ADGRE2
Function	Chemotaxis	SBDS
Function	Chemotaxis	ZNF580
Function	Chemotaxis	LEF1
Function	Chemotaxis	CKLF
Function	Chemotaxis	BIN2
Function	Chemotaxis	ACKR4
Function	Chemotaxis	TREM1
Function	Chemotaxis	TRPM4
Function	Chemotaxis	PARVA
Function	Chemotaxis	DEFB103B
Function	Chemotaxis	CCL28
Function	Chemotaxis	SLAMF8
Function	Chemotaxis	ACKR3
Function	Chemotaxis	CAMK1D
Function	Chemotaxis	CORO1B
Function	Chemotaxis	S100A14
Function	Chemotaxis	PLEKHG5
Function	Chemotaxis	MTUS1
Function	Chemotaxis	PREX1
Function	Chemotaxis	CXCL16
Function	Chemotaxis	TRPV4
Function	Chemotaxis	ELMO2
Function	Chemotaxis	GPSM3
Function	Chemotaxis	SMOC2
Function	Chemotaxis	NOD2
Function	Chemotaxis	WNK1
Function	Chemotaxis	MMP28
Function	Chemotaxis	AKIRIN1
Function	Chemotaxis	RIN3
Function	Chemotaxis	NUP85
Function	Chemotaxis	SLC8B1
Function	Chemotaxis	HSD3B7
Function	Chemotaxis	PDGFD
Function	Chemotaxis	JAM3
Function	Chemotaxis	MCU
Function	Chemotaxis	TIRAP
Function	Chemotaxis	JAML
Function	Chemotaxis	DEFB104A
Function	Chemotaxis	IL34
Function	Chemotaxis	TAFA4
Function	Chemotaxis	MOSPD2
Function	Chemotaxis	ANO6
Function	Chemotaxis	PIKFYVE
Function	Chemotaxis	DEFB124
Function	Chemotaxis	DEFB130A
Function	Chemotaxis	TMEM102
Function	Chemotaxis	CXCL17
Function	Chemotaxis	C10orf99
Function	Chemotaxis	DEFB103A
Function	Chemotaxis	DEFB104B
Function	Chemotaxis	PRSS56
Function	Chemotaxis	MSMP
Function	Chemotaxis	DEFA1B
Function	Chemotaxis	CCR2
Function	Chemotaxis	DEFB130B
Function	Migration	ADAM8
Function	Migration	ADAM10
Function	Migration	AGER
Function	Migration	AIF1
Function	Migration	APP
Function	Migration	RHOA
Function	Migration	BDKRB1
Function	Migration	C1QBP
Function	Migration	C3AR1
Function	Migration	C5AR1
Function	Migration	CALR
Function	Migration	CD47
Function	Migration	CD74
Function	Migration	CCR1
Function	Migration	CCR6
Function	Migration	CCR7
Function	Migration	CMKLR1
Function	Migration	CSF1
Function	Migration	CSF1R
Function	Migration	CX3CR1
Function	Migration	EDN1
Function	Migration	EDN2
Function	Migration	EDN3
Function	Migration	F2RL1
Function	Migration	F7
Function	Migration	PTK2B
Function	Migration	VEGFD
Function	Migration	FPR2
Function	Migration	GAS6
Function	Migration	MSTN
Function	Migration	NCKAP1L
Function	Migration	HMGB1
Function	Migration	ICAM1
Function	Migration	IL1R1
Function	Migration	IL4
Function	Migration	IL6
Function	Migration	IL6R
Function	Migration	CXCL8
Function	Migration	CXCR2
Function	Migration	IL12A
Function	Migration	CXCL10
Function	Migration	ITGA2
Function	Migration	ITGA2B
Function	Migration	ITGA4
Function	Migration	LBP
Function	Migration	LGALS3
Function	Migration	LGALS9
Function	Migration	MDK
Function	Migration	KITLG
Function	Migration	CD99
Function	Migration	MMP14
Function	Migration	P2RX4
Function	Migration	SERPINE1
Function	Migration	PGF
Function	Migration	MAPK1
Function	Migration	MAPK3
Function	Migration	LGMN
Function	Migration	PTAFR
Function	Migration	PTK2
Function	Migration	PTN
Function	Migration	RAC1
Function	Migration	RAC2
Function	Migration	RARRES2
Function	Migration	S100A7
Function	Migration	CCL1
Function	Migration	CCL3
Function	Migration	CCL4
Function	Migration	CCL5
Function	Migration	CCL7
Function	Migration	CCL8
Function	Migration	CCL19
Function	Migration	CCL20
Function	Migration	CCL21
Function	Migration	CCL24
Function	Migration	XCL1
Function	Migration	CX3CL1
Function	Migration	CXCL12
Function	Migration	SELP
Function	Migration	SLAMF1
Function	Migration	SPI1
Function	Migration	SPN
Function	Migration	XCL2
Function	Migration	ADAM17
Function	Migration	THBS1
Function	Migration	THBS4
Function	Migration	THY1
Function	Migration	TNF
Function	Migration	VEGFA
Function	Migration	VEGFB
Function	Migration	VEGFC
Function	Migration	WNT5A
Function	Migration	XG
Function	Migration	ZP3
Function	Migration	PLA2G7
Function	Migration	MADCAM1
Function	Migration	TNFRSF14
Function	Migration	FADD
Function	Migration	TNFRSF18
Function	Migration	TNFSF18
Function	Migration	RIPOR2
Function	Migration	OXSR1
Function	Migration	DNM1L
Function	Migration	CREB3
Function	Migration	CXCL13
Function	Migration	CCL27
Function	Migration	SWAP70
Function	Migration	DAPK2
Function	Migration	STK39
Function	Migration	PYCARD
Function	Migration	ZNF580
Function	Migration	TREM2
Function	Migration	CAMK1D
Function	Migration	S100A14
Function	Migration	JAM2
Function	Migration	SELENOK
Function	Migration	TRPV4
Function	Migration	GPSM3
Function	Migration	P2RY12
Function	Migration	WNK1
Function	Migration	AKIRIN1
Function	Migration	PDGFD
Function	Migration	DOCK8
Function	Migration	PLVAP
Function	Migration	JAM3
Function	Migration	MCU
Function	Migration	TIRAP
Function	Migration	IL34
Function	Migration	MOSPD2
Function	Migration	ANO6
Function	Migration	DEFB124
Function	Migration	TMEM102
Function	Migration	CXCL17
Function	Migration	MIA3
Function	Migration	PRSS56
Function	Migration	CCR2
Function	Cytokine	ABL1
Function	Cytokine	ADAM8
Function	Cytokine	ADCYAP1
Function	Cytokine	ADRA2A
Function	Cytokine	AGER
Function	Cytokine	AGT
Function	Cytokine	AGTR2
Function	Cytokine	AIF1
Function	Cytokine	ALOX15B
Function	Cytokine	ANXA1
Function	Cytokine	AIRE
Function	Cytokine	APOA2
Function	Cytokine	APP
Function	Cytokine	ARNT
Function	Cytokine	ATF4
Function	Cytokine	AZU1
Function	Cytokine	B2M
Function	Cytokine	BCL3
Function	Cytokine	BMPR1A
Function	Cytokine	POLR3D
Function	Cytokine	BRCA1
Function	Cytokine	C3
Function	Cytokine	C3AR1
Function	Cytokine	C5
Function	Cytokine	C5AR1
Function	Cytokine	CASP1
Function	Cytokine	CASP8
Function	Cytokine	RUNX1
Function	Cytokine	CD2
Function	Cytokine	CD3E
Function	Cytokine	CD4
Function	Cytokine	CD6
Function	Cytokine	CD14
Function	Cytokine	CD28
Function	Cytokine	CD80
Function	Cytokine	CD86
Function	Cytokine	TNFRSF8
Function	Cytokine	CD34
Function	Cytokine	CD36
Function	Cytokine	CD40
Function	Cytokine	CD40LG
Function	Cytokine	CD58
Function	Cytokine	CD74
Function	Cytokine	CD81
Function	Cytokine	CEBPB
Function	Cytokine	CEBPG
Function	Cytokine	CHI3L1
Function	Cytokine	CHUK
Function	Cytokine	CLU
Function	Cytokine	CCR7
Function	Cytokine	CREB1
Function	Cytokine	ATF2
Function	Cytokine	MAPK14
Function	Cytokine	CSF1R
Function	Cytokine	CSF2
Function	Cytokine	CYBA
Function	Cytokine	CYBB
Function	Cytokine	CYP1B1
Function	Cytokine	CD55
Function	Cytokine	DDIT3
Function	Cytokine	DDT
Function	Cytokine	DDX1
Function	Cytokine	DDX3X
Function	Cytokine	DHX9
Function	Cytokine	DRD2
Function	Cytokine	EGR1
Function	Cytokine	ELANE
Function	Cytokine	EPHB2
Function	Cytokine	EREG
Function	Cytokine	F2R
Function	Cytokine	F2RL1
Function	Cytokine	F3
Function	Cytokine	FCER1G
Function	Cytokine	FCN1
Function	Cytokine	FGR
Function	Cytokine	FLT4
Function	Cytokine	GAPDH
Function	Cytokine	GATA3
Function	Cytokine	GATA4
Function	Cytokine	GATA6
Function	Cytokine	KAT2A
Function	Cytokine	GDF2
Function	Cytokine	FFAR3
Function	Cytokine	FFAR2
Function	Cytokine	HDAC1
Function	Cytokine	HDAC2
Function	Cytokine	HGF
Function	Cytokine	HIF1A
Function	Cytokine	HK1
Function	Cytokine	HLA-A
Function	Cytokine	HLA-DPA1
Function	Cytokine	HLA-DPB1
Function	Cytokine	HLA-E
Function	Cytokine	HLA-F
Function	Cytokine	HLA-G
Function	Cytokine	HMGB1
Function	Cytokine	HMGB2
Function	Cytokine	HMOX1
Function	Cytokine	HRAS
Function	Cytokine	HSPA1A
Function	Cytokine	HSPA1B
Function	Cytokine	HSPB1
Function	Cytokine	HSP90AA1
Function	Cytokine	HSPD1
Function	Cytokine	HTR2B
Function	Cytokine	IRF8
Function	Cytokine	IFI16
Function	Cytokine	IFNG
Function	Cytokine	IFNGR1
Function	Cytokine	IGHD
Function	Cytokine	IL1A
Function	Cytokine	IL1B
Function	Cytokine	IL1R1
Function	Cytokine	IL1RAP
Function	Cytokine	IL2
Function	Cytokine	IL4
Function	Cytokine	IL4R
Function	Cytokine	IL6
Function	Cytokine	IL6R
Function	Cytokine	IL6ST
Function	Cytokine	IL7
Function	Cytokine	IL9
Function	Cytokine	IL10
Function	Cytokine	IL12A
Function	Cytokine	IL12B
Function	Cytokine	IL12RB1
Function	Cytokine	IL12RB2
Function	Cytokine	IL13
Function	Cytokine	IL15
Function	Cytokine	IL16
Function	Cytokine	IL17A
Function	Cytokine	IL18
Function	Cytokine	INS
Function	Cytokine	IRAK1
Function	Cytokine	IRF1
Function	Cytokine	IRF3
Function	Cytokine	IRF4
Function	Cytokine	IRF5
Function	Cytokine	IRF7
Function	Cytokine	ISL1
Function	Cytokine	ITK
Function	Cytokine	JAK2
Function	Cytokine	KIR2DL4
Function	Cytokine	KIT
Function	Cytokine	LBP
Function	Cytokine	LEP
Function	Cytokine	LGALS9
Function	Cytokine	LPL
Function	Cytokine	LRP1
Function	Cytokine	LTA
Function	Cytokine	LTB
Function	Cytokine	LUM
Function	Cytokine	LY9
Function	Cytokine	SMAD3
Function	Cytokine	MBP
Function	Cytokine	CD46
Function	Cytokine	MDK
Function	Cytokine	MIF
Function	Cytokine	MMP8
Function	Cytokine	MMP12
Function	Cytokine	MNDA
Function	Cytokine	CD200
Function	Cytokine	MYB
Function	Cytokine	MYD88
Function	Cytokine	NFATC4
Function	Cytokine	NODAL
Function	Cytokine	NOS2
Function	Cytokine	PNP
Function	Cytokine	OAS1
Function	Cytokine	OAS2
Function	Cytokine	OAS3
Function	Cytokine	ORM1
Function	Cytokine	ORM2
Function	Cytokine	OSM
Function	Cytokine	P2RX7
Function	Cytokine	FURIN
Function	Cytokine	PAEP
Function	Cytokine	SERPINE1
Function	Cytokine	PDE4B
Function	Cytokine	PDE4D
Function	Cytokine	PF4
Function	Cytokine	PHB
Function	Cytokine	PIK3CD
Function	Cytokine	PIK3CG
Function	Cytokine	PIK3R1
Function	Cytokine	PLA2G1B
Function	Cytokine	PLCG2
Function	Cytokine	SERPINF2
Function	Cytokine	POU2AF1
Function	Cytokine	POU2F2
Function	Cytokine	PRKCQ
Function	Cytokine	PRKCZ
Function	Cytokine	MAPK11
Function	Cytokine	MAPK13
Function	Cytokine	EIF2AK2
Function	Cytokine	PSEN1
Function	Cytokine	PTAFR
Function	Cytokine	PTGER4
Function	Cytokine	PTGS2
Function	Cytokine	PTPN11
Function	Cytokine	PTPRC
Function	Cytokine	PTPRJ
Function	Cytokine	RAB1A
Function	Cytokine	RARA
Function	Cytokine	RELA
Function	Cytokine	TRIM27
Function	Cytokine	RORA
Function	Cytokine	RPS3
Function	Cytokine	S100A13
Function	Cytokine	SAA1
Function	Cytokine	CCL1
Function	Cytokine	CCL3
Function	Cytokine	CCL19
Function	Cytokine	XCL1
Function	Cytokine	CX3CL1
Function	Cytokine	SLAMF1
Function	Cytokine	SLC11A1
Function	Cytokine	SOD1
Function	Cytokine	SORL1
Function	Cytokine	SPN
Function	Cytokine	SPTBN1
Function	Cytokine	SRC
Function	Cytokine	STAT1
Function	Cytokine	STAT3
Function	Cytokine	STAT5B
Function	Cytokine	ABCC8
Function	Cytokine	SYK
Function	Cytokine	ADAM17
Function	Cytokine	MAP3K7
Function	Cytokine	TGFB1
Function	Cytokine	THBS1
Function	Cytokine	TLR1
Function	Cytokine	TLR2
Function	Cytokine	TLR3
Function	Cytokine	TLR4
Function	Cytokine	TLR5
Function	Cytokine	TMF1
Function	Cytokine	TNF
Function	Cytokine	TRAF2
Function	Cytokine	TRAF6
Function	Cytokine	TWIST1
Function	Cytokine	TNFSF4
Function	Cytokine	TXK
Function	Cytokine	TYROBP
Function	Cytokine	UCN
Function	Cytokine	WNT5A
Function	Cytokine	WNT11
Function	Cytokine	XBP1
Function	Cytokine	ZP3
Function	Cytokine	LAPTM5
Function	Cytokine	FZD5
Function	Cytokine	NR4A3
Function	Cytokine	SLC7A5
Function	Cytokine	EPX
Function	Cytokine	SEMA7A
Function	Cytokine	HYAL2
Function	Cytokine	SERPINB7
Function	Cytokine	RIPK1
Function	Cytokine	TNFRSF14
Function	Cytokine	RIPK2
Function	Cytokine	FADD
Function	Cytokine	RIOK3
Function	Cytokine	IL1RL2
Function	Cytokine	IL18R1
Function	Cytokine	CD84
Function	Cytokine	SPHK1
Function	Cytokine	BCL10
Function	Cytokine	IL1RL1
Function	Cytokine	ARHGEF2
Function	Cytokine	DDX21
Function	Cytokine	MAPKAPK2
Function	Cytokine	CD83
Function	Cytokine	ADIPOQ
Function	Cytokine	AIM2
Function	Cytokine	EIF2AK3
Function	Cytokine	IL27RA
Function	Cytokine	ROCK2
Function	Cytokine	AKAP12
Function	Cytokine	ISG15
Function	Cytokine	TOMM70
Function	Cytokine	NR1H4
Function	Cytokine	PQBP1
Function	Cytokine	RASGRP1
Function	Cytokine	G3BP1
Function	Cytokine	EBI3
Function	Cytokine	ATP6AP2
Function	Cytokine	FLOT1
Function	Cytokine	LILRB2
Function	Cytokine	TLR6
Function	Cytokine	NOD1
Function	Cytokine	PRG3
Function	Cytokine	SPON2
Function	Cytokine	PIBF1
Function	Cytokine	BATF
Function	Cytokine	LAMTOR5
Function	Cytokine	AGPAT1
Function	Cytokine	AGPAT2
Function	Cytokine	ARFGEF2
Function	Cytokine	POLR3F
Function	Cytokine	POLR3G
Function	Cytokine	POLR3C
Function	Cytokine	TRIM16
Function	Cytokine	POSTN
Function	Cytokine	CD226
Function	Cytokine	HPSE
Function	Cytokine	LILRB1
Function	Cytokine	MALT1
Function	Cytokine	TMED10
Function	Cytokine	LILRA2
Function	Cytokine	BTN3A2
Function	Cytokine	BTN3A1
Function	Cytokine	CD160
Function	Cytokine	POLR3A
Function	Cytokine	GLMN
Function	Cytokine	HHLA2
Function	Cytokine	IRAK3
Function	Cytokine	PARK7
Function	Cytokine	TUSC2
Function	Cytokine	NLRP1
Function	Cytokine	CARD8
Function	Cytokine	PLA2R1
Function	Cytokine	TRIM32
Function	Cytokine	RFTN1
Function	Cytokine	SULF1
Function	Cytokine	PLCB1
Function	Cytokine	SIRT1
Function	Cytokine	SCRIB
Function	Cytokine	DDX58
Function	Cytokine	KPNA6
Function	Cytokine	LY96
Function	Cytokine	CADM1
Function	Cytokine	IL17RA
Function	Cytokine	PANX1
Function	Cytokine	PRKD2
Function	Cytokine	APPL1
Function	Cytokine	PTPN22
Function	Cytokine	NOX1
Function	Cytokine	FOXP1
Function	Cytokine	CHIA
Function	Cytokine	IL17B
Function	Cytokine	RGCC
Function	Cytokine	SETD2
Function	Cytokine	PYCARD
Function	Cytokine	TBK1
Function	Cytokine	CD274
Function	Cytokine	HILPDA
Function	Cytokine	STOML2
Function	Cytokine	PLA2G3
Function	Cytokine	FOXP3
Function	Cytokine	ZBTB7B
Function	Cytokine	ZNF580
Function	Cytokine	TLR7
Function	Cytokine	TLR8
Function	Cytokine	IL23A
Function	Cytokine	GPRC5B
Function	Cytokine	CD244
Function	Cytokine	IL17D
Function	Cytokine	IL20RB
Function	Cytokine	SETD4
Function	Cytokine	TLR9
Function	Cytokine	TREM2
Function	Cytokine	SASH3
Function	Cytokine	AKIRIN2
Function	Cytokine	FERMT1
Function	Cytokine	NLRP2
Function	Cytokine	POLR3B
Function	Cytokine	INAVA
Function	Cytokine	IL26
Function	Cytokine	SULF2
Function	Cytokine	CRTAM
Function	Cytokine	PANX2
Function	Cytokine	SPHK2
Function	Cytokine	DHX33
Function	Cytokine	PELI1
Function	Cytokine	HEG1
Function	Cytokine	MAVS
Function	Cytokine	HMHB1
Function	Cytokine	NLRC4
Function	Cytokine	SELENOK
Function	Cytokine	IL21
Function	Cytokine	TRPV4
Function	Cytokine	GPSM3
Function	Cytokine	CRLF2
Function	Cytokine	NOD2
Function	Cytokine	IFIH1
Function	Cytokine	CARD9
Function	Cytokine	CLEC7A
Function	Cytokine	DHX58
Function	Cytokine	NOX5
Function	Cytokine	VTCN1
Function	Cytokine	GSDMD
Function	Cytokine	CD276
Function	Cytokine	TRIM56
Function	Cytokine	FRMD8
Function	Cytokine	RNF135
Function	Cytokine	CARD11
Function	Cytokine	AFAP1L2
Function	Cytokine	HAVCR2
Function	Cytokine	ZCCHC3
Function	Cytokine	TSLP
Function	Cytokine	WNT3A
Function	Cytokine	TRIM15
Function	Cytokine	IL33
Function	Cytokine	RSAD2
Function	Cytokine	NLRP12
Function	Cytokine	CLEC6A
Function	Cytokine	IL17F
Function	Cytokine	TMEM106A
Function	Cytokine	NLRP3
Function	Cytokine	TIRAP
Function	Cytokine	SLAMF6
Function	Cytokine	C1QTNF3
Function	Cytokine	C1QTNF4
Function	Cytokine	CGAS
Function	Cytokine	GBP5
Function	Cytokine	PANX3
Function	Cytokine	CLNK
Function	Cytokine	TRIM6
Function	Cytokine	LRRK2
Function	Cytokine	TMIGD2
Function	Cytokine	LACC1
Function	Cytokine	CCBE1
Function	Cytokine	TICAM1
Function	Cytokine	IL23R
Function	Cytokine	PYHIN1
Function	Cytokine	NFAM1
Function	Cytokine	CLECL1
Function	Cytokine	ZFPM1
Function	Cytokine	DENND1B
Function	Cytokine	DHX36
Function	Cytokine	SCAMP5
Function	Cytokine	TIGIT
Function	Cytokine	DEFB124
Function	Cytokine	IL27
Function	Cytokine	MCOLN2
Function	Cytokine	PYDC1
Function	Cytokine	IFNL1
Function	Cytokine	H19
Function	Cytokine	CCDC88B
Function	Cytokine	CLEC9A
Function	Cytokine	CXCL17
Function	Cytokine	NLRP9
Function	Cytokine	NLRP10
Function	Cytokine	RAB7B
Function	Cytokine	RAET1G
Function	Cytokine	LILRA5
Function	Cytokine	USP50
Function	Cytokine	SCIMP
Function	Cytokine	LURAP1
Function	Cytokine	STMP1
Function	Cytokine	CCR2
Function	Cytokine	KLRF2
Function	Phagocytosis	ABCA1
Function	Phagocytosis	ABL1
Function	Phagocytosis	ADORA1
Function	Phagocytosis	ADORA2A
Function	Phagocytosis	AHSG
Function	Phagocytosis	AIF1
Function	Phagocytosis	ALOX15
Function	Phagocytosis	ANXA1
Function	Phagocytosis	ANXA3
Function	Phagocytosis	ANXA11
Function	Phagocytosis	APOA1
Function	Phagocytosis	APOA2
Function	Phagocytosis	RHOG
Function	Phagocytosis	RHOH
Function	Phagocytosis	AXL
Function	Phagocytosis	AZU1
Function	Phagocytosis	ADGRB1
Function	Phagocytosis	C2
Function	Phagocytosis	C3
Function	Phagocytosis	C4A
Function	Phagocytosis	C4B
Function	Phagocytosis	C4BPA
Function	Phagocytosis	C4BPB
Function	Phagocytosis	CALR
Function	Phagocytosis	CD14
Function	Phagocytosis	CD36
Function	Phagocytosis	SCARB1
Function	Phagocytosis	CD47
Function	Phagocytosis	CDC42
Function	Phagocytosis	CEBPE
Function	Phagocytosis	CEACAM4
Function	Phagocytosis	LYST
Function	Phagocytosis	CLCN3
Function	Phagocytosis	CLN3
Function	Phagocytosis	CNN2
Function	Phagocytosis	CRP
Function	Phagocytosis	CSK
Function	Phagocytosis	CYBA
Function	Phagocytosis	DNM2
Function	Phagocytosis	DOCK1
Function	Phagocytosis	DOCK2
Function	Phagocytosis	ELANE
Function	Phagocytosis	F2RL1
Function	Phagocytosis	FCER1G
Function	Phagocytosis	FCGR1A
Function	Phagocytosis	FCGR2B
Function	Phagocytosis	FCN1
Function	Phagocytosis	FCN2
Function	Phagocytosis	FGR
Function	Phagocytosis	FPR2
Function	Phagocytosis	FYN
Function	Phagocytosis	GAS6
Function	Phagocytosis	GATA2
Function	Phagocytosis	GSN
Function	Phagocytosis	HCK
Function	Phagocytosis	NCKAP1L
Function	Phagocytosis	HMGB1
Function	Phagocytosis	ICAM3
Function	Phagocytosis	IRF8
Function	Phagocytosis	IFNG
Function	Phagocytosis	IGHA1
Function	Phagocytosis	IGHA2
Function	Phagocytosis	IGHD
Function	Phagocytosis	IGHE
Function	Phagocytosis	IGHG1
Function	Phagocytosis	IGHG2
Function	Phagocytosis	IGHG3
Function	Phagocytosis	IGHG4
Function	Phagocytosis	IGHM
Function	Phagocytosis	IGKC
Function	Phagocytosis	IGLC1
Function	Phagocytosis	IGLC2
Function	Phagocytosis	IGLC3
Function	Phagocytosis	IGLC6
Function	Phagocytosis	IGLL1
Function	Phagocytosis	IL1B
Function	Phagocytosis	IL2RB
Function	Phagocytosis	IL2RG
Function	Phagocytosis	IL15
Function	Phagocytosis	IL15RA
Function	Phagocytosis	ITGA2
Function	Phagocytosis	ITGAL
Function	Phagocytosis	ITGAM
Function	Phagocytosis	ITGAV
Function	Phagocytosis	ITGB1
Function	Phagocytosis	ITGB2
Function	Phagocytosis	ITGB3
Function	Phagocytosis	LBP
Function	Phagocytosis	LDLR
Function	Phagocytosis	LEP
Function	Phagocytosis	LEPR
Function	Phagocytosis	LIMK1
Function	Phagocytosis	LRP1
Function	Phagocytosis	LYN
Function	Phagocytosis	MBL2
Function	Phagocytosis	MET
Function	Phagocytosis	MFGE8
Function	Phagocytosis	MSR1
Function	Phagocytosis	MST1R
Function	Phagocytosis	MYD88
Function	Phagocytosis	MYH9
Function	Phagocytosis	MYO7A
Function	Phagocytosis	NCF2
Function	Phagocytosis	NCF4
Function	Phagocytosis	P2RY6
Function	Phagocytosis	PAK1
Function	Phagocytosis	PECAM1
Function	Phagocytosis	PIK3CA
Function	Phagocytosis	PLA2G5
Function	Phagocytosis	PLCG2
Function	Phagocytosis	PLD2
Function	Phagocytosis	PLSCR1
Function	Phagocytosis	PRKCD
Function	Phagocytosis	PRKCE
Function	Phagocytosis	PRKCG
Function	Phagocytosis	PRTN3
Function	Phagocytosis	PTEN
Function	Phagocytosis	PTK2
Function	Phagocytosis	PTPRC
Function	Phagocytosis	PTPRJ
Function	Phagocytosis	PTX3
Function	Phagocytosis	RAB5A
Function	Phagocytosis	RAB27A
Function	Phagocytosis	RAC1
Function	Phagocytosis	RAC2
Function	Phagocytosis	RAP1A
Function	Phagocytosis	RARA
Function	Phagocytosis	CCL2
Function	Phagocytosis	SFTPD
Function	Phagocytosis	SLAMF1
Function	Phagocytosis	SLC11A1
Function	Phagocytosis	SOD1
Function	Phagocytosis	SRC
Function	Phagocytosis	VAMP7
Function	Phagocytosis	SYK
Function	Phagocytosis	TGM2
Function	Phagocytosis	THBS1
Function	Phagocytosis	ICAM5
Function	Phagocytosis	TLR2
Function	Phagocytosis	TLR4
Function	Phagocytosis	TNF
Function	Phagocytosis	TUB
Function	Phagocytosis	TULP1
Function	Phagocytosis	TYRO3
Function	Phagocytosis	TYROBP
Function	Phagocytosis	VAV1
Function	Phagocytosis	VAV2
Function	Phagocytosis	YES1
Function	Phagocytosis	RAB7A
Function	Phagocytosis	DYSF
Function	Phagocytosis	PIP5K1A
Function	Phagocytosis	PLA2G6
Function	Phagocytosis	SRPX
Function	Phagocytosis	FCN3
Function	Phagocytosis	BECN1
Function	Phagocytosis	MARCO
Function	Phagocytosis	SNX3
Function	Phagocytosis	SPHK1
Function	Phagocytosis	SYT7
Function	Phagocytosis	ADIPOQ
Function	Phagocytosis	ATG5
Function	Phagocytosis	RUBCN
Function	Phagocytosis	TM9SF4
Function	Phagocytosis	ELMO1
Function	Phagocytosis	RHOBTB1
Function	Phagocytosis	CD302
Function	Phagocytosis	ARHGAP25
Function	Phagocytosis	NR1H3
Function	Phagocytosis	SIRPB1
Function	Phagocytosis	ABCA7
Function	Phagocytosis	RACK1
Function	Phagocytosis	SPON2
Function	Phagocytosis	VAV3
Function	Phagocytosis	MERTK
Function	Phagocytosis	LMAN2
Function	Phagocytosis	RAB31
Function	Phagocytosis	CORO1A
Function	Phagocytosis	TREX1
Function	Phagocytosis	CD300A
Function	Phagocytosis	TUSC2
Function	Phagocytosis	RAB11FIP2
Function	Phagocytosis	CD93
Function	Phagocytosis	MESD
Function	Phagocytosis	SYT11
Function	Phagocytosis	JMJD6
Function	Phagocytosis	RHOBTB2
Function	Phagocytosis	PIP5K1C
Function	Phagocytosis	CORO1C
Function	Phagocytosis	SH3BP1
Function	Phagocytosis	C1orf43
Function	Phagocytosis	APPL1
Function	Phagocytosis	STAP1
Function	Phagocytosis	HAVCR1
Function	Phagocytosis	EIF2AK1
Function	Phagocytosis	IGHV7-81
Function	Phagocytosis	IGHV6-1
Function	Phagocytosis	IGHV5-10-1
Function	Phagocytosis	IGHV5-51
Function	Phagocytosis	IGHV4-61
Function	Phagocytosis	IGHV4-59
Function	Phagocytosis	IGHV4-39
Function	Phagocytosis	IGHV4-34
Function	Phagocytosis	IGHV4-31
Function	Phagocytosis	IGHV4-28
Function	Phagocytosis	IGHV4-4
Function	Phagocytosis	IGHV3-74
Function	Phagocytosis	IGHV3-73
Function	Phagocytosis	IGHV3-72
Function	Phagocytosis	IGHV3-66
Function	Phagocytosis	IGHV3-64
Function	Phagocytosis	IGHV3-53
Function	Phagocytosis	IGHV3-49
Function	Phagocytosis	IGHV3-48
Function	Phagocytosis	IGHV3-43
Function	Phagocytosis	IGHV3-38
Function	Phagocytosis	IGHV3-35
Function	Phagocytosis	IGHV3-33
Function	Phagocytosis	IGHV3-30
Function	Phagocytosis	IGHV3-23
Function	Phagocytosis	IGHV3-21
Function	Phagocytosis	IGHV3-20
Function	Phagocytosis	IGHV3-16
Function	Phagocytosis	IGHV3-15
Function	Phagocytosis	IGHV3-13
Function	Phagocytosis	IGHV3-11
Function	Phagocytosis	IGHV3-7
Function	Phagocytosis	IGHV2-70
Function	Phagocytosis	IGHV2-26
Function	Phagocytosis	IGHV2-5
Function	Phagocytosis	IGHV1-69-2
Function	Phagocytosis	IGHV1-69
Function	Phagocytosis	IGHV1-58
Function	Phagocytosis	IGHV1-45
Function	Phagocytosis	IGHV1-24
Function	Phagocytosis	IGHV1-18
Function	Phagocytosis	IGHV1-3
Function	Phagocytosis	TRDC
Function	Phagocytosis	TRBC2
Function	Phagocytosis	TRBC1
Function	Phagocytosis	IGLC7
Function	Phagocytosis	PYCARD
Function	Phagocytosis	BIN2
Function	Phagocytosis	GULP1
Function	Phagocytosis	RAB14
Function	Phagocytosis	TREM2
Function	Phagocytosis	RAB39A
Function	Phagocytosis	XKR8
Function	Phagocytosis	APPL2
Function	Phagocytosis	ARL8B
Function	Phagocytosis	SIRPG
Function	Phagocytosis	PIP4P2
Function	Phagocytosis	LYAR
Function	Phagocytosis	RAB20
Function	Phagocytosis	CDC42SE1
Function	Phagocytosis	CDC42SE2
Function	Phagocytosis	CAMK1D
Function	Phagocytosis	IGHV7-4-1
Function	Phagocytosis	ELMO2
Function	Phagocytosis	MYO1G
Function	Phagocytosis	NOD2
Function	Phagocytosis	ATG3
Function	Phagocytosis	CLEC7A
Function	Phagocytosis	ELMO3
Function	Phagocytosis	SPG11
Function	Phagocytosis	COLEC12
Function	Phagocytosis	TXNDC5
Function	Phagocytosis	RAB34
Function	Phagocytosis	KIAA1109
Function	Phagocytosis	TMEM175
Function	Phagocytosis	MEGF10
Function	Phagocytosis	FER1L5
Function	Phagocytosis	ARHGAP12
Function	Phagocytosis	XKR4
Function	Phagocytosis	PLD4
Function	Phagocytosis	SPACA3
Function	Phagocytosis	SIRPA
Function	Phagocytosis	CD300LF
Function	Phagocytosis	TAFA4
Function	Phagocytosis	PLPP4
Function	Phagocytosis	ANO6
Function	Phagocytosis	PIKFYVE
Function	Phagocytosis	UNC13D
Function	Phagocytosis	XKR6
Function	Phagocytosis	RAB7B
Function	Phagocytosis	XKR7
Function	Phagocytosis	TICAM2
Function	Phagocytosis	PEAR1
Function	Phagocytosis	IGHV1OR15-1
Function	Phagocytosis	XKR5
Function	Phagocytosis	XKR9
Function	Phagocytosis	MYO18A
Function	Phagocytosis	SFTPA1
Function	Phagocytosis	CCR2
Function	Phagocytosis	IGHV2-70D
Function	Phagocytosis	IGHV1-69D
Function	Phagocytosis	IGHV3-64D
Function	Immunoglobulin	APCS
Function	Immunoglobulin	B2M
Function	Immunoglobulin	BCL3
Function	Immunoglobulin	BCL6
Function	Immunoglobulin	BTK
Function	Immunoglobulin	C1QBP
Function	Immunoglobulin	SERPING1
Function	Immunoglobulin	C1QA
Function	Immunoglobulin	C1QB
Function	Immunoglobulin	C1QC
Function	Immunoglobulin	C1R
Function	Immunoglobulin	C1S
Function	Immunoglobulin	C2
Function	Immunoglobulin	C3
Function	Immunoglobulin	C4A
Function	Immunoglobulin	C4B
Function	Immunoglobulin	C4BPA
Function	Immunoglobulin	C4BPB
Function	Immunoglobulin	C5
Function	Immunoglobulin	C6
Function	Immunoglobulin	C7
Function	Immunoglobulin	C8A
Function	Immunoglobulin	C8B
Function	Immunoglobulin	C8G
Function	Immunoglobulin	C9
Function	Immunoglobulin	CD19
Function	Immunoglobulin	CD27
Function	Immunoglobulin	CD28
Function	Immunoglobulin	CD40
Function	Immunoglobulin	CD40LG
Function	Immunoglobulin	CD74
Function	Immunoglobulin	CD81
Function	Immunoglobulin	CLU
Function	Immunoglobulin	CCR6
Function	Immunoglobulin	CR1
Function	Immunoglobulin	CR1L
Function	Immunoglobulin	CR2
Function	Immunoglobulin	CRP
Function	Immunoglobulin	CD55
Function	Immunoglobulin	ERCC1
Function	Immunoglobulin	FCER1G
Function	Immunoglobulin	FCER2
Function	Immunoglobulin	FCGR2B
Function	Immunoglobulin	FOXJ1
Function	Immunoglobulin	MSH6
Function	Immunoglobulin	HLA-DMA
Function	Immunoglobulin	HLA-DMB
Function	Immunoglobulin	HLA-DOA
Function	Immunoglobulin	HLA-DOB
Function	Immunoglobulin	HLA-DPA1
Function	Immunoglobulin	HLA-DPB1
Function	Immunoglobulin	HLA-DQA1
Function	Immunoglobulin	HLA-DQA2
Function	Immunoglobulin	HLA-DQB1
Function	Immunoglobulin	HLA-DQB2
Function	Immunoglobulin	HLA-DRA
Function	Immunoglobulin	HLA-DRB1
Function	Immunoglobulin	HLA-DRB5
Function	Immunoglobulin	HLA-E
Function	Immunoglobulin	HPX
Function	Immunoglobulin	HSPD1
Function	Immunoglobulin	CFI
Function	Immunoglobulin	IGHA1
Function	Immunoglobulin	IGHA2
Function	Immunoglobulin	IGHD
Function	Immunoglobulin	IGHE
Function	Immunoglobulin	IGHG1
Function	Immunoglobulin	IGHG2
Function	Immunoglobulin	IGHG3
Function	Immunoglobulin	IGHG4
Function	Immunoglobulin	IGHM
Function	Immunoglobulin	IGKC
Function	Immunoglobulin	IGLC1
Function	Immunoglobulin	IGLC2
Function	Immunoglobulin	IGLC3
Function	Immunoglobulin	IGLC6
Function	Immunoglobulin	IGLL1
Function	Immunoglobulin	IL2
Function	Immunoglobulin	IL4
Function	Immunoglobulin	IL4R
Function	Immunoglobulin	IL10
Function	Immunoglobulin	IL13RA2
Function	Immunoglobulin	INPP5D
Function	Immunoglobulin	IRF7
Function	Immunoglobulin	LIG4
Function	Immunoglobulin	LTA
Function	Immunoglobulin	MBL2
Function	Immunoglobulin	CD46
Function	Immunoglobulin	MLH1
Function	Immunoglobulin	MSH2
Function	Immunoglobulin	MYD88
Function	Immunoglobulin	NBN
Function	Immunoglobulin	PRKCD
Function	Immunoglobulin	PTPN6
Function	Immunoglobulin	PTPRC
Function	Immunoglobulin	NECTIN2
Function	Immunoglobulin	XCL1
Function	Immunoglobulin	STAT6
Function	Immunoglobulin	SUPT6H
Function	Immunoglobulin	TFRC
Function	Immunoglobulin	TGFB1
Function	Immunoglobulin	TNF
Function	Immunoglobulin	TP53BP1
Function	Immunoglobulin	TNFSF4
Function	Immunoglobulin	UNG
Function	Immunoglobulin	NSD2
Function	Immunoglobulin	ZP3
Function	Immunoglobulin	TNFSF13
Function	Immunoglobulin	BCL10
Function	Immunoglobulin	RNF8
Function	Immunoglobulin	EXO1
Function	Immunoglobulin	IL27RA
Function	Immunoglobulin	THOC1
Function	Immunoglobulin	PARP3
Function	Immunoglobulin	TCIRG1
Function	Immunoglobulin	MAD2L2
Function	Immunoglobulin	BATF
Function	Immunoglobulin	CD226
Function	Immunoglobulin	MASP2
Function	Immunoglobulin	TRAF3IP2
Function	Immunoglobulin	TREX1
Function	Immunoglobulin	PAXIP1
Function	Immunoglobulin	SWAP70
Function	Immunoglobulin	CLCF1
Function	Immunoglobulin	IGHV7-81
Function	Immunoglobulin	IGHV6-1
Function	Immunoglobulin	IGHV5-10-1
Function	Immunoglobulin	IGHV5-51
Function	Immunoglobulin	IGHV4-61
Function	Immunoglobulin	IGHV4-59
Function	Immunoglobulin	IGHV4-39
Function	Immunoglobulin	IGHV4-34
Function	Immunoglobulin	IGHV4-31
Function	Immunoglobulin	IGHV4-28
Function	Immunoglobulin	IGHV4-4
Function	Immunoglobulin	IGHV3-74
Function	Immunoglobulin	IGHV3-73
Function	Immunoglobulin	IGHV3-72
Function	Immunoglobulin	IGHV3-66
Function	Immunoglobulin	IGHV3-64
Function	Immunoglobulin	IGHV3-53
Function	Immunoglobulin	IGHV3-49
Function	Immunoglobulin	IGHV3-48
Function	Immunoglobulin	IGHV3-43
Function	Immunoglobulin	IGHV3-38
Function	Immunoglobulin	IGHV3-35
Function	Immunoglobulin	IGHV3-33
Function	Immunoglobulin	IGHV3-30
Function	Immunoglobulin	IGHV3-23
Function	Immunoglobulin	IGHV3-21
Function	Immunoglobulin	IGHV3-20
Function	Immunoglobulin	IGHV3-16
Function	Immunoglobulin	IGHV3-15
Function	Immunoglobulin	IGHV3-13
Function	Immunoglobulin	IGHV3-11
Function	Immunoglobulin	IGHV3-7
Function	Immunoglobulin	IGHV2-70
Function	Immunoglobulin	IGHV2-26
Function	Immunoglobulin	IGHV2-5
Function	Immunoglobulin	IGHV1-69-2
Function	Immunoglobulin	IGHV1-69
Function	Immunoglobulin	IGHV1-58
Function	Immunoglobulin	IGHV1-45
Function	Immunoglobulin	IGHV1-24
Function	Immunoglobulin	IGHV1-18
Function	Immunoglobulin	IGHV1-3
Function	Immunoglobulin	TRDC
Function	Immunoglobulin	TRBC2
Function	Immunoglobulin	TRBC1
Function	Immunoglobulin	IGLC7
Function	Immunoglobulin	TBX21
Function	Immunoglobulin	FOXP3
Function	Immunoglobulin	EXOSC3
Function	Immunoglobulin	KMT5B
Function	Immunoglobulin	C1RL
Function	Immunoglobulin	TLR8
Function	Immunoglobulin	TREM2
Function	Immunoglobulin	SHLD2
Function	Immunoglobulin	SUSD4
Function	Immunoglobulin	RIF1
Function	Immunoglobulin	HMCES
Function	Immunoglobulin	IGHV7-4-1
Function	Immunoglobulin	NOD2
Function	Immunoglobulin	CARD9
Function	Immunoglobulin	NDFIP1
Function	Immunoglobulin	KMT5C
Function	Immunoglobulin	EXOSC6
Function	Immunoglobulin	SLC15A4
Function	Immunoglobulin	SHLD1
Function	Immunoglobulin	RNF168
Function	Immunoglobulin	GAPT
Function	Immunoglobulin	IGHV1OR15-1
Function	Immunoglobulin	C17orf99
Function	Immunoglobulin	IGHV2-70D
Function	Immunoglobulin	IGHV1-69D
Function	Immunoglobulin	IGHV3-64D
Function	Immunoglobulin	SHLD3
Function	Stress response	HIKESHI
Function	Stress response	P4HB
Function	Stress response	UBA52
Function	Stress response	MAPK1
Function	Stress response	RPA2
Function	Stress response	RPA3
Function	Stress response	TNRC6A
Function	Stress response	TNRC6B
Function	Stress response	TNRC6C
Function	Stress response	NUP210
Function	Stress response	RBX1
Function	Stress response	UBB
Function	Stress response	UBC
Function	Stress response	CREBBP
Function	Stress response	ETS1
Function	Stress response	LAMTOR1
Function	Stress response	EED
Function	Stress response	LAMTOR2
Function	Stress response	HSP90AA1
Function	Stress response	RBBP4
Function	Stress response	LAMTOR4
Function	Stress response	LAMTOR5
Function	Stress response	PSMB10
Function	Stress response	CDKN1A
Function	Stress response	ANAPC11
Function	Stress response	PSMA1
Function	Stress response	ATG4D
Function	Stress response	PSMA2
Function	Stress response	WIPI2
Function	Stress response	PSMA3
Function	Stress response	TFDP2
Function	Stress response	PSMA4
Function	Stress response	ATM
Function	Stress response	CYCS
Function	Stress response	PSMA5
Function	Stress response	WDR45
Function	Stress response	ANAPC16
Function	Stress response	PSMA6
Function	Stress response	EHMT1
Function	Stress response	PSMA7
Function	Stress response	EHMT2
Function	Stress response	TERF1
Function	Stress response	PSMC1
Function	Stress response	ATR
Function	Stress response	PSMC3
Function	Stress response	SOD1
Function	Stress response	PSMC4
Function	Stress response	PSMC5
Function	Stress response	PSMC6
Function	Stress response	PSME1
Function	Stress response	ATG3
Function	Stress response	NCF1
Function	Stress response	PSME2
Function	Stress response	ATG5
Function	Stress response	CHMP2A
Function	Stress response	CHMP2B
Function	Stress response	GSK3B
Function	Stress response	RPS19BP1
Function	Stress response	TPR
Function	Stress response	MDM4
Function	Stress response	ELOB
Function	Stress response	CDC26
Function	Stress response	ELOC
Function	Stress response	ST13
Function	Stress response	RPS6KA1
Function	Stress response	EEF1A1
Function	Stress response	RPS6KA3
Function	Stress response	CHMP4A
Function	Stress response	DNAJB1
Function	Stress response	CAMK2G
Function	Stress response	RPS27A
Function	Stress response	TXN2
Function	Stress response	PRDX1
Function	Stress response	PRDX2
Function	Stress response	DNAJB6
Function	Stress response	FKBP4
Function	Stress response	PRDX3
Function	Stress response	MAP2K3
Function	Stress response	MTMR14
Function	Stress response	ATG12
Function	Stress response	PRDX5
Function	Stress response	RHEB
Function	Stress response	PRDX6
Function	Stress response	GSTP1
Function	Stress response	ATG14
Function	Stress response	RELA
Function	Stress response	VHL
Function	Stress response	HSPA1A
Function	Stress response	UBE2D1
Function	Stress response	TERF2IP
Function	Stress response	HSPA1B
Function	Stress response	UBE2D2
Function	Stress response	TXN
Function	Stress response	UBE2D3
Function	Stress response	HSPH1
Function	Stress response	CYBA
Function	Stress response	CDK4
Function	Stress response	HSF1
Function	Stress response	CDK6
Function	Stress response	MAPKAPK3
Function	Stress response	CITED2
Function	Stress response	MAP1LC3B
Function	Stress response	PSMD12
Function	Stress response	HIF1A
Function	Stress response	HMGA1
Function	Stress response	PSMD13
Function	Stress response	MINK1
Function	Stress response	PSMD14
Function	Stress response	HSP90AB1
Function	Stress response	PTGES3
Function	Stress response	CXCL8
Function	Stress response	HSBP1
Function	Stress response	NFKB1
Function	Stress response	UVRAG
Function	Stress response	CAT
Function	Stress response	PSMB1
Function	Stress response	CDKN2C
Function	Stress response	PSMB2
Function	Stress response	CDKN2D
Function	Stress response	FOS
Function	Stress response	PSMB3
Function	Stress response	CCS
Function	Stress response	JUN
Function	Stress response	GABARAPL1
Function	Stress response	GABARAPL2
Function	Stress response	PSMB6
Function	Stress response	KDM6B
Function	Stress response	PSMB8
Function	Stress response	PSMD2
Function	Stress response	TNIK
Function	Stress response	PSMB9
Function	Stress response	PSMD3
Function	Stress response	RANBP2
Function	Stress response	ATOX1
Function	Stress response	SEM1
Function	Stress response	PSMD6
Function	Stress response	GABARAP
Function	Stress response	PSMD7
Function	Stress response	PSMF1
Function	Stress response	CHMP3
Function	Stress response	STAT3
Function	Stress response	PSMD8
Function	Stress response	TINF2
Function	Stress response	PSMD9
Function	Stress response	CHMP7
Function	Stress response	CCAR2
Function	Stress response	HSPA4
Function	Stress response	YWHAE
Function	Stress response	BAG1
Function	Stress response	HSPA5
Function	Stress response	HSPA6
Function	Stress response	BAG3
Function	Stress response	DYNLL1
Function	Stress response	HSPA8
Function	Stress response	RB1CC1
Function	Stress response	BAG5
Function	Stress response	ANAPC5
Function	Stress response	DYNLL2
Function	Stress response	VCP
Function	Stress response	DNAJC2
Function	Stress response	CABIN1
Function	Stress response	CEBPB
Function	Senescence	KLRK1
Function	Senescence	IFNA1
Function	Senescence	IFNAR1
Function	Senescence	TAB1
Function	Senescence	SESN2
Function	Anergy	NT5E
Function	Anergy	IZUMO1R
Function	Anergy	LAG3
Function	Anergy	NRP1
Function	Anergy	DGKA
Function	Anergy	CBLB
Function	Anergy	RNF128
Function	Anergy	ITCH
Function	Anergy	NFATC2
Function	Anergy	EGR2
Function	Anergy	EGR3
Function	Anergy	NR4A1
Function	Anergy	TOB1
Function	Adhesion	ABL1
Function	Adhesion	ADA
Function	Adhesion	ADAM8
Function	Adhesion	AGER
Function	Adhesion	AIF1
Function	Adhesion	AKT1
Function	Adhesion	ALOX5
Function	Adhesion	ALOX15
Function	Adhesion	ANGPT1
Function	Adhesion	ANK3
Function	Adhesion	ANXA1
Function	Adhesion	APOA1
Function	Adhesion	RHOA
Function	Adhesion	RHOH
Function	Adhesion	ARL2
Function	Adhesion	ZFHX3
Function	Adhesion	ATM
Function	Adhesion	AZU1
Function	Adhesion	B2M
Function	Adhesion	BAD
Function	Adhesion	BCL6
Function	Adhesion	BMI1
Function	Adhesion	BMP7
Function	Adhesion	C1QBP
Function	Adhesion	CALR
Function	Adhesion	CAV1
Function	Adhesion	RUNX1
Function	Adhesion	RUNX3
Function	Adhesion	CBFB
Function	Adhesion	CD1D
Function	Adhesion	CD3E
Function	Adhesion	CD4
Function	Adhesion	CD5
Function	Adhesion	CD6
Function	Adhesion	CD27
Function	Adhesion	CD28
Function	Adhesion	CD80
Function	Adhesion	CD86
Function	Adhesion	CD36
Function	Adhesion	CD40LG
Function	Adhesion	CD44
Function	Adhesion	CD47
Function	Adhesion	CD70
Function	Adhesion	CD74
Function	Adhesion	CD81
Function	Adhesion	CDC42
Function	Adhesion	CDH13
Function	Adhesion	CDK6
Function	Adhesion	CCR7
Function	Adhesion	COL8A1
Function	Adhesion	COL16A1
Function	Adhesion	MAP3K8
Function	Adhesion	CR1
Function	Adhesion	CRK
Function	Adhesion	CRKL
Function	Adhesion	CSF1
Function	Adhesion	CSK
Function	Adhesion	CD55
Function	Adhesion	DAG1
Function	Adhesion	DMP1
Function	Adhesion	DNM2
Function	Adhesion	DOCK1
Function	Adhesion	DPP4
Function	Adhesion	ECM2
Function	Adhesion	EFNB1
Function	Adhesion	EFNB3
Function	Adhesion	EGR3
Function	Adhesion	ELANE
Function	Adhesion	EMP2
Function	Adhesion	DMTN
Function	Adhesion	EPHA1
Function	Adhesion	EPHA4
Function	Adhesion	EPO
Function	Adhesion	ERBB2
Function	Adhesion	ETS1
Function	Adhesion	PTK2B
Function	Adhesion	FBLN2
Function	Adhesion	FGA
Function	Adhesion	FGB
Function	Adhesion	FGG
Function	Adhesion	FOXF1
Function	Adhesion	FOXC2
Function	Adhesion	FLNA
Function	Adhesion	FLOT2
Function	Adhesion	FN1
Function	Adhesion	FUT1
Function	Adhesion	FUT3
Function	Adhesion	FUT4
Function	Adhesion	FUT7
Function	Adhesion	FYN
Function	Adhesion	GATA3
Function	Adhesion	GCNT2
Function	Adhesion	GLI2
Function	Adhesion	GLI3
Function	Adhesion	GSK3B
Function	Adhesion	HAS2
Function	Adhesion	NCKAP1L
Function	Adhesion	HLA-A
Function	Adhesion	HLA-DMA
Function	Adhesion	HLA-DMB
Function	Adhesion	HLA-DOA
Function	Adhesion	HLA-DOB
Function	Adhesion	HLA-DPA1
Function	Adhesion	HLA-DPB1
Function	Adhesion	HLA-DQA1
Function	Adhesion	HLA-DQA2
Function	Adhesion	HLA-DQB1
Function	Adhesion	HLA-DQB2
Function	Adhesion	HLA-DRA
Function	Adhesion	HLA-DRB1
Function	Adhesion	HLA-DRB5
Function	Adhesion	HLA-E
Function	Adhesion	HLA-G
Function	Adhesion	HLX
Function	Adhesion	HMGB1
Function	Adhesion	FOXA1
Function	Adhesion	FOXA2
Function	Adhesion	HRG
Function	Adhesion	HES1
Function	Adhesion	HSPD1
Function	Adhesion	HYAL1
Function	Adhesion	IBSP
Function	Adhesion	ICAM1
Function	Adhesion	IFNG
Function	Adhesion	IGF1
Function	Adhesion	IGF2
Function	Adhesion	IGFBP2
Function	Adhesion	CCN1
Function	Adhesion	IHH
Function	Adhesion	IL1A
Function	Adhesion	IL1B
Function	Adhesion	IL2
Function	Adhesion	IL2RA
Function	Adhesion	IL4
Function	Adhesion	IL4R
Function	Adhesion	IL6
Function	Adhesion	IL6ST
Function	Adhesion	IL7
Function	Adhesion	IL7R
Function	Adhesion	IL10
Function	Adhesion	IL12A
Function	Adhesion	IL12B
Function	Adhesion	IL12RB1
Function	Adhesion	IL15
Function	Adhesion	IL18
Function	Adhesion	ILK
Function	Adhesion	IRAK1
Function	Adhesion	ITGA6
Function	Adhesion	ITGA2
Function	Adhesion	ITGA3
Function	Adhesion	ITGA4
Function	Adhesion	ITGAV
Function	Adhesion	ITGB2
Function	Adhesion	ITPKB
Function	Adhesion	JAK1
Function	Adhesion	JAK2
Function	Adhesion	JAK3
Function	Adhesion	JUP
Function	Adhesion	KDR
Function	Adhesion	LCK
Function	Adhesion	LEP
Function	Adhesion	LGALS1
Function	Adhesion	LGALS9
Function	Adhesion	LIF
Function	Adhesion	LIMS1
Function	Adhesion	LYN
Function	Adhesion	SMAD3
Function	Adhesion	SMAD7
Function	Adhesion	CD46
Function	Adhesion	MDK
Function	Adhesion	MIP
Function	Adhesion	AFDN
Function	Adhesion	MYB
Function	Adhesion	MYO10
Function	Adhesion	MYOC
Function	Adhesion	CEACAM6
Function	Adhesion	NCK1
[truncated: 1,322 more rows]
