# Supplementary material for: Single-cell transcriptome reveals highly complement activated microglia cells in association with pediatric tuberculous meningitis
Source: Front Immunol. 2024 Apr 30;15:1387808. doi: 10.3389/fimmu.2024.1387808 (PMC11091396; doi:10.3389/fimmu.2024.1387808)
Supplement: Supplementary file 1 [file DataSheet_1.zip › Supplemental Table 9 .xlsx]

## Sheet: pathway genesets
pathway correlation in Macro_C01
gs_name	gene_symbol
complement activation	C1QB
complement activation	C1QC
complement activation	C1QA
complement activation	A2M
complement activation	VSIG4
complement activation	SERPING1
complement activation	TREM2
complement activation	C2
complement activation	C3
complement activation	CFD
complement activation	CD59
complement activation	IL1B
neuroinflammatory response	C1QA
neuroinflammatory response	CCL3
neuroinflammatory response	TREM2
neuroinflammatory response	CTSC
neuroinflammatory response	IL18
neuroinflammatory response	NUPR1
neuroinflammatory response	C5AR1
neuroinflammatory response	IFNGR2
neuroinflammatory response	JUN
neuroinflammatory response	AIF1
neuroinflammatory response	LRP1
neuroinflammatory response	GRN
neuroinflammatory response	TYROBP
neuroinflammatory response	IL1B
neuroinflammatory response	ATM
neuroinflammatory response	ITGAM
